# Supplementary material for: The spleen tyrosine kinase inhibitor entospletinib resolves inflammation to promote repair following acute kidney injury
Source: JCI Insight. 2025 Aug 22;10(16):e189601. doi: 10.1172/jci.insight.189601 (PMC12406726; doi:10.1172/jci.insight.189601)
Supplement: Supplemental data set 1 [file jciinsight-10-189601-s014.xls]

Gene	baseMean	log2FoldChange	lfcSE	stat	pvalue	padj
0610009B22Rik	58.309682	-0.410260227	0.08710879	-4.709745447	2.48026E-06	1.37069E-05
0610010K14Rik	39.7035929	0.240931013	0.080393648	2.996891158	0.002727481	0.007334884
0610012G03Rik	65.50954898	-0.271449406	0.102588374	-2.646005531	0.008144848	0.019313806
0610030E20Rik	29.37533028	0.154690592	0.084979913	1.820319492	0.068710365	0.120146242
0610040J01Rik	45.87687541	-0.385991849	0.117204196	-3.293327903	0.000990089	0.00296278
1110004F10Rik	81.07023487	0.151995528	0.076834304	1.978224838	0.047903348	0.088930247
Bbln	28.81531111	-0.3883101	0.126469838	-3.070377129	0.002137886	0.005904838
Eola1	23.19122401	-0.055137734	0.09864624	-0.558944105	0.576199868	0.666416966
1110032A03Rik	49.92562479	-0.550995429	0.10969003	-5.023204275	5.08164E-07	3.24288E-06
1110038F14Rik	27.92741707	0.220271792	0.088127085	2.499478929	0.01243761	0.028100031
1110051M20Rik	33.38402094	-0.046043186	0.089893952	-0.512194484	0.608514903	0.695092673
1110059E24Rik	24.55067549	0.225625586	0.088741744	2.542496643	0.011006366	0.025258582
1110059G10Rik	28.26667614	0.160176222	0.087106195	1.838861419	0.065935572	0.116247561
1110065P20Rik	72.12721726	-0.113135555	0.086259152	-1.311577413	0.189662758	0.276873075
1190007I07Rik	51.56204945	-0.449429873	0.103274964	-4.351779511	1.35037E-05	6.26265E-05
1500009L16Rik	17.29941597	0.730569719	0.144577247	5.053144479	4.34595E-07	2.81309E-06
1520401A03Rik	48.36233947	0.124721763	0.076759883	1.624830033	0.10419878	0.169942129
1600012H06Rik	37.35064729	0.152121895	0.080614454	1.88703003	0.059156287	0.106281654
1600014C10Rik	49.72987186	-0.003136679	0.100128412	-0.031326563	0.975009106	0.982302084
1700016C15Rik	59.79077218	-0.798952085	0.164293675	-4.862950973	1.15648E-06	6.85499E-06
1700017B05Rik	26.47736957	0.731997885	0.11082514	6.604980468	3.9757E-11	5.03867E-10
1700020L24Rik	19.41949573	-0.097647289	0.109528449	-0.89152444	0.372647886	0.474609686
1700025G04Rik	27.25857325	0.879701804	0.107620081	8.174141791	2.97979E-16	6.44909E-15
1700028J19Rik	25.6250731	-0.026016167	0.116849405	-0.222646978	0.823810271	0.869695809
1700030K09Rik	23.79789531	0.205462705	0.095344294	2.154955438	0.031165322	0.061798612
1700037H04Rik	32.18292713	-0.276237026	0.097205779	-2.84177576	0.004486303	0.011369152
1700094D03Rik	27.8924795	0.251539086	0.090210762	2.788348975	0.005297744	0.013169986
1700109H08Rik	24.52505148	-0.020106938	0.094802787	-0.212092265	0.832035054	0.875458807
1700123O20Rik	55.2456701	-0.090134042	0.07629918	-1.181323858	0.237474093	0.333037716
1810009A15Rik	30.33939402	-0.141933607	0.098571704	-1.439902141	0.149895087	0.228460539
1810013L24Rik	95.39867971	0.061176272	0.079157321	0.772844148	0.439614622	0.539598714
1810030O07Rik	27.23275529	0.24532071	0.093280986	2.629911195	0.008540718	0.020155457
1810037I17Rik	133.6400824	-0.054181966	0.078703761	-0.688429176	0.491182556	0.588227588
1810055G02Rik	19.73128408	0.348686911	0.114390357	3.048219448	0.002302018	0.00630378
2010003K11Rik	15.84354434	-0.189354196	0.159256652	-1.188987668	0.23444452	0.32942008
2200002D01Rik	88.16132556	-0.3946811	0.217319739	-1.816130932	0.06935029	0.120992699
2210016F16Rik	62.56591891	-0.122996156	0.082121189	-1.49773959	0.134200922	0.208967885
2210016L21Rik	52.95867154	-0.042139465	0.08269817	-0.509557406	0.610361571	0.69672236
2210408I21Rik	21.65656658	-0.146220183	0.100689934	-1.452182727	0.146450804	0.224345267
2210418O10Rik	207.9924463	0.024010097	0.08134659	0.295158006	0.76787318	0.826423184
2300009A05Rik	38.13271508	-0.476099152	0.113764769	-4.184943679	2.85237E-05	0.000123171
2310009B15Rik	21.85517829	-0.257532818	0.107072264	-2.405224361	0.01616254	0.035178599
2310011J03Rik	51.2726352	0.185175728	0.077893151	2.377304365	0.017439691	0.037634895
2310022A10Rik	29.03513214	0.31260879	0.081276192	3.846252927	0.000119938	0.000446234
2310022B05Rik	46.22330189	0.765997294	0.127531347	6.006345199	1.89752E-09	1.89617E-08
2310030G06Rik	50.96177598	-0.810122204	0.115316381	-7.025213581	2.13739E-12	3.11768E-11
2310033P09Rik	27.10687543	0.118513373	0.085842242	1.38059503	0.167403512	0.250442617
2310039H08Rik	49.02760531	-0.606108043	0.108716203	-5.575139929	2.47331E-08	2.07107E-07
2310057M21Rik	24.66023116	0.02551441	0.096234307	0.265128003	0.790910856	0.845353502
2310061I04Rik	133.3158619	-0.439324886	0.096492633	-4.552937077	5.29021E-06	2.69318E-05
2410002F23Rik	39.3944642	0.163345394	0.105268738	1.551698986	0.120734266	0.191748186
2410004B18Rik	24.08530039	0.119706291	0.095267995	1.25652157	0.208926931	0.299674166
2510002D24Rik	26.25623877	0.027463723	0.105384965	0.26060381	0.794398051	0.847621248
2510009E07Rik	49.1864696	0.490108974	0.077248548	6.344571981	2.23045E-10	2.56491E-09
2510039O18Rik	31.25084858	0.223147924	0.082156551	2.716130628	0.006604985	0.016035612
2610001J05Rik	83.54707615	0.084543426	0.062783656	1.346583354	0.178114458	0.263229189
2610002M06Rik	32.71198742	0.003843673	0.08383285	0.045849248	0.963430406	0.974066315
2610008E11Rik	26.82050363	0.125899501	0.097079737	1.296866941	0.194676973	0.282953181
2610301B20Rik	20.68320822	-0.039374121	0.104188123	-0.377913717	0.705494692	0.776491622
2610507B11Rik	123.0161676	-0.06527535	0.079321344	-0.822922904	0.410551837	0.512117912
2610524H06Rik	19.17715169	0.136961878	0.114906223	1.191944825	0.23328288	0.327994953
2610528J11Rik	74.386471	-0.511959084	0.116151804	-4.407672272	1.04487E-05	4.98086E-05
2700062C07Rik	20.56013834	-0.162121733	0.101223837	-1.601616158	0.109240516	0.176798436
Zfta	18.81738202	0.563478795	0.127606697	4.415746266	1.00662E-05	4.813E-05
2700097O09Rik	20.21736681	-0.196851432	0.109013738	-1.805748852	0.070957578	0.123354922
2810004N23Rik	29.12648668	-0.027730931	0.105320408	-0.263300637	0.792318869	0.846203946
2810459M11Rik	30.30714016	-0.021593243	0.088191419	-0.24484517	0.806576318	0.85697836
2900026A02Rik	27.05644882	0.051947503	0.105134725	0.494104138	0.621232636	0.70624283
3110040N11Rik	34.67733476	-0.238262442	0.086337341	-2.759668521	0.005786004	0.014235499
3110082I17Rik	20.60710727	0.067645338	0.103559619	0.653201879	0.513626139	0.608868638
3830406C13Rik	47.29342349	-0.002049782	0.076293791	-0.026866951	0.978565853	0.984830812
4833420G17Rik	49.13932702	0.391531349	0.081693346	4.792695714	1.64555E-06	9.48308E-06
4833439L19Rik	466.6723455	-0.869146229	0.188435057	-4.612444423	3.97961E-06	2.09854E-05
4921524J17Rik	33.41750574	-0.117061975	0.091649273	-1.277282096	0.201502672	0.291169292
Dnaaf9	32.42602965	-0.332317855	0.093111151	-3.569044639	0.000358285	0.001191555
4930430F08Rik	28.7209901	-0.058440696	0.092574576	-0.631282344	0.527855929	0.622322641
4930453N24Rik	33.79008153	-0.006712027	0.079921955	-0.083982266	0.933070532	0.952633336
4930503L19Rik	20.17337259	0.648721861	0.109127508	5.944622691	2.77094E-09	2.70702E-08
4930523C07Rik	24.61614735	0.40467833	0.141225744	2.865471393	0.004163889	0.010646001
4931406C07Rik	210.8494819	-0.867686726	0.201841978	-4.298841761	1.71693E-05	7.7785E-05
Garre1	48.68581108	0.511898199	0.097001619	5.277212942	1.31163E-07	9.5276E-07
4932438A13Rik	38.55365567	0.120130917	0.079632336	1.508569549	0.131408821	0.205518147
4933411K16Rik	24.81242754	-0.704127403	0.124854579	-5.639580143	1.70465E-08	1.47624E-07
4933427D14Rik	27.07282588	-0.041904671	0.104239699	-0.402002996	0.687681821	0.761944477
4933434E20Rik	69.8060578	-0.023138582	0.072489222	-0.319200315	0.749574618	0.811766678
5031439G07Rik	66.15104323	0.723095189	0.083694931	8.639653358	5.63838E-18	1.40251E-16
5730409E04Rik	19.36711871	0.547180948	0.108477403	5.044192937	4.5544E-07	2.93302E-06
5730455P16Rik	32.07546333	-0.072354582	0.083600507	-0.865480187	0.386775286	0.48855954
6030458C11Rik	35.27655869	-0.089338899	0.083437093	-1.070733608	0.284289227	0.384375566
6430548M08Rik	32.76615756	0.521915178	0.107255412	4.866096444	1.13824E-06	6.75317E-06
8030462N17Rik	27.46805844	0.151600513	0.088089331	1.720986079	0.08525335	0.143853429
9030025P20Rik	45.76906512	0.196319397	0.084328158	2.328040846	0.019909935	0.04208342
9030624G23Rik	39.70340861	0.18485859	0.107624886	1.717619377	0.085866064	0.144529411
9130019O22Rik	24.79448624	0.270303582	0.0881508	3.066376947	0.0021667	0.005976598
9130023H24Rik	27.57441067	-0.202634292	0.096062768	-2.109394689	0.034910528	0.068073647
9130401M01Rik	35.00635004	0.047296314	0.104472992	0.452713306	0.650755197	0.732179113
9530068E07Rik	181.6880094	-0.243783331	0.102407348	-2.380525773	0.017287952	0.037332894
9930021J03Rik	27.3423142	-0.000124256	0.085082104	-0.001460423	0.998834751	0.998913648
9930104L06Rik	19.15480051	0.12679529	0.101633927	1.247568541	0.212189105	0.303429784
9930111J21Rik1	57.09459883	1.828326949	0.160130591	11.41772434	3.41047E-30	2.42584E-28
A1cf	62.44243191	-0.93764126	0.172413187	-5.438338418	5.37798E-08	4.21874E-07
A430005L14Rik	34.390953	-0.191016279	0.091813103	-2.080490391	0.037480576	0.072294572
A4galt	45.13493385	0.209954287	0.100015162	2.099224579	0.035797108	0.069577401
A4gnt	19.90087745	-0.178137772	0.218716709	-0.81446805	0.415376868	0.516406769
A530032D15Rik	30.03236943	0.929532434	0.126711402	7.335823131	2.20363E-13	3.60933E-12
A630001G21Rik	25.09125233	1.71223939	0.126322741	13.55448252	7.45359E-42	1.47453E-39
A730049H05Rik	21.20637528	0.290165129	0.134618116	2.155468652	0.031125179	0.061738351
A930033H14Rik	22.47530281	-0.099885537	0.103101516	-0.968807648	0.33264117	0.434095266
AA467197	18.90714201	0.700570854	0.158980675	4.406641578	1.04986E-05	5.00084E-05
AA986860	17.46090544	-0.05863186	0.13026267	-0.450104851	0.652634839	0.733641987
Aaas	37.08941257	-0.002163086	0.093315988	-0.023180232	0.981506507	0.986767509
Aacs	84.90449515	-0.90577588	0.226926949	-3.991486616	6.56604E-05	0.000259871
Aadac	79.25716242	-0.913167038	0.205519689	-4.443209507	8.86268E-06	4.28939E-05
Aadat	229.6228086	-0.458323124	0.422395425	-1.085057028	0.277896398	0.378080187
Aagab	56.58161444	0.292550315	0.07126519	4.105094181	4.0415E-05	0.000168155
Aamdc	33.53218115	-0.353961692	0.121744071	-2.90742447	0.003644183	0.009483865
Aamp	135.6556858	-0.2110317	0.067180771	-3.141251542	0.001682275	0.004747945
Aar2	24.9283536	0.031398785	0.092417809	0.339748207	0.734046155	0.800082504
Aars	80.22028858	-0.104038695	0.099014188	-1.050745318	0.293375576	0.39431297
Aars2	24.09815278	-0.203709146	0.099501258	-2.047302215	0.040628421	0.077387759
Aarsd1	68.77570321	-0.207731013	0.079113211	-2.625743682	0.00864599	0.020373511
Aasdhppt	33.41426642	-0.018720378	0.090452755	-0.206963052	0.836038714	0.878728726
Aass	179.6846768	-1.110516005	0.239913474	-4.62881883	3.67757E-06	1.95146E-05
Aatf	35.8995264	0.082590868	0.090497892	0.912627532	0.361438469	0.462753813
AB124611	36.63358627	1.583699268	0.150452796	10.52622029	6.54084E-26	3.28625E-24
Abat	85.19300831	-0.760078023	0.194066333	-3.916588781	8.98108E-05	0.000345097
Abca1	93.46297599	1.054202045	0.227059239	4.642850252	3.43635E-06	1.83345E-05
Abca13	35.47482538	-0.75076336	0.227775725	-3.296063966	0.000980497	0.002936851
Abca2	42.58232607	-0.370773529	0.090376644	-4.102537024	4.08644E-05	0.000169857
Abca3	144.4502672	-0.859641385	0.144053391	-5.967519244	2.40888E-09	2.37345E-08
Abca5	25.30487578	-0.251656569	0.098464827	-2.555801667	0.010594349	0.024428164
Abca8a	22.48324139	0.81435221	0.120980228	6.731283494	1.68173E-11	2.21334E-10
Abca9	29.0256767	2.024159269	0.157810708	12.82650141	1.16508E-37	1.62099E-35
Abcb10	34.33025578	-0.205952986	0.090443274	-2.277150923	0.022777215	0.047052099
Abcb6	29.18467499	-0.583524299	0.129981464	-4.48928854	7.14614E-06	3.53005E-05
Abcb7	56.74335476	-0.244235033	0.088119295	-2.771640809	0.005577454	0.013792217
Abcb8	34.43975621	-0.579698855	0.104504626	-5.547111886	2.90427E-08	2.40333E-07
Abcc1	43.46541311	0.405076612	0.142457897	2.843483031	0.004462339	0.011313135
Abcc10	20.2627914	0.007234489	0.103959679	0.069589375	0.944520494	0.961093558
Abcc2	135.0388525	-1.567906156	0.226843652	-6.911836168	4.7842E-12	6.70053E-11
Abcc3	33.88804533	0.196339859	0.287348993	0.683280136	0.494429844	0.591512449
Abcc4	64.49785308	-0.52432768	0.15563059	-3.369052837	0.00075427	0.002329222
Abcc5	43.4304451	0.261083108	0.108609845	2.403862258	0.016222885	0.035279619
Abcd1	31.93176365	1.06528072	0.09983607	10.67029899	1.40175E-26	7.18523E-25
Abcd3	173.7975641	-0.652046295	0.151297931	-4.309684161	1.63488E-05	7.43239E-05
Abcd4	36.43088011	-0.388426633	0.141415893	-2.746697165	0.006019869	0.014739424
Abce1	104.700956	0.059260784	0.106880693	0.554457332	0.579265899	0.669168389
Abcf1	65.57273029	-0.000601779	0.074935503	-0.008030623	0.993592559	0.995164575
Abcf2	36.42480239	0.110779864	0.09174854	1.20742917	0.227266907	0.320676063
Abcf3	45.58680863	-0.056999894	0.073448783	-0.776049539	0.437719736	0.537794234
Abcg1	36.6218281	1.260980507	0.151581991	8.318801598	8.88571E-17	1.98416E-15
Abcg2	311.4104513	-0.875440199	0.185551493	-4.718044498	2.38122E-06	1.32289E-05
Abcg3	19.70349866	1.322877298	0.13029735	10.15275676	3.22133E-24	1.40155E-22
Abhd10	29.60242272	0.130847215	0.084762818	1.543686476	0.122664304	0.19418014
Abhd11	48.93428848	-0.5265651	0.095646005	-5.505353836	3.68428E-08	2.97302E-07
Abhd12	88.27893746	1.025334314	0.091210754	11.24137524	2.55373E-29	1.684E-27
Abhd13	38.69655666	-0.09259035	0.085095918	-1.088070403	0.276564028	0.37695954
Abhd14a	49.94926674	-0.619193849	0.150572818	-4.11225518	3.91813E-05	0.000163451
Abhd14b	155.8266694	-0.88542818	0.175520122	-5.044596432	4.5448E-07	2.92894E-06
Abhd16a	66.23264867	-0.04692468	0.07126238	-0.658477594	0.51023129	0.606007351
Abhd17a	70.56111543	-0.126640972	0.087296521	-1.450698955	0.146863707	0.224787402
Abhd17b	47.55137731	0.114635681	0.082909827	1.382654935	0.166770696	0.249643389
Abhd17c	66.28455734	-0.813764147	0.110763053	-7.346891638	2.02869E-13	3.34009E-12
Abhd2	153.3341707	-0.19747004	0.162893827	-1.212262266	0.225412003	0.318462299
Abhd3	56.92427837	-0.752194669	0.168936061	-4.452540599	8.48602E-06	4.11969E-05
Abhd4	70.51181913	0.061588848	0.092796811	0.663695737	0.506885069	0.603278046
Abhd5	65.5620494	-0.386391495	0.09346458	-4.13409544	3.56355E-05	0.000149944
Abhd6	23.85620256	-0.068140819	0.108910007	-0.625661694	0.531536864	0.625910364
Abhd8	29.85721676	0.228208141	0.091527964	2.493316035	0.012655615	0.02854672
Abi1	117.7345409	0.679711502	0.10071912	6.748584616	1.49294E-11	1.9918E-10
Abi2	39.2003694	0.155948723	0.085156414	1.831320937	0.067052654	0.117795707
Abi3	37.19253045	1.621498325	0.111089796	14.59628502	2.96571E-48	1.29479E-45
Abi3bp	35.05648882	1.121346539	0.240291422	4.666610767	3.06209E-06	1.6568E-05
Abitram	26.54350494	0.123925679	0.094600958	1.309983333	0.190201474	0.277465001
Abl1	55.01725707	0.570846954	0.093623064	6.097289833	1.07882E-09	1.11958E-08
Abl2	35.96273385	0.310860792	0.084551849	3.676570016	0.000236391	0.000822916
Ablim1	56.14325413	-0.474095062	0.092117306	-5.146644913	2.65187E-07	1.80318E-06
Ablim3	19.77377261	-0.066052052	0.130244391	-0.507139322	0.612057066	0.698068148
Abr	60.07894938	0.486249459	0.114389747	4.250813311	2.12996E-05	9.45229E-05
Abracl	112.3085488	0.173306782	0.106288305	1.630534823	0.102988511	0.168271718
Abraxas2	34.19378246	0.067444817	0.08204796	0.822016993	0.411067226	0.512655469
Abt1	22.86283414	0.176880108	0.09242696	1.913728511	0.055654854	0.101024531
Abtb1	28.93405006	0.177980326	0.098644222	1.804265098	0.071189759	0.123656679
Acaa1a	122.9741023	-0.283285906	0.084814428	-3.340067411	0.000837581	0.002556559
Acaa1b	21.14966471	-0.409684111	0.134888219	-3.03721194	0.002387775	0.006518245
Acaa2	126.7258384	-0.447597852	0.227641877	-1.966236876	0.049271255	0.091135625
Acaca	26.51872027	0.118837926	0.095257666	1.247541866	0.212198879	0.303429784
Acad10	33.34094492	-0.401770969	0.162457452	-2.473084277	0.013395255	0.029927179
Acad11	74.95359101	-0.682832495	0.149575711	-4.56512953	4.99186E-06	2.55671E-05
Acad12	36.07058269	-0.547152478	0.142063699	-3.851458749	0.000117416	0.000438269
Acad8	60.69605055	-0.295177234	0.110817382	-2.663636606	0.007730102	0.018434888
Acad9	48.84230737	-0.403732363	0.116610767	-3.462222008	0.000535735	0.001715897
Acadl	187.297717	-0.51317722	0.124545843	-4.120388193	3.78235E-05	0.000158152
Acadm	460.6890651	-0.760987116	0.265924016	-2.861671264	0.004214138	0.010757096
Acads	84.55848069	-0.851046277	0.129690162	-6.562149859	5.30375E-11	6.59634E-10
Acadsb	105.328345	-0.108691615	0.102355058	-1.061907608	0.288277631	0.388642667
Acadvl	147.3280113	-0.609106536	0.135919064	-4.481391478	7.41579E-06	3.64202E-05
Acap1	17.25934211	0.627252027	0.131344096	4.775639291	1.79137E-06	1.02257E-05
Acap2	50.8588534	0.777572257	0.093136156	8.34876904	6.89781E-17	1.55952E-15
Acap3	22.45395874	0.453320637	0.107513733	4.216397533	2.48236E-05	0.000108751
Acat1	308.4491773	-0.90765304	0.181333157	-5.005444435	5.57333E-07	3.5335E-06
Acat2	76.1646972	-0.603766888	0.147642237	-4.089391368	4.32507E-05	0.000178661
Acat3	39.38311127	-0.500582588	0.191332867	-2.616291683	0.008889059	0.020899605
Acbd3	56.74813825	0.283552091	0.083983391	3.376287726	0.00073471	0.002273813
Acbd4	32.03220936	-0.64658797	0.135007177	-4.789285909	1.67376E-06	9.61936E-06
Acbd5	72.15795931	-0.244532019	0.089996504	-2.717127975	0.006585114	0.015990435
Acbd6	31.40307901	-0.086064372	0.092363646	-0.931799211	0.351440303	0.45259988
Accs	22.26398667	0.484400902	0.109285678	4.432428044	9.31778E-06	4.49419E-05
Acd	32.8933491	0.082457273	0.078361456	1.052268254	0.292676492	0.39349868
Ace	65.12881763	-1.178562616	0.309670996	-3.805854059	0.000141316	0.000517259
Ace2	48.07532165	-0.852240674	0.138702518	-6.144377814	8.02776E-10	8.46995E-09
Acer2	30.80997401	0.24755008	0.101749011	2.432948264	0.014976441	0.032936723
Acer3	51.69963922	0.772208241	0.083266798	9.273903424	1.79455E-20	5.58252E-19
Acin1	86.95974035	0.256910814	0.090119169	2.850789858	0.004361078	0.01107413
Ackr3	52.93858789	-0.776240727	0.119989291	-6.469250048	9.84905E-11	1.18761E-09
Acly	100.6139936	-0.288046168	0.077963605	-3.69462351	0.000220213	0.000773831
Acmsd	114.6188939	-1.069327717	0.32022742	-3.339275939	0.000839971	0.002562619
Acnat1	78.38511763	-0.701076174	0.23389575	-2.997387406	0.002723044	0.007324509
Acnat2	93.44095681	-0.94814625	0.25967244	-3.651316447	0.0002609	0.000896404
Aco1	234.9985894	-0.636273013	0.130099609	-4.890660466	1.00498E-06	6.02466E-06
Aco2	203.7249249	-0.6087224	0.151610536	-4.015040231	5.94357E-05	0.000237987
Acot11	24.66487822	-0.40532121	0.154133592	-2.629674714	0.00854666	0.020161965
Acot12	95.16418265	-1.045548993	0.198724303	-5.261304129	1.43037E-07	1.02839E-06
Acot13	169.4715519	-0.711754537	0.162097077	-4.390915308	1.12875E-05	5.34245E-05
Acot3	22.78623643	-0.488489158	0.196145921	-2.4904375	0.012758593	0.028738045
Acot4	39.05704417	-0.599988086	0.135031471	-4.443320366	8.85811E-06	4.28882E-05
Acot7	41.83337041	-0.227017308	0.22135895	-1.025561916	0.305098126	0.406296917
Acot8	52.6743362	-0.291212749	0.104731613	-2.780562059	0.005426489	0.013468883
Acox1	494.1172578	-0.918326323	0.196213635	-4.680237052	2.86543E-06	1.55973E-05
Acox2	54.96323264	-0.926005877	0.247885528	-3.735618957	0.000187254	0.000667649
Acox3	80.89695451	-0.473660164	0.152845019	-3.098957139	0.001942031	0.005403968
Acp1	43.72989771	-0.028883995	0.084026218	-0.343749789	0.731034464	0.797486416
Acp2	34.68357764	0.611635663	0.10057427	6.081432798	1.19113E-09	1.22609E-08
Acp5	71.28924287	-0.145708559	0.121435402	-1.199885342	0.230183873	0.324285971
Acp6	53.27636723	-0.580715344	0.109102986	-5.322634737	1.02275E-07	7.63955E-07
Acrbp	21.59451387	0.399923144	0.108032679	3.701871934	0.000214015	0.000753724
Acsbg1	17.15907287	0.785052947	0.113853846	6.895269467	5.37628E-12	7.48012E-11
Acsf2	33.55722504	0.212920352	0.144196318	1.476600474	0.139782765	0.216144307
Acsf3	49.67016026	-0.569913256	0.106927895	-5.329883786	9.82756E-08	7.37125E-07
Acsl1	88.68943436	-0.699009985	0.178723441	-3.911126491	9.18666E-05	0.000352248
Acsl3	30.16514644	-0.047274903	0.11064425	-0.427269405	0.669183115	0.747334164
Acsl4	50.98067462	0.208538185	0.115862996	1.799868745	0.071881366	0.124704025
Acsl5	111.5386892	0.150115006	0.119907471	1.251923709	0.210597665	0.301558135
Acsm1	78.38172057	-0.810833251	0.246325842	-3.291710062	0.000995802	0.002979171
Acsm2	648.0671388	-1.102613983	0.325822888	-3.384090022	0.000714146	0.002216128
Acsm3	130.665762	-1.357834874	0.443633476	-3.060713283	0.002208104	0.006077567
Acsm5	52.59088123	-1.040590425	0.201892423	-5.154182669	2.5474E-07	1.74056E-06
Acss1	165.1554835	-0.49122013	0.261902367	-1.875584921	0.060712299	0.108616421
Acss2	101.7777074	-0.860993944	0.175572536	-4.903921554	9.3942E-07	5.68004E-06
Acss3	23.1305583	-0.066163114	0.141639318	-0.467123928	0.640411216	0.722982292
Actb	1358.675937	1.062290845	0.167440951	6.344271457	2.2348E-10	2.56526E-09
Actg1	1307.030061	0.167046238	0.121748209	1.37206321	0.170043761	0.253613389
Actl6a	54.1342845	-0.023445367	0.089286789	-0.262584952	0.7928705	0.846633499
Actn1	127.8634327	0.570370628	0.204281278	2.792084688	0.005236965	0.013036809
Actn4	276.0542033	0.194787411	0.075059148	2.595118871	0.009455821	0.022092665
Actr10	86.13197482	0.020043907	0.061779535	0.324442512	0.745603039	0.808849291
Actr1a	106.0946656	0.056735807	0.076677181	0.739930781	0.459341996	0.558828578
Actr1b	92.70619678	-0.309251564	0.076921781	-4.02033804	5.81147E-05	0.00023314
Actr2	181.495633	0.432658942	0.081513578	5.30781438	1.10948E-07	8.18117E-07
Actr3	243.4113469	1.075413411	0.112138107	9.590079909	8.80168E-22	3.07273E-20
Actr6	22.14479346	0.03558	0.09500118	0.374521666	0.70801624	0.778329726
Actr8	61.23509442	-0.045159095	0.080768587	-0.559117055	0.576081836	0.666402204
Acvr1	26.66403903	0.49685394	0.110808316	4.483904797	7.32894E-06	3.61057E-05
Acvr1b	56.26053474	-0.125230638	0.083525914	-1.49930282	0.133795091	0.208518571
Acvr2a	39.82379446	0.114011014	0.079419454	1.435555251	0.151128936	0.23000883
Acvr2b	20.59198131	-0.077941158	0.10980929	-0.70978656	0.477836505	0.576015233
Acvrl1	46.69316493	1.448295909	0.121528906	11.91729574	9.61799E-33	8.82416E-31
Acy1	83.56295842	-0.822348279	0.292850324	-2.808083893	0.004983724	0.01248001
Acy3	937.4579605	-1.250099911	0.326917097	-3.823904965	0.000131355	0.000484157
Acyp1	50.18472894	-0.274296466	0.099713679	-2.750840888	0.005944251	0.01459188
Acyp2	58.81804643	-0.427744041	0.129326901	-3.307463774	0.000941449	0.002831279
Ada	20.14150061	1.127070399	0.100542723	11.20986548	3.64747E-29	2.36824E-27
Adal	23.07000125	-0.287285902	0.107921023	-2.662001287	0.007767758	0.018517715
Adam10	90.25151958	0.450151417	0.086580046	5.199251274	2.00093E-07	1.40276E-06
Adam11	21.55088654	0.006778281	0.137790297	0.04919273	0.960765705	0.972847316
Adam12	29.6497219	0.946497899	0.17338452	5.458952726	4.78951E-08	3.79E-07
Adam15	84.27395651	0.750214497	0.108906093	6.888636611	5.63296E-12	7.82006E-11
Adam17	58.1760234	0.96396532	0.108987122	8.844763537	9.17223E-19	2.44999E-17
Adam19	31.91167756	1.554668923	0.142639303	10.89930256	1.16144E-27	6.56473E-26
Adam22	19.27595947	0.748081335	0.096684404	7.737352681	1.01508E-14	1.87894E-13
Adam8	31.9091102	0.782884694	0.232156787	3.372224018	0.000745638	0.00230594
Adam9	101.5852643	0.126753461	0.073706396	1.719707761	0.085485576	0.144099705
Adamts1	67.18049416	-0.430150049	0.175975596	-2.4443733	0.014510404	0.032062168
Adamts10	36.95325094	0.993683256	0.166924888	5.952876587	2.6347E-09	2.57989E-08
Adamts12	16.72260892	0.496402585	0.133781117	3.710557939	0.000206803	0.000731787
Adamts15	18.28897226	0.069899845	0.134683859	0.518991995	0.603766324	0.691415107
Adamts16	15.50447125	-0.208830822	0.167408999	-1.247428891	0.212240279	0.303429784
Adamts17	18.20426189	0.260168765	0.137136739	1.897148539	0.057808336	0.10417184
Adamts2	29.65577148	1.14706005	0.196053778	5.850741877	4.89385E-09	4.59652E-08
Adamts4	17.21116028	0.676333091	0.133580509	5.063112108	4.12467E-07	2.6822E-06
Adamts5	30.29111339	0.689566266	0.150286247	4.588352428	4.46758E-06	2.32296E-05
Adamts6	24.73023591	0.00979999	0.109332145	0.089635028	0.928577248	0.949095069
Adamts7	21.69601204	0.731886322	0.117036847	6.253469216	4.01434E-10	4.45838E-09
Adamts9	41.58632126	0.083625799	0.1085154	0.770635309	0.440923126	0.540902396
Adamtsl2	32.49103787	0.883455669	0.114925986	7.687170653	1.50424E-14	2.75618E-13
Adamtsl4	19.94793242	0.334579067	0.110198097	3.036160102	0.002396121	0.006539618
Adamtsl5	19.98338255	0.400934475	0.137353305	2.919001296	0.003511548	0.009178304
Adap1	33.44583655	0.277470614	0.08759304	3.167724447	0.001536371	0.004384041
Adap2	137.238213	1.110589088	0.133723483	8.305116367	9.97217E-17	2.21894E-15
Adar	35.67593929	0.81305518	0.104823603	7.756413202	8.73651E-15	1.63871E-13
Adck1	24.64086265	-0.147297652	0.09860695	-1.493785702	0.13523164	0.210159297
Adck2	31.32590036	-0.028784946	0.087367278	-0.32947056	0.741800042	0.8056487
Adck5	31.37750259	-0.043352109	0.088512247	-0.489786558	0.624284944	0.708694672
Adcy1	20.97967641	0.185866413	0.12932236	1.437233381	0.150651691	0.229420382
Adcy3	21.34180243	0.825302823	0.112541662	7.333309376	2.24538E-13	3.67296E-12
Adcy6	62.43807621	-0.33647212	0.099324442	-3.387606447	0.000705054	0.002191673
Adcy7	46.5338069	1.900911052	0.201813246	9.419158981	4.54715E-21	1.45383E-19
Adcy9	38.58397145	0.054886709	0.085555658	0.64153219	0.521176974	0.616232879
Add1	121.8427621	0.119778263	0.086972504	1.3771969	0.16845138	0.251712843
Add3	122.0776584	-0.181320818	0.116622655	-1.554764956	0.120002058	0.19087262
Adgra1	13.82983864	0.306479077	0.171189063	1.790295899	0.073406355	0.126966921
Adgra2	32.81487288	0.672851204	0.121776618	5.525290588	3.28941E-08	2.68345E-07
Adgra3	63.2048655	-0.471705487	0.113677653	-4.149500587	3.33201E-05	0.000141566
Adgrd1	20.77695117	0.062895294	0.101009063	0.622669812	0.533501524	0.62758179
Adgre1	130.5030995	2.981182182	0.211067556	14.12430333	2.69047E-45	7.92188E-43
Adgre5	61.82887201	0.550862373	0.149126666	3.693922681	0.000220821	0.000775538
Adgrf5	47.07385587	0.431357998	0.131844714	3.271712502	0.001068982	0.003174105
Adgrg1	265.2578004	-0.793244276	0.154985774	-5.118174743	3.08507E-07	2.06013E-06
Adgrg2	16.36412828	0.095997663	0.136166219	0.70500352	0.480808045	0.578770742
Adgrg3	17.62644461	-0.224902136	0.158523884	-1.418727138	0.155978582	0.236225458
Adgrg6	25.52517494	0.323261963	0.157069506	2.058082249	0.039582239	0.075713963
Adgrl1	45.33574046	0.191405368	0.110377472	1.734098129	0.082900674	0.140678921
Adgrl2	52.29524704	-0.247077637	0.107927505	-2.289292578	0.022062359	0.045709626
Adgrl4	64.17992145	0.921325111	0.118082943	7.802355608	6.07621E-15	1.15686E-13
Adh1	241.9799964	-0.857666368	0.203768324	-4.209026956	2.56473E-05	0.000111972
Adh5	129.6419324	-0.516876735	0.100791336	-5.128186163	2.92547E-07	1.966E-06
Adhfe1	174.0568399	-0.918616399	0.232193548	-3.956252907	7.61346E-05	0.000296962
Adi1	58.78615592	-0.561223583	0.103031926	-5.447084256	5.12022E-08	4.02903E-07
Adig	20.69981115	-0.042919446	0.102885946	-0.41715557	0.676564621	0.752524349
Adipor1	134.3710509	0.137477432	0.069855275	1.968032236	0.049064329	0.090792673
Adipor2	53.94114331	-0.135434658	0.080456297	-1.683331974	0.092310844	0.153174292
Adm2	17.53884275	-0.219481814	0.155574741	-1.41078052	0.15830934	0.23889804
Adnp	64.69696908	0.044006862	0.083304621	0.528264363	0.597315862	0.685640629
Adnp2	29.55152601	0.111523624	0.092244677	1.208997932	0.22666364	0.32000316
Ado	36.47382314	0.330091387	0.085425459	3.864086778	0.000111506	0.000418551
Adora2a	23.45614183	0.608442361	0.111549154	5.454477604	4.9117E-08	3.877E-07
Adora2b	23.75140344	0.502226751	0.140043795	3.586212082	0.000335516	0.00112291
Adpgk	25.14660122	0.226560506	0.090499101	2.503455882	0.012298701	0.027840847
Adprh	47.15715463	0.619987719	0.106222489	5.836689818	5.32481E-09	4.97179E-08
Adprs	35.63603725	0.250822322	0.079428676	3.157830851	0.001589478	0.0045203
Adprm	29.51188025	0.022861289	0.083116608	0.275050793	0.783277216	0.839927125
Adra1a	27.64351282	-0.722128129	0.18760205	-3.849254992	0.000118478	0.000441579
Adra2b	55.26852068	-1.141142346	0.159473992	-7.155664258	8.32687E-13	1.27327E-11
Adrb1	20.07096829	0.455128332	0.109897872	4.141375306	3.4523E-05	0.000145942
Adrb2	25.55841698	0.635581937	0.128508069	4.945852366	7.58114E-07	4.67563E-06
Adrm1	86.65534711	-0.118712496	0.10303058	-1.152206423	0.249236259	0.346805173
Adsl	58.49766085	0.051540588	0.091392022	0.563950624	0.572787736	0.66339485
Adss	110.3538568	-0.293139839	0.088028892	-3.330041206	0.000868331	0.002640236
Adtrp	60.09640887	-1.025834054	0.190003866	-5.399016748	6.70071E-08	5.18885E-07
Aebp1	106.7376446	1.105092285	0.202457282	5.458397314	4.80452E-08	3.7995E-07
Aebp2	72.5410295	0.263091657	0.079665955	3.302435246	0.000958492	0.002875704
Aen	54.36544505	0.051885996	0.119365796	0.434680607	0.663794277	0.742631917
Afap1	61.32236062	-0.214812097	0.102227613	-2.101311872	0.035613598	0.069263252
Afap1l1	20.45562191	0.360477339	0.135195841	2.666334523	0.007668335	0.018308276
Afap1l2	39.00890991	0.525631356	0.113395581	4.635377771	3.56286E-06	1.89535E-05
Afdn	70.29503413	-0.397965757	0.08333028	-4.775764074	1.79026E-06	1.0224E-05
Aff1	61.47287049	0.232065778	0.088734941	2.615269421	0.00891571	0.020954483
Aff4	97.94017337	0.091527288	0.075262376	1.21610947	0.223943223	0.316762949
Afg1l	31.34549905	-0.349026953	0.103517523	-3.371670244	0.000747138	0.002309453
Afg3l1	28.88184567	-0.389646362	0.107423563	-3.627196414	0.000286515	0.000972539
Afg3l2	86.56768439	-0.48060967	0.096154456	-4.998308853	5.78353E-07	3.65578E-06
Afm	48.11203947	-0.914837977	0.170892443	-5.353296861	8.6366E-08	6.55171E-07
Afmid	32.28535637	-0.332488824	0.148358169	-2.24112245	0.025018144	0.051105958
Aftph	82.75014678	0.046432939	0.073659523	0.630372514	0.52845089	0.622739828
Aga	28.55088341	-0.120053163	0.106009366	-1.132476947	0.257433971	0.355787742
Agap1	66.85469101	-0.413547272	0.079861804	-5.178286129	2.23934E-07	1.54677E-06
Agap2	24.26671305	0.844379382	0.121780144	6.933637587	4.10155E-12	5.78281E-11
Agap3	41.31957435	0.367824056	0.09558781	3.848022611	0.000119075	0.000443415
Agbl3	26.13465166	-0.180560252	0.103618762	-1.742544003	0.081413299	0.138638033
Agbl5	34.83087152	-0.20480633	0.092010712	-2.225896593	0.026021109	0.05285629
Agfg1	70.06024692	0.006449607	0.087155534	0.074001113	0.941009499	0.958728677
Agfg2	35.83743287	-0.25347529	0.127438055	-1.989007836	0.046700338	0.087015891
Aggf1	57.9220334	0.137907274	0.072365503	1.90570462	0.05668854	0.102489447
Agk	22.85012796	0.022852823	0.09343747	0.244578783	0.806782594	0.857079579
Agl	46.25565142	-0.239911001	0.086812858	-2.76354224	0.005717769	0.014097892
Agmo	26.050142	0.117763245	0.147679728	0.797423223	0.425205277	0.525636568
Ago1	56.56662047	0.349446357	0.102197607	3.41932035	0.000627778	0.001977187
Ago2	75.67937061	0.139567721	0.075372215	1.851713147	0.064067025	0.113574994
Ago3	31.54133926	0.352319535	0.085104263	4.139857644	3.47521E-05	0.000146666
Ago4	19.37796457	0.627762857	0.102718667	6.111477808	9.87127E-10	1.0278E-08
Agpat1	111.1775324	-0.155637813	0.064141718	-2.426467781	0.015246604	0.033443738
Agpat2	59.93123571	-0.037695161	0.093074099	-0.405001623	0.685476318	0.759899804
Agpat3	318.1850111	-0.654763225	0.108033095	-6.06076523	1.35475E-09	1.3855E-08
Agpat4	22.08875944	0.386354695	0.129758769	2.977484285	0.002906245	0.00775305
Agpat5	35.72948623	-0.12021368	0.093662561	-1.283476329	0.199325247	0.288352029
Agps	101.9870119	-0.320232252	0.179532449	-1.783701238	0.074472225	0.128615215
Agrn	85.57480218	-0.60275189	0.153908046	-3.916311758	8.9914E-05	0.000345389
Agt	68.70703811	-0.740313339	0.275828619	-2.683961303	0.007275553	0.017482591
Agtpbp1	37.88174969	0.145315015	0.096311473	1.508802752	0.131349197	0.205462341
Agtr1a	62.86932851	0.244065518	0.11968516	2.039229573	0.041427121	0.078684185
Agtrap	67.60985767	-0.325272372	0.108651091	-2.993733153	0.002755869	0.007398654
Agxt2	60.02408898	-0.948796212	0.191837209	-4.945840363	7.58161E-07	4.67563E-06
Ahctf1	50.87638538	-0.020076402	0.080782624	-0.248523762	0.803729187	0.854983637
Ahcy	144.3818173	-0.832133368	0.165320106	-5.033467409	4.81687E-07	3.09105E-06
Ahcyl1	178.4104227	-0.424670738	0.090085846	-4.714067248	2.4282E-06	1.34545E-05
Ahcyl2	92.67163207	-0.559609646	0.153635194	-3.642457387	0.000270048	0.000925074
Ahdc1	48.6898395	-0.065409562	0.093148178	-0.702209781	0.482548347	0.580038414
Ahi1	23.16599057	0.015454123	0.093811976	0.164735072	0.869152511	0.903772991
Ahnak	97.29253609	0.676116036	0.17798705	3.798681054	0.000145468	0.000531076
Ahnak2	16.59794617	0.55228476	0.144800276	3.814113998	0.000136672	0.000502004
Ahr	26.77310008	0.767468206	0.113304137	6.77352322	1.25683E-11	1.68925E-10
Ahsa1	86.62518838	0.040179285	0.080627572	0.49833183	0.618250177	0.703990061
Ahsa2	55.04179721	-0.010016911	0.091143133	-0.109903077	0.912486243	0.936982021
AI413582	184.6265842	-0.06783353	0.073487515	-0.923061973	0.35597491	0.456821238
AI597479	29.06375693	0.28328667	0.088385282	3.205133987	0.001349996	0.003905027
AI661453	27.65358881	-0.343837978	0.129840589	-2.648154789	0.008093246	0.01919966
AI837181	37.31375035	0.222397056	0.083471114	2.664359486	0.007713508	0.018409186
AI854703	30.21522284	-0.604076173	0.126342987	-4.78124022	1.74217E-06	9.97631E-06
Aida	60.69815785	0.527208652	0.101600799	5.189020729	2.11403E-07	1.47551E-06
Aif1	58.907827	2.464866463	0.197862246	12.45748754	1.27319E-35	1.52074E-33
Aif1l	82.33292428	-0.262263212	0.130100662	-2.015848396	0.043815831	0.082491039
Aifm1	98.72891405	-0.62452523	0.134379582	-4.647471161	3.36029E-06	1.79665E-05
Aifm2	27.07730033	-0.177599797	0.103989795	-1.707857943	0.087662705	0.146870121
Aifm3	22.77734861	-0.350262131	0.139849096	-2.504572014	0.012259964	0.027758121
Aig1	75.84890472	-0.187865947	0.079658863	-2.358380968	0.018354845	0.039308304
Aim2	19.6523409	1.142023153	0.100120351	11.4065037	3.88014E-30	2.72925E-28
Aimp1	70.05419365	0.061512345	0.081991124	0.750231754	0.453115137	0.552793481
Aimp2	57.33679759	0.077334492	0.086355834	0.895532913	0.37050228	0.472209519
Aip	61.19108725	0.375305585	0.069762877	5.379732028	7.45968E-08	5.73797E-07
Ajuba	38.2123548	-0.359554761	0.139089288	-2.585064367	0.009736082	0.022693029
Ak1	44.08038839	0.753348979	0.12691218	5.935986439	2.92084E-09	2.83595E-08
Ak2	175.3236855	-0.491940073	0.095939148	-5.127626026	2.93419E-07	1.97081E-06
Ak3	121.1564976	-0.585636368	0.109288895	-5.358608195	8.38655E-08	6.3773E-07
Ak4	162.9725322	-0.938272749	0.279387232	-3.358323648	0.000784167	0.002411262
Ak5	21.26096081	0.727549563	0.156563691	4.646987807	3.36817E-06	1.79934E-05
Akain1	22.33010745	0.127353273	0.093780294	1.357996096	0.174464923	0.259138948
Akap1	79.45735079	-0.805414836	0.081438927	-9.889801647	4.6094E-23	1.80122E-21
Akap10	67.02063047	0.429352784	0.067489168	6.361802898	1.99399E-10	2.29717E-09
Akap11	69.82150032	-0.002164809	0.076364474	-0.02834838	0.977384294	0.983912105
Akap12	24.32038237	0.18317702	0.202901887	0.902786183	0.366639386	0.46818167
Akap13	66.54658775	0.235646287	0.089352787	2.637257268	0.008357942	0.019762955
Akap7	22.22552006	0.213904003	0.108847169	1.965177451	0.049393703	0.091335428
Akap8	61.62260262	0.223683191	0.085036894	2.630425235	0.008527813	0.020128754
Akap8l	52.22839644	0.135017695	0.097811029	1.380393363	0.167465562	0.250505847
Akap9	53.26641008	-0.240726971	0.084551485	-2.847105191	0.004411878	0.011191903
Akip1	35.9022112	-0.02449291	0.090163954	-0.271648584	0.785892239	0.841880162
Akirin1	47.80018634	0.445336368	0.084631358	5.26207279	1.4244E-07	1.02526E-06
Akirin2	81.28030447	0.2769915	0.076842473	3.604666665	0.000312554	0.001053505
Akna	46.05928623	1.809233986	0.149974343	12.06362338	1.64388E-33	1.65184E-31
Akr1a1	1064.691475	-0.66408613	0.186753683	-3.555946628	0.000376621	0.001245987
Akr1b3	72.85580398	0.497703012	0.133453651	3.729407246	0.000191931	0.000682402
Akr1b8	32.18194247	0.163011453	0.199075133	0.818843875	0.412875495	0.514118624
Akr1c14	74.09069104	-0.995105812	0.347569691	-2.863039671	0.00419598	0.010719392
Akr1c18	41.91739734	0.19850838	0.3909578	0.507748867	0.611629474	0.697643312
Akr1c19	45.91338425	-0.718657758	0.156079576	-4.604431761	4.13594E-06	2.17644E-05
Akr1c21	361.7494435	-1.233960347	0.300809838	-4.102127627	4.09368E-05	0.000170046
Akr1e1	102.8767565	-0.669882578	0.111782218	-5.992747243	2.06325E-09	2.04885E-08
Akr7a5	305.2276812	-0.861646616	0.175772663	-4.902051326	9.4841E-07	5.71529E-06
Akt1	120.7526439	0.593775995	0.105315619	5.63806207	1.71975E-08	1.48626E-07
Akt1s1	103.2008707	-0.351031033	0.071931816	-4.880052425	1.06058E-06	6.32797E-06
Akt2	75.83536262	0.282046323	0.07194587	3.920257282	8.84545E-05	0.000340505
Akt3	35.28535428	0.68988894	0.130877456	5.271258779	1.35491E-07	9.79141E-07
Aktip	110.4325367	-0.48011621	0.092380705	-5.197148159	2.02369E-07	1.41636E-06
Alad	104.3048114	-0.53325273	0.119558519	-4.46018181	8.18902E-06	3.98314E-05
Alas1	215.7923916	-0.632967826	0.182141101	-3.475150974	0.000510566	0.001643181
Alas2	21.01810915	1.174761812	0.17535111	6.699483178	2.09158E-11	2.72443E-10
Alcam	38.08526732	0.669966673	0.129975509	5.154560872	2.54226E-07	1.73799E-06
Aldh16a1	48.25504444	-0.176613313	0.101295342	-1.743548209	0.081237901	0.138367781
Aldh18a1	26.17016915	0.522925201	0.099660852	5.247047244	1.54556E-07	1.10306E-06
Aldh1a1	33.3923317	-0.197115992	0.171553314	-1.149007193	0.250553015	0.348292898
Aldh1a2	74.74575035	1.399764945	0.196503029	7.123375924	1.05315E-12	1.58737E-11
Aldh1a7	19.66060991	-0.41099642	0.185686726	-2.213386112	0.026871037	0.054416859
Aldh1b1	21.3620436	0.209663435	0.128629144	1.629983906	0.103104898	0.168440144
Aldh1l1	205.95318	-0.814487997	0.162042362	-5.026389318	4.99801E-07	3.19756E-06
Aldh2	540.5629021	-0.565613455	0.127851981	-4.423970998	9.6903E-06	4.65436E-05
Aldh3a2	97.46829966	-0.49837918	0.108952649	-4.574273196	4.77876E-06	2.46094E-05
Aldh3b1	29.40570139	0.582966997	0.085699238	6.80247588	1.02836E-11	1.40001E-10
Aldh4a1	233.2996967	-0.88200416	0.186622724	-4.726134849	2.28834E-06	1.27577E-05
Aldh5a1	45.98980287	-0.852708769	0.153661866	-5.549254307	2.86891E-08	2.37562E-07
Aldh6a1	264.4748126	-0.908842003	0.201817626	-4.503283584	6.69115E-06	3.32902E-05
Aldh7a1	178.137383	-0.817415062	0.17125648	-4.773046026	1.8146E-06	1.03303E-05
Aldh8a1	214.1515204	-0.926781024	0.213314641	-4.344666727	1.39487E-05	6.45301E-05
Aldh9a1	245.4993687	-0.73271967	0.175281636	-4.180242087	2.91199E-05	0.000125532
Aldob	3427.548093	-0.973986297	0.266668152	-3.652428267	0.000259772	0.000893258
Alg1	43.19178667	-0.10243814	0.082521282	-1.241354202	0.21447493	0.30576141
Alg10b	59.12639884	-0.116997179	0.072957582	-1.6036329	0.108794994	0.17621254
Alg11	40.70714518	-0.07773897	0.081980929	-0.948256756	0.34299876	0.444627557
Alg12	34.79444626	-0.034593434	0.082819419	-0.417697127	0.676168573	0.75217777
Alg14	26.45781843	-0.035077301	0.093241839	-0.376197013	0.706770436	0.777336673
Alg2	45.9698825	-0.125893718	0.076577115	-1.644012295	0.100173663	0.164329975
Alg3	24.06284027	-0.201404547	0.103072018	-1.9540177	0.050699124	0.093394676
Alg5	62.55400459	-0.091502771	0.0713261	-1.282879212	0.199534397	0.288522727
Alg8	24.15178812	0.233046613	0.099926174	2.3321879	0.019690808	0.041682883
Alg9	37.69968662	0.04834239	0.087739586	0.550975814	0.581650255	0.671310289
Alkbh2	20.14458133	0.290415555	0.100931898	2.877341657	0.004010411	0.010307718
Alkbh3	38.37927767	0.041868797	0.075802321	0.552341888	0.580714137	0.670620029
Alkbh5	60.05869866	-0.422966788	0.08353239	-5.063506335	4.11615E-07	2.67803E-06
Alkbh6	39.3987044	0.170017448	0.09998486	1.700431926	0.089049711	0.148760838
Alkbh7	37.86777472	-0.313993001	0.089593725	-3.5046316	0.00045724	0.001482866
Alkbh8	31.63518692	-0.027658301	0.081644363	-0.338765599	0.734786318	0.800475785
Alms1	20.98901892	0.369676778	0.102361821	3.611471301	0.000304465	0.001028503
Alox5ap	93.80428542	2.241125122	0.225292022	9.947645298	2.58221E-23	1.0346E-21
Alpl	310.454453	-0.867188043	0.299887838	-2.891707941	0.003831539	0.009904271
Als2	28.78078875	-0.251673332	0.097240792	-2.588145649	0.009649417	0.022515899
Als2cl	27.56731647	-0.148144658	0.109795165	-1.349282168	0.177246351	0.262352488
Alx1	19.29431801	0.591193653	0.249718704	2.367438411	0.017911701	0.038509093
Alyref	116.9168027	0.17754558	0.087523866	2.028539064	0.042505261	0.080406261
Amacr	122.1404425	-1.08971661	0.212157651	-5.136353099	2.80121E-07	1.88951E-06
Ambra1	26.06437383	0.187051784	0.091165279	2.051787546	0.040190314	0.076668611
Amd1	69.14380653	-0.028525314	0.102418759	-0.278516493	0.780615906	0.837787402
Amdhd2	113.6625506	-0.292255404	0.112492531	-2.597998299	0.009376896	0.021926964
Amer1	20.18797336	-0.016494333	0.102702438	-0.160603127	0.872405992	0.906262903
Amfr	205.4105675	-0.259768165	0.080618774	-3.222179556	0.001272194	0.003709637
Amigo1	22.99741753	-0.006728965	0.096871304	-0.06946293	0.944621139	0.961093558
Ammecr1	20.27803255	0.469427263	0.119969665	3.912882988	9.12007E-05	0.000350013
Ammecr1l	64.0506311	-0.175177125	0.066372677	-2.639295754	0.008307847	0.019664544
Amn	141.8052989	-1.028799027	0.174595704	-5.89246471	3.80477E-09	3.64114E-08
Amn1	28.08749797	-0.068930023	0.092867212	-0.742242842	0.457940216	0.55744458
Amot	48.84315653	-0.174824261	0.099900734	-1.749979748	0.080121808	0.136733012
Amotl1	29.74729409	0.531031374	0.132973001	3.993527772	6.50974E-05	0.000257965
Amotl2	78.90956998	-0.207088181	0.123077235	-1.682587204	0.09245503	0.153316718
Ampd2	40.05072889	0.098607225	0.086828365	1.135656823	0.256100218	0.354331205
Ampd3	32.00282051	-0.081210158	0.123022601	-0.660123896	0.509174325	0.605106469
Amt	32.54182901	-0.739096151	0.14067594	-5.253891667	1.48918E-07	1.06764E-06
Amz1	20.15744257	0.717456807	0.097336861	7.37086442	1.69525E-13	2.82788E-12
Amz2	45.64355263	-0.164860273	0.080187201	-2.055942487	0.03978806	0.076038737
Anapc1	64.69323296	0.322424187	0.08763505	3.679169326	0.000233995	0.000816146
Anapc10	42.37755676	0.189641723	0.078067536	2.429200822	0.015132148	0.033238745
Anapc11	85.84587189	0.218587099	0.072273599	3.024439115	0.002490946	0.006766331
Anapc13	121.9544682	-0.420504168	0.097346999	-4.319641807	1.56283E-05	7.14072E-05
Anapc15	30.14001719	0.088111371	0.092857423	0.948888827	0.342677158	0.44430471
Anapc16	68.28114688	-0.07139269	0.077268093	-0.923960821	0.355506715	0.456312907
Anapc2	49.12424316	0.038016414	0.080574671	0.471815939	0.637058173	0.720095842
Anapc4	40.70355359	0.203364582	0.081900452	2.483070332	0.013025537	0.029235299
Anapc5	104.8821684	-0.005617442	0.071231054	-0.078862262	0.93714218	0.955711409
Anapc7	52.56222988	-0.002137949	0.079544063	-0.026877541	0.978557406	0.984830812
Ang	22.28199861	1.227062031	0.103358309	11.87192446	1.65614E-32	1.48712E-30
Angel2	40.82680636	0.042725473	0.080050299	0.533732829	0.593526393	0.68215665
Angpt1	20.94463097	0.047726711	0.151599669	0.31482068	0.752897809	0.814362778
Angptl2	33.23303809	0.970081065	0.147999079	6.554642581	5.57753E-11	6.8962E-10
Angptl3	27.72292253	-0.479926941	0.222115896	-2.160705062	0.03071813	0.061033839
Angptl4	61.83193606	-0.005567824	0.170361471	-0.032682412	0.973927849	0.981603288
Ank	36.74442556	1.051546509	0.13450907	7.81766245	5.38133E-15	1.0292E-13
Ank3	96.55068321	-0.713188982	0.138593525	-5.145904057	2.66235E-07	1.80837E-06
Ankfy1	72.4032012	0.527451037	0.080964331	6.51460996	7.28788E-11	8.90655E-10
Ankhd1	71.92443094	0.226682409	0.069629308	3.255560295	0.001131689	0.003345391
Ankib1	94.52425392	-0.558697188	0.114641249	-4.873439477	1.09672E-06	6.53131E-06
Ankle2	46.12833612	0.397004357	0.082261296	4.826137892	1.39206E-06	8.12581E-06
Ankmy2	33.82670336	0.010905146	0.084981941	0.128323097	0.897893287	0.925600628
Ankra2	25.06366334	0.097488348	0.091095238	1.070180515	0.284538063	0.384557688
Ankrd1	26.92002499	0.080079877	0.220405859	0.363329166	0.716359008	0.784994063
Ankrd10	50.5173816	0.121563621	0.104011518	1.168751538	0.242503751	0.339264087
Ankrd11	61.38778397	0.3454407	0.092525521	3.733463978	0.000188864	0.000673011
Ankrd12	48.56808381	0.226613607	0.092314256	2.454806205	0.014096056	0.031283113
Ankrd13a	51.25930739	0.42214654	0.07625798	5.535768747	3.09866E-08	2.54094E-07
Ankrd13b	29.52310755	-0.108861064	0.105237974	-1.034427591	0.300936311	0.401915046
Ankrd13c	91.41735934	-0.586087306	0.108709214	-5.391330544	6.99379E-08	5.39929E-07
Ankrd16	41.92672333	0.166953783	0.087694625	1.903808609	0.056935115	0.102905851
Ankrd17	85.26048705	-0.050018975	0.067948043	-0.736135614	0.461648171	0.560969922
Ankrd23	24.05986571	0.165292895	0.09984926	1.655424335	0.097838453	0.161193661
Ankrd24	19.60928193	-0.20119787	0.116957011	-1.720271989	0.085383013	0.143984327
Ankrd27	27.72511728	0.252696834	0.094268862	2.680597057	0.007349095	0.017641122
Ankrd28	37.018503	-0.350772107	0.085920799	-4.082505178	4.45528E-05	0.000183442
Ankrd29	19.11599606	-0.222988043	0.122134203	-1.825762456	0.067886051	0.118976356
Ankrd33b	71.13269076	-0.889625678	0.102949278	-8.641397908	5.55294E-18	1.38397E-16
Ankrd39	26.86360662	0.073762219	0.089981648	0.819747372	0.412360138	0.513897478
Ankrd40	73.70080683	-0.076349036	0.080768708	-0.945279896	0.344515999	0.445912601
Ankrd42	22.08460603	-0.100469295	0.107574874	-0.933947603	0.350330922	0.451664756
Ankrd44	46.41669934	1.04277478	0.129954596	8.024146992	1.02234E-15	2.09109E-14
Ankrd46	49.76648779	-0.225439448	0.073130848	-3.08268609	0.002051414	0.005684604
Ankrd49	23.26865499	0.261825371	0.092411397	2.833258445	0.004607612	0.011651083
Ankrd50	39.89904053	0.71538125	0.10054891	7.114758911	1.12109E-12	1.68376E-11
Ankrd52	57.91227375	0.142328895	0.086464246	1.646101155	0.099742935	0.163793164
Ankrd54	21.82702829	-0.068182023	0.106523648	-0.640064668	0.522130558	0.617014653
Ankrd6	21.86491088	-0.149059341	0.138144343	-1.079011544	0.280582581	0.380715471
Ankrd9	18.43226411	-0.333883598	0.116073818	-2.8764764	0.004021423	0.010329729
Anks1	28.22944451	0.224542474	0.096015263	2.338612286	0.019355508	0.041069229
Anks3	50.43527025	0.021242319	0.06985394	0.304096222	0.761054585	0.820898969
Anks4b	42.50305941	-0.698149135	0.136105795	-5.12945928	2.90576E-07	1.95379E-06
Anks6	31.35210636	-0.286960231	0.091057666	-3.151412117	0.001624831	0.004609451
Ankzf1	20.10371872	-0.2381459	0.106871707	-2.228334393	0.025858224	0.052559156
Ano1	22.31229265	0.765770905	0.198365844	3.860396974	0.000113203	0.000424347
Ano10	37.42803219	0.061429922	0.085384178	0.719453227	0.471861711	0.570648831
Ano5	16.70907418	0.706472666	0.103798414	6.806199049	1.00211E-11	1.36721E-10
Ano6	70.13427576	0.039509715	0.100626686	0.392636549	0.694587941	0.768117558
Anp32a	149.9914398	0.076671227	0.070534716	1.086999875	0.277036865	0.377447401
Anp32b	97.49940493	0.549370491	0.095226959	5.769064736	7.97127E-09	7.23471E-08
Anp32e	66.90482562	0.225201708	0.0755092	2.982440671	0.002859601	0.007644722
Anpep	91.87960969	-0.547091447	0.145211802	-3.767541216	0.000164863	0.000595021
Antxr1	28.51198375	0.913558159	0.214780426	4.253451656	2.105E-05	9.35188E-05
Antxr2	51.56478859	1.163600473	0.136063901	8.551867676	1.21113E-17	2.94886E-16
Anxa1	37.08235906	0.678677793	0.219347163	3.094080554	0.001974239	0.005486356
Anxa11	106.0281549	-0.2473138	0.076166581	-3.247011973	0.001166235	0.003434682
Anxa13	18.79736352	-0.362605623	0.155838413	-2.326805159	0.019975638	0.042194119
Anxa2	265.7001079	0.343063309	0.254503851	1.347969027	0.177668345	0.26275656
Anxa3	83.87255491	0.402945687	0.225970694	1.783176749	0.074557536	0.128716675
Anxa4	79.8573107	-0.055319124	0.104745193	-0.528130431	0.597408811	0.685685156
Anxa5	282.5349205	0.7146361	0.157807129	4.528541297	5.93923E-06	2.98784E-05
Anxa6	94.43702396	0.486176056	0.127529349	3.812268006	0.000137697	0.000505183
Anxa7	204.99391	-0.139875983	0.103304897	-1.354011152	0.17573282	0.260777453
Aoah	64.90669222	0.355668117	0.133083013	2.672528294	0.007528203	0.018011068
Aoc1	83.13075112	-0.604153999	0.330405951	-1.828520332	0.067471497	0.118350876
Aopep	71.65369402	0.082049736	0.101833004	0.805728326	0.420399513	0.520926006
Ap1ar	44.5913927	-0.407732702	0.106113157	-3.842433064	0.000121821	0.000452574
Ap1b1	81.26007581	0.210771593	0.077516383	2.719058682	0.006546799	0.015906549
Ap1g1	110.6458213	-0.291042746	0.081917649	-3.552869835	0.000381053	0.001258021
Ap1g2	27.46030076	0.173223189	0.088927157	1.947922265	0.051424265	0.09452419
Ap1m1	47.56881362	0.044404447	0.079200901	0.560655829	0.575032185	0.665552837
Ap1m2	22.57384287	-0.296216987	0.119674333	-2.475192298	0.013316445	0.029782638
Ap1s1	86.75799339	0.001618725	0.082253122	0.019679799	0.984298805	0.988828626
Ap1s2	22.67654956	1.236390132	0.124249783	9.950843364	2.50055E-23	1.00506E-21
Ap1s3	35.84255005	0.014657673	0.093820298	0.156231366	0.875850653	0.908648404
Ap2a1	52.49133117	0.151365329	0.076819993	1.970389771	0.048793717	0.09037116
Ap2a2	175.5802995	-0.237718913	0.096577715	-2.461426136	0.013838589	0.030819767
Ap2b1	121.6345303	0.260720887	0.096706604	2.695998778	0.007017792	0.016933918
Ap2m1	359.6298144	-0.17150956	0.099941757	-1.716095113	0.086144636	0.144877792
Ap2s1	109.7559205	0.2516557	0.072512346	3.470522106	0.000519448	0.001670068
Ap3b1	80.93797394	0.162443349	0.06996922	2.321640143	0.02025232	0.042678866
Ap3d1	81.13003133	0.267792746	0.074135789	3.612192577	0.000303619	0.001025919
Ap3m1	38.98096214	0.073308506	0.081108545	0.903832096	0.36608444	0.467850519
Ap3m2	21.5422899	0.674915152	0.1045968	6.45254113	1.0999E-10	1.31873E-09
Ap3s1	80.30087116	0.186318615	0.088908525	2.095621491	0.036115781	0.070132194
Ap3s2	24.7679842	-0.24444191	0.103104024	-2.370828038	0.017748286	0.038209668
Ap4b1	24.09408931	0.025569343	0.095594897	0.267476023	0.789102673	0.844176505
Ap4e1	29.31225146	-0.067421541	0.084912279	-0.794014039	0.427187258	0.527670037
Ap4m1	21.90280517	0.171363476	0.096183695	1.781627077	0.074810066	0.129024689
Ap4s1	31.79896703	-0.032960636	0.087529871	-0.376564429	0.706497327	0.777282121
Ap5m1	38.92306019	-0.229038162	0.081381761	-2.814367254	0.004887336	0.012262893
Ap5s1	31.43029362	-0.18779369	0.08313173	-2.258989306	0.02388405	0.049054836
Ap5z1	34.52018403	0.118478576	0.081538329	1.453041506	0.14621223	0.224088252
Apaf1	31.42380497	0.823871298	0.103715401	7.943577251	1.96432E-15	3.96024E-14
Apba1	20.43544628	0.750303866	0.104807035	7.158907452	8.13226E-13	1.24652E-11
Apba3	41.68518778	-0.35309491	0.095814339	-3.685199022	0.000228524	0.000799266
Apbb1	25.27492262	0.096484938	0.105421553	0.915229718	0.360071047	0.461236293
Apbb1ip	47.90376394	1.707349003	0.158904105	10.74452418	6.28853E-27	3.31746E-25
Apbb2	56.48116759	0.105565819	0.080328021	1.314184231	0.188784214	0.275749531
Apbb3	27.77204728	-0.093064633	0.097241752	-0.957043976	0.338545059	0.439712658
Apc	32.7106421	0.418003724	0.084559445	4.943312049	7.68064E-07	4.7229E-06
Apcdd1	18.40094884	0.407330905	0.130390943	3.123920232	0.001784588	0.005011016
Apeh	98.42686852	-0.661045628	0.135640143	-4.873524995	1.09624E-06	6.53131E-06
Apela	34.93347262	-0.298690947	0.235571461	-1.267941992	0.204818667	0.295018104
Apex1	48.9980837	0.200234572	0.106116632	1.886929212	0.059169847	0.106281654
Apex2	29.75573222	-0.217635176	0.087863769	-2.47696155	0.013250618	0.029651397
Aph1a	117.1806518	-0.059377876	0.060128579	-0.987515035	0.323390216	0.424470612
Aph1b	34.13472227	-0.092869287	0.082670368	-1.123368491	0.261281026	0.360145438
Api5	54.49709568	0.180362122	0.074600839	2.417695624	0.015619136	0.034130804
Apip	39.75229055	0.039296301	0.083670934	0.469652948	0.63860299	0.721455559
Aplf	20.38969173	0.200981352	0.098314645	2.044266662	0.040927211	0.077828089
Apln	22.66248703	0.318379808	0.172575435	1.844873271	0.065055976	0.11492587
Aplnr	30.41259663	0.858434846	0.129365358	6.635739734	3.22879E-11	4.13344E-10
Aplp1	18.32483517	0.007181684	0.125372209	0.057282906	0.954319837	0.968218215
Aplp2	242.2034841	-0.240669956	0.088185287	-2.729139573	0.006349982	0.015475866
Apmap	86.94058879	-0.530781623	0.128332493	-4.135987785	3.53431E-05	0.000148812
Apoa4	20.86188933	-0.455510104	0.238198692	-1.912311525	0.055836248	0.101266687
Apob	65.78776802	-1.163681962	0.207012942	-5.621300527	1.89525E-08	1.62573E-07
Apobec1	47.39177704	1.775117752	0.147206979	12.05865213	1.74617E-33	1.72721E-31
Apobec3	69.54766004	1.791319814	0.187118058	9.573206515	1.0364E-21	3.56574E-20
Apoc1	21.7645663	0.293662891	0.112443118	2.611657306	0.009010452	0.021145753
Apoc3	26.38731872	-0.127937879	0.237782367	-0.538046117	0.590545211	0.679470458
Apoh	18.12405995	-0.19257597	0.154465564	-1.24672429	0.212498609	0.303764807
Apol7c	18.55525037	0.645169066	0.100038261	6.449223116	1.12425E-10	1.34538E-09
Apom	77.23091884	-0.775745764	0.215798598	-3.594767399	0.000324682	0.001090975
Apoo	77.11744164	-0.669605259	0.130042222	-5.149137309	2.61687E-07	1.78322E-06
Apool	43.26679328	-0.456381863	0.096409242	-4.733797869	2.20357E-06	1.23394E-05
Coa8	60.21415748	-0.308317056	0.095985959	-3.212105791	0.001317658	0.003825013
App	937.0077297	-0.193281488	0.079509754	-2.430915432	0.015060729	0.033104843
Appbp2	39.49956187	-0.023296267	0.081861715	-0.284580733	0.775965374	0.833715004
Appl1	56.62545755	0.378008912	0.083008166	4.553876183	5.26664E-06	2.68226E-05
Appl2	31.38751671	0.076232653	0.106863371	0.713365599	0.475619555	0.573878815
Aprt	83.13928096	-0.276687669	0.104986008	-2.63547185	0.008402039	0.019857798
Aptx	30.24999745	0.230913436	0.079843637	2.892070617	0.003827119	0.009896886
Aqp1	290.0496528	-0.925399575	0.234539326	-3.945605163	7.95987E-05	0.00030829
Aqp11	42.08087867	-1.000429584	0.193128763	-5.180116975	2.21747E-07	1.5325E-06
Aqp2	65.29385522	0.076306159	0.228652217	0.333721492	0.73858973	0.80323695
Aqp3	40.69597825	-0.348309077	0.202640399	-1.718853093	0.085641125	0.144265871
Aqp4	19.50839628	-0.287157444	0.198845083	-1.444126447	0.14870341	0.227172316
Aqp6	20.72461748	-0.186827567	0.130807854	-1.428259551	0.153217166	0.232767283
Aqp7	38.78036351	-0.802742582	0.169201655	-4.744295095	2.09234E-06	1.17581E-05
Aqr	40.51257983	0.078158203	0.076467216	1.022113872	0.306727008	0.407799082
Ar	44.01035193	-0.49922491	0.121617615	-4.104873361	4.04536E-05	0.00016826
Araf	57.860327	0.067845041	0.07691799	0.882043859	0.37775309	0.479856714
Arap1	75.48583183	1.397040731	0.153553174	9.0980909	9.19335E-20	2.69438E-18
Arap2	30.88856107	-0.385577735	0.097032831	-3.973683255	7.07697E-05	0.000277789
Arap3	39.18911965	1.339943198	0.105091705	12.75022793	3.10835E-37	4.18668E-35
Arcn1	111.2381378	-0.027327655	0.068866342	-0.396821651	0.691498984	0.765303202
Arel1	35.70081047	0.079489037	0.080923223	0.9822772	0.325963304	0.427227887
Arf1	373.2897878	-0.013473316	0.070860446	-0.190138736	0.849200417	0.888866276
Arf2	41.36705371	0.380285713	0.08365665	4.545791774	5.47291E-06	2.77281E-05
Arf3	96.44795337	0.102029201	0.076888018	1.326984415	0.184513838	0.27057328
Arf4	117.1464626	0.149452661	0.075081517	1.990538654	0.04653163	0.086727068
Arf6	186.1478472	0.280254516	0.082304643	3.405087557	0.000661428	0.002072345
Arfgap1	45.43770427	0.145388094	0.079653014	1.825267952	0.067960604	0.119076835
Arfgap2	61.09621965	0.058931688	0.077208663	0.763278185	0.445297509	0.545252589
Arfgap3	46.4808336	0.170327444	0.08781807	1.939548944	0.052434531	0.096060425
Arfgef1	84.9201795	-0.170930233	0.073812578	-2.315733158	0.020572843	0.04323917
Arfgef2	58.8867855	-0.017528793	0.071607697	-0.244789236	0.806619629	0.85697836
Arfip1	57.92310795	0.092039149	0.073220204	1.257018476	0.208746945	0.299489641
Arfip2	41.94507325	-0.284033912	0.07874414	-3.607048221	0.0003097	0.001045034
Arfrp1	62.14416859	0.081080538	0.068386183	1.185627482	0.235769444	0.331017149
Arg2	48.31773437	-0.560837703	0.289653015	-1.936239827	0.052838335	0.096646368
Arglu1	63.82071465	0.086022974	0.086365589	0.996032975	0.319234124	0.420497632
Arhgap1	106.2366275	0.209736404	0.078723241	2.664224708	0.0077166	0.018413093
Arhgap10	75.96060115	-0.309512243	0.092479891	-3.346805893	0.000817484	0.002501249
Arhgap11a	19.128232	0.634317603	0.10475597	6.055192869	1.4025E-09	1.42626E-08
Arhgap12	69.53092923	0.250180943	0.078206518	3.198978177	0.001379156	0.003979374
Arhgap15	27.04350566	0.779424883	0.089857308	8.674028884	4.17094E-18	1.05196E-16
Arhgap17	65.38977379	0.987328269	0.104525574	9.445805741	3.5268E-21	1.1391E-19
Arhgap18	54.46667043	0.308902521	0.096467149	3.202152503	0.001364048	0.00394297
Arhgap21	43.76316804	0.173570343	0.084455044	2.055180299	0.039861593	0.076144785
Arhgap22	36.60526785	0.947060824	0.08835945	10.71827432	8.35476E-27	4.35307E-25
Arhgap23	37.73609687	0.638440485	0.109759919	5.816699664	6.00208E-09	5.56721E-08
Arhgap24	108.253006	-0.670465839	0.12119752	-5.53200955	3.16583E-08	2.59098E-07
Arhgap25	27.9202352	1.461881593	0.124718682	11.72143232	9.89841E-32	8.03358E-30
Arhgap26	67.02489726	-0.1153884	0.122861007	-0.939178365	0.347639175	0.44912853
Arhgap27	27.27026508	0.511039719	0.118819017	4.300992662	1.70035E-05	7.7134E-05
Arhgap28	18.81404184	-0.065998924	0.1109968	-0.594602047	0.552109512	0.645214928
Arhgap29	65.21459868	-0.027400404	0.090090521	-0.304143027	0.761018928	0.820898969
Arhgap30	44.47745721	1.933893217	0.156908572	12.32496856	6.64694E-35	7.51401E-33
Arhgap31	52.18948044	1.098475592	0.091015467	12.06910899	1.5379E-33	1.55771E-31
Arhgap32	34.11558559	-0.247741313	0.097750843	-2.534416124	0.011263489	0.025736696
Arhgap35	63.55302916	-0.042377836	0.074732177	-0.567062783	0.570671527	0.661473241
Arhgap39	27.77742891	0.507039275	0.091936433	5.51510708	3.48568E-08	2.82898E-07
Arhgap4	21.71853096	1.249954742	0.109227035	11.44363881	2.53045E-30	1.82034E-28
Arhgap42	81.31032227	-0.873431399	0.092426725	-9.449987504	3.38871E-21	1.10011E-19
Arhgap45	56.98097262	1.996472495	0.192309327	10.38156874	3.00791E-25	1.41049E-23
Arhgap5	84.65188607	-0.49700293	0.079321661	-6.265664695	3.71238E-10	4.13754E-09
Arhgap6	31.94365362	0.118311206	0.08755328	1.351305247	0.176597672	0.261631538
Arhgap9	40.54199123	1.535859248	0.154480645	9.942082071	2.73059E-23	1.0906E-21
Arhgdia	333.1756385	0.512883619	0.097297022	5.271318766	1.35447E-07	9.79141E-07
Arhgdib	34.71451824	1.510127879	0.141727859	10.65512375	1.65025E-26	8.42493E-25
Arhgef1	83.97088944	0.868426877	0.109104132	7.959614935	1.72576E-15	3.50157E-14
Arhgef10	23.69302428	0.316185969	0.10808476	2.925351993	0.003440668	0.009022845
Arhgef10l	67.81700768	0.00831862	0.093875905	0.088612938	0.929389526	0.949717577
Arhgef11	48.3797451	-0.006341456	0.073084735	-0.086768541	0.930855494	0.950678503
Arhgef12	135.5429219	-0.167854645	0.065814907	-2.550404666	0.010759795	0.024734673
Arhgef15	25.73258656	0.4454632	0.106219725	4.193789817	2.74332E-05	0.000118949
Arhgef16	44.16204351	-0.65942933	0.098371989	-6.703425774	2.03589E-11	2.65736E-10
Arhgef17	40.19358338	0.12957053	0.137254423	0.944017158	0.34516088	0.446564674
Arhgef18	51.41916563	-0.185659726	0.07914936	-2.34568828	0.018991984	0.040419819
Arhgef2	97.57246596	0.753832396	0.112924388	6.675549955	2.46307E-11	3.1919E-10
Arhgef25	34.32560901	0.599981428	0.151739308	3.9540277	7.68465E-05	0.000299278
Arhgef28	95.96581912	-0.968769208	0.100034964	-9.684306067	3.51588E-22	1.27549E-20
Arhgef3	72.0294485	0.396569323	0.084454738	4.695643274	2.65769E-06	1.45919E-05
Arhgef38	18.98125955	-0.174508472	0.132345591	-1.318581682	0.187309001	0.273910749
Arhgef39	17.94283852	-0.246961208	0.156435499	-1.578677536	0.11441004	0.183662421
Arhgef40	28.36818701	0.324509779	0.127808433	2.539032611	0.011115946	0.025468511
Arhgef5	54.14168452	-0.414385977	0.087323077	-4.745434886	2.08059E-06	1.17077E-05
Arhgef6	24.04151311	1.364068385	0.110994702	12.28949097	1.03154E-34	1.14564E-32
Arhgef7	49.48884116	-0.068053596	0.070338625	-0.967513878	0.333287207	0.434756782
Arid1a	67.68748051	0.425969452	0.085075815	5.006939407	5.53023E-07	3.51321E-06
Arid1b	69.7862183	0.05501775	0.108090414	0.5089975	0.610753976	0.696958639
Arid2	61.46123845	0.213133251	0.087798151	2.427536904	0.01520174	0.033362668
Arid3a	26.28986478	0.525218274	0.087103044	6.029849811	1.64112E-09	1.65696E-08
Arid4a	42.94266	0.656977358	0.090968446	7.222035624	5.12151E-13	8.04508E-12
Arid4b	29.50060674	0.167482033	0.090844518	1.843611886	0.065239722	0.115154068
Arid5a	19.05343723	0.820536544	0.10785046	7.608095016	2.78165E-14	4.96035E-13
Arid5b	42.62891782	0.330890532	0.126597203	2.613727042	0.008956056	0.021025889
Arih1	85.49676866	0.155289293	0.081860823	1.896991608	0.057829046	0.104194329
Arih2	38.4598033	-0.081911764	0.077840839	-1.052298073	0.292662816	0.39349868
Arl1	92.61591875	0.037687032	0.074168625	0.508126339	0.611364745	0.69750572
Arl10	30.8612349	0.304993579	0.085587472	3.563530664	0.0003659	0.001214964
Arl14ep	21.97754172	-0.0855297	0.101124963	-0.845782261	0.397674223	0.499643748
Arl15	53.72062363	-0.13134151	0.120419812	-1.090696854	0.275406295	0.375664631
Arl2	68.07994724	-0.055583851	0.071798852	-0.774160722	0.438835753	0.538903925
Arl2bp	71.01099777	-0.081110164	0.07792678	-1.04085096	0.297944725	0.399085137
Arl3	96.0040732	-0.195951757	0.077404805	-2.5315193	0.011356957	0.025922197
Arl4a	22.90654979	0.090623958	0.095719884	0.946762097	0.34376002	0.445207202
Arl4c	57.51610631	0.849445015	0.190928954	4.449010989	8.62666E-06	4.18155E-05
Arl5a	70.82874788	0.090937629	0.067571897	1.345790682	0.178370031	0.26348652
Arl5b	28.42676784	-0.041438917	0.08947261	-0.463146393	0.643259438	0.72580254
Arl5c	18.95465664	0.760309601	0.121469851	6.259245372	3.86845E-10	4.30012E-09
Arl6	41.65101897	-0.458232063	0.088628346	-5.17026529	2.33762E-07	1.61026E-06
Arl6ip1	196.8908513	-0.516730736	0.12674381	-4.076970183	4.56263E-05	0.000187496
Arl6ip4	59.52523531	-0.077136306	0.072395706	-1.065481786	0.286657963	0.386803418
Arl6ip5	101.7591568	0.291098786	0.09491151	3.067054617	0.002161794	0.005965664
Arl6ip6	42.57179959	0.044479667	0.073412263	0.605888786	0.544588606	0.638251999
Arl8a	95.97600954	0.065853112	0.070773086	0.930482414	0.352121365	0.453184393
Arl8b	85.09493863	0.019494564	0.070703736	0.275721832	0.782761726	0.83959219
Armc1	38.78311577	-0.261555834	0.099458548	-2.629797429	0.008543576	0.020158445
Armc10	30.89051431	0.05537316	0.091817529	0.603078308	0.546456596	0.639848975
Armc5	26.69605785	-0.156637556	0.094205237	-1.662726633	0.096367169	0.158992015
Armc6	23.69700982	-0.01957192	0.103843828	-0.18847456	0.850504656	0.890010699
Armc7	27.02272498	0.838199893	0.091506456	9.160008289	5.18933E-20	1.56434E-18
Armc8	37.69634912	0.041523721	0.079313043	0.523542144	0.600597031	0.688595401
Armc9	26.34505875	-0.218457618	0.096365543	-2.266968161	0.023392171	0.048167929
Armcx1	21.04007253	0.488150465	0.106928304	4.565212814	4.98988E-06	2.55671E-05
Armcx2	32.17556853	0.580807249	0.105405839	5.510199965	3.58426E-08	2.8997E-07
Armcx3	40.57796856	0.715070739	0.10803685	6.61876704	3.62207E-11	4.61107E-10
Armcx4	18.06308815	0.400046351	0.104414334	3.831335553	0.00012745	0.000471824
Armh3	33.43065274	-0.05961953	0.087160149	-0.684022818	0.493960757	0.591007102
Armh4	24.5421541	-0.359236844	0.124633602	-2.882343428	0.003947293	0.010166125
Armt1	21.35534625	0.065597322	0.10059879	0.652068696	0.514356857	0.609193746
Arnt	55.99206723	0.268790509	0.079901275	3.364032774	0.000768124	0.002365083
Arnt2	32.2442533	-0.399528922	0.111457366	-3.584589654	0.000337609	0.00112872
Arntl	19.43275603	0.396820484	0.120931676	3.281360989	0.001033074	0.003078314
Arntl2	18.50737407	0.129918843	0.110516944	1.175555873	0.239772398	0.335972245
Arpc1a	86.91211207	0.073418758	0.058440108	1.256307711	0.209004427	0.299751366
Arpc1b	164.0202828	1.358234952	0.201980081	6.724598508	1.76077E-11	2.31257E-10
Arpc2	288.7798541	0.556822753	0.10255807	5.429341183	5.65625E-08	4.41787E-07
Arpc3	196.6644186	0.494323332	0.077603184	6.369884626	1.8917E-10	2.18729E-09
Arpc4	221.5453593	0.543344648	0.082082814	6.619469077	3.60491E-11	4.59635E-10
Arpc5	241.4202481	0.384937985	0.101366067	3.79750342	0.000146161	0.000533297
Arpc5l	77.41396326	-0.166538488	0.080206235	-2.076378324	0.037858974	0.072813683
Arpin	33.79108486	-0.094474054	0.107361945	-0.879958482	0.378881801	0.480663576
Arpp19	192.751723	-0.381560508	0.100221077	-3.807188264	0.000140556	0.000514775
Arrb1	71.89776957	1.001637074	0.116176942	8.621651226	6.59955E-18	1.63197E-16
Arrb2	117.0358527	2.461449743	0.167069258	14.73310997	3.95097E-49	2.00093E-46
Arrdc1	31.6391524	0.235499202	0.116257879	2.025662293	0.042799403	0.080938498
Arrdc2	18.31772598	0.110446997	0.148095099	0.745784285	0.455797734	0.555370524
Arrdc3	75.50000905	0.129176948	0.134417779	0.96101088	0.336546697	0.437745812
Arrdc4	40.19958959	0.512426266	0.122478434	4.183808104	2.86666E-05	0.000123704
Arsa	25.55885372	0.461238433	0.109635117	4.207031889	2.58747E-05	0.00011281
Arsb	41.95610257	-0.491590491	0.154556351	-3.180655388	0.001469423	0.004215809
Arsg	27.94920291	-0.438665659	0.15959379	-2.748638648	0.005984332	0.014669434
Arsk	28.4176455	0.113684169	0.092585571	1.227882131	0.219491218	0.311688334
Art4	23.56749454	1.268841552	0.174033075	7.290806963	3.08104E-13	4.93154E-12
Arv1	22.38050678	-0.26939327	0.104360948	-2.581360901	0.009841164	0.022900015
Arvcf	35.61759365	-0.21644088	0.147705765	-1.465351603	0.142825014	0.219874521
As3mt	64.79519015	-0.445723546	0.093074664	-4.78888159	1.67713E-06	9.63439E-06
Asah1	182.2166805	0.729572665	0.141502848	5.155886777	2.52433E-07	1.72667E-06
Asah2	28.29648984	-0.210227763	0.112935079	-1.86149215	0.062674708	0.111546527
Asap1	34.34484331	0.709152588	0.110105944	6.440638575	1.18972E-10	1.41836E-09
Asb11	30.77051933	0.087976117	0.092394149	0.952182774	0.341004295	0.442407561
Asb13	25.1503472	-0.347056598	0.112626499	-3.081482605	0.002059725	0.005703889
Asb2	23.49868256	1.425405359	0.090861752	15.68762798	1.83796E-55	1.9392E-52
Asb3	33.65123699	0.267119359	0.0856128	3.12008672	0.001807978	0.005065459
Asb6	26.03443806	0.080229002	0.089018338	0.901263756	0.367448099	0.468893653
Asb7	26.68995996	-0.113210627	0.08602096	-1.316081892	0.188146558	0.274976748
Asb8	32.85175768	0.059879238	0.080502801	0.743815586	0.45698805	0.556553068
Asb9	30.66662636	-0.478172955	0.149999847	-3.187822943	0.001433483	0.0041211
Ascc1	37.74451077	-0.224171029	0.081796465	-2.740595557	0.006132795	0.014989829
Ascc2	44.73183992	0.022471308	0.071412573	0.314668791	0.753013143	0.814362778
Ascc3	40.50667427	0.231792317	0.085607028	2.707631855	0.006776515	0.016414282
Asf1a	47.39625537	-0.028083642	0.068951322	-0.407296649	0.683790124	0.758428976
Ash1l	66.41905074	0.215558952	0.069089971	3.119974577	0.001808666	0.005066267
Ash2l	45.17302672	0.117287002	0.078163633	1.50053161	0.133476752	0.208173091
Asl	124.6612799	-0.762216274	0.208699262	-3.652223141	0.00025998	0.000893729
Get3	113.2187927	-0.442860325	0.084668325	-5.230531293	1.69024E-07	1.19754E-06
Asns	25.01530457	-0.080481884	0.143651651	-0.560257284	0.575303959	0.665789557
Asnsd1	49.63080034	0.06350555	0.084698606	0.74978271	0.453385584	0.55307013
Aspa	95.89405535	-1.08108614	0.207055952	-5.221227064	1.77741E-07	1.2537E-06
Aspdh	33.93121228	-0.703889795	0.178016968	-3.954060136	7.68361E-05	0.000299278
Aspg	22.13880442	-0.759121301	0.195401878	-3.88492326	0.000102362	0.00038791
Asph	92.06096317	-0.023190455	0.071836371	-0.322823312	0.746829057	0.809763012
Aspn	21.41845088	0.423760357	0.109285334	3.877559259	0.00010551	0.000398882
Aspscr1	60.93822351	-0.384049234	0.084610022	-4.539051374	5.65079E-06	2.85266E-05
Asrgl1	26.74607513	-0.184238803	0.100955001	-1.82495964	0.06800712	0.119108887
Ass1	784.2745676	-1.077935637	0.309719483	-3.480361087	0.000500738	0.001613604
Asxl1	38.9120746	0.230630199	0.087164725	2.645912088	0.008147099	0.019313806
Asxl2	32.50784765	0.053317512	0.087631716	0.608427112	0.542904235	0.636926475
Atad1	68.24634178	-0.148934107	0.064882641	-2.295438442	0.02170801	0.045137973
Atad2b	30.64070014	0.150698201	0.087198598	1.728218173	0.083949117	0.142149762
Atad3a	78.62939659	-0.424587096	0.084264458	-5.038744747	4.68595E-07	3.01314E-06
Atat1	25.66408488	-0.051256727	0.092905188	-0.551710055	0.58114702	0.67097414
Ate1	55.24026281	0.018365419	0.071572943	0.256597225	0.797489717	0.84998883
Atf1	42.41374108	0.255628222	0.075358274	3.392171928	0.000693409	0.002160249
Atf2	43.52954556	0.024625566	0.071039226	0.346647441	0.728856201	0.795795822
Atf3	21.30972152	0.581264342	0.112027146	5.188602601	2.11878E-07	1.47738E-06
Atf4	76.69960849	0.127194547	0.102930651	1.235730527	0.216558747	0.308211588
Atf5	46.81837138	0.580212389	0.133583777	4.343434522	1.40272E-05	6.48644E-05
Atf6	74.86638263	0.672319261	0.075338835	8.923940287	4.49987E-19	1.23051E-17
Atf6b	46.66388673	0.235903506	0.078040369	3.022839465	0.00250415	0.006793454
Atf7	44.27247023	0.473912229	0.101483005	4.669867923	3.01393E-06	1.63354E-05
Atf7ip	57.32262023	0.420496508	0.100554689	4.181769287	2.89249E-05	0.000124734
Atg10	27.20388836	-0.154769297	0.103580834	-1.494188554	0.135126343	0.210021438
Atg101	27.74798353	-0.00777378	0.103237599	-0.075299887	0.939976112	0.957752901
Atg13	34.94380834	-0.101890986	0.08877129	-1.147792109	0.251054396	0.348760117
Atg14	29.42398846	-0.080325948	0.087806161	-0.914809935	0.360291418	0.461425212
Atg16l1	41.73595612	0.113314237	0.089717984	1.263004707	0.206587488	0.297226625
Atg16l2	19.9112886	0.340139047	0.119093065	2.856077703	0.004289102	0.010924223
Atg2a	43.54693124	0.106606724	0.070634065	1.509282019	0.131226728	0.205296133
Atg2b	52.59326869	-0.103773878	0.072598813	-1.429415639	0.152884806	0.232318115
Atg3	54.12853965	-0.004583689	0.087450765	-0.052414515	0.958198409	0.970928376
Atg4a	35.96033762	-0.194715532	0.082838892	-2.350532796	0.018746556	0.039991599
Atg4b	43.30688393	0.077797659	0.077045688	1.009760062	0.312610259	0.413795974
Atg4c	22.59184385	0.148587708	0.094055699	1.579784205	0.114156294	0.183324815
Atg4d	24.13826109	-0.340715537	0.113300225	-3.007192058	0.002636731	0.00711805
Atg7	35.24005552	0.207595647	0.079834891	2.600312266	0.009313896	0.021785192
Atg9a	45.30759806	-0.25464235	0.083268919	-3.058071984	0.002227661	0.006123407
Atic	49.76657632	0.214089186	0.093367339	2.292977265	0.021849314	0.04534243
Atl2	52.31299281	-0.445785952	0.080641515	-5.527995766	3.2391E-08	2.64582E-07
Atl3	75.19854761	0.310755197	0.0807153	3.850016025	0.00011811	0.000440469
Atm	21.03534716	0.182953382	0.099214509	1.84401841	0.065180457	0.115081546
Atmin	25.65231267	-0.054037988	0.088329556	-0.611776964	0.540685333	0.634735002
Atn1	28.81167608	-0.062157966	0.09970708	-0.623405743	0.533017925	0.627187728
Atoh8	19.92500863	0.475773333	0.115184791	4.130522188	3.6194E-05	0.000152041
Atox1	242.2621141	-0.043320565	0.087268043	-0.49640812	0.619606498	0.705153965
Atp10a	17.53801348	0.042292694	0.116459255	0.36315443	0.716489527	0.785001203
Atp11a	326.8382213	-1.031969048	0.266310542	-3.875058938	0.000106599	0.0004024
Atp11b	57.62029469	-0.041173784	0.069715893	-0.590593944	0.554792523	0.647752503
Atp11c	23.50731324	0.210950564	0.09165126	2.301665729	0.02135403	0.044540919
Atp13a1	53.16287276	-0.036578071	0.068477016	-0.534165664	0.593226922	0.681936269
Atp13a2	42.30088551	1.081317354	0.122019985	8.861805364	7.8729E-19	2.11184E-17
Atp13a3	79.98092575	-0.276068654	0.095366691	-2.894812143	0.003793855	0.009824913
Atp1a1	1089.223718	-0.704341516	0.126435639	-5.570751414	2.53643E-08	2.12112E-07
Atp1a2	25.44291441	0.730345459	0.119871368	6.092743166	1.10992E-09	1.14904E-08
Atp1a3	16.53357604	0.281121441	0.122225505	2.300022739	0.021446932	0.044683167
Atp1b1	1306.500573	-0.732874184	0.157342754	-4.657819716	3.19576E-06	1.71884E-05
Atp1b2	28.85168034	0.607670336	0.113667659	5.346026642	8.9906E-08	6.79582E-07
Atp1b3	127.3679819	0.47086357	0.089778641	5.24471704	1.56522E-07	1.11584E-06
Atp2a2	139.7982577	-0.533709968	0.087788371	-6.079506424	1.20553E-09	1.2399E-08
Atp2a3	21.55352027	0.581591194	0.10623481	5.47458214	4.38545E-08	3.48989E-07
Atp2b1	89.96816656	0.56588048	0.1006877	5.620154969	1.90786E-08	1.63544E-07
Atp2b4	30.50487865	0.029239016	0.109966461	0.26589031	0.790323688	0.844937265
Atp2c1	80.49232219	0.17344374	0.072569322	2.390042157	0.016846439	0.036472771
Atp4a	24.82021204	-0.307314174	0.166606793	-1.844547684	0.065103363	0.114961462
Atp5a1	1504.117803	-0.518050198	0.131473271	-3.940346158	8.13641E-05	0.000314935
Atp5d	377.6101979	-0.480115771	0.115736884	-4.148338482	3.34897E-05	0.000142143
Atp5e	426.0674382	-0.386928064	0.096942828	-3.991301574	6.57117E-05	0.000259992
Atp5g3	1242.374578	-0.553753973	0.13787948	-4.016217429	5.91397E-05	0.000236877
Atp5j2	281.1554354	-0.505543902	0.114876221	-4.400770647	1.07867E-05	5.11692E-05
Atp5k	307.4881457	-0.521921531	0.119870403	-4.35404834	1.33646E-05	6.20952E-05
Atp5l	459.9441092	-0.478694669	0.10875227	-4.401698171	1.07407E-05	5.097E-05
Atp5mpl	341.7188866	-0.530123487	0.112759634	-4.701358716	2.58436E-06	1.42202E-05
Atp5pb	412.8312155	-0.517079367	0.13162247	-3.928503759	8.5476E-05	0.000330043
Atp6ap2	134.4550671	0.151457174	0.07243999	2.09079508	0.036546437	0.070719004
Atp6v0a1	44.92584643	0.382180084	0.072376698	5.280429988	1.28881E-07	9.37795E-07
Atp6v0a2	84.47383969	0.09130083	0.084145028	1.085041291	0.277903368	0.378080187
Atp6v0a4	176.4661443	-0.76493063	0.162657707	-4.702701416	2.56742E-06	1.41454E-05
Atp6v0b	205.7079814	-0.095684815	0.064216954	-1.490024197	0.136217874	0.211285811
Atp6v0c	530.157179	-0.193189471	0.083746853	-2.306826619	0.021064488	0.044104098
Atp6v0d1	113.2437468	-0.107135291	0.092444396	-1.158916008	0.246490423	0.343529895
Atp6v0d2	37.42854962	0.021502322	0.148668264	0.144632896	0.885000723	0.915889664
Atp6v0e	153.3640206	-0.044895698	0.067930623	-0.660905147	0.508673145	0.604894401
Atp6v0e2	49.2370928	-0.552349523	0.112406429	-4.913860611	8.93002E-07	5.42009E-06
Atp6v1a	229.3002021	-0.547183776	0.117513877	-4.656333275	3.21891E-06	1.73056E-05
Atp6v1b1	62.82422417	-0.186550797	0.198954818	-0.937654081	0.348422209	0.449956507
Atp6v1b2	225.3812156	-0.465788776	0.113204197	-4.114589278	3.87869E-05	0.000161966
Atp6v1c1	93.46315725	-0.330728195	0.072352054	-4.571096119	4.8518E-06	2.49304E-05
Atp6v1c2	23.47301264	-0.246004839	0.161606185	-1.522248905	0.127946725	0.201109062
Atp6v1d	123.287827	-0.356460734	0.097808365	-3.644481048	0.000267932	0.000918537
Atp6v1e1	216.3580211	-0.421098207	0.113105988	-3.723040785	0.000196838	0.000698672
Atp6v1g1	157.0458924	-0.412597344	0.121579118	-3.393653037	0.00068967	0.002150718
Atp6v1g2	40.32069529	0.244041055	0.075040532	3.252123186	0.001145464	0.003379799
Atp6v1g3	42.16478476	-0.091531604	0.20016106	-0.457289766	0.647462785	0.729252408
Atp6v1h	76.42098075	-0.376648032	0.094503735	-3.985535927	6.7328E-05	0.000265558
Atp7a	35.59298467	0.348202946	0.081833284	4.255028394	2.09022E-05	9.29878E-05
Atp8a1	33.90229622	1.135981939	0.108537687	10.46624426	1.23444E-25	5.96536E-24
Atp8b1	23.50366991	0.279089106	0.107098585	2.605908428	0.009163096	0.021472136
Atp8b2	24.17412412	0.679089615	0.115478237	5.880671828	4.08605E-09	3.89852E-08
Atp8b4	25.46714092	0.874246284	0.10398586	8.407357371	4.19352E-17	9.63596E-16
Atp9a	43.69884135	-0.306218418	0.08784806	-3.485773246	0.000490717	0.001583728
Atp9b	27.67717364	0.252672009	0.094341361	2.67827393	0.007400267	0.017735147
Atpaf1	43.52182045	-0.313829136	0.098996438	-3.170105352	0.001523837	0.004353925
Atpaf2	38.12090593	-0.209298831	0.079874333	-2.62035154	0.008783917	0.020671593
Atpsckmt	24.41171404	-0.197059406	0.101114933	-1.94886551	0.051311488	0.094344285
Atr	21.93686398	-0.145723423	0.100434805	-1.450925533	0.146800597	0.224717974
Atrip	22.37667677	-0.141616186	0.09758933	-1.451144153	0.146739724	0.224651952
Atrn	28.15451123	-0.345103804	0.090098268	-3.830304512	0.000127985	0.00047339
Atrnl1	55.08557674	0.083707444	0.120051351	0.697263663	0.485637804	0.582811397
Atrx	52.47657669	0.494949193	0.092499708	5.350818979	8.75571E-08	6.63014E-07
Atxn1	39.74298065	-0.351787899	0.123794159	-2.841716471	0.004487138	0.011369152
Atxn10	82.68861184	0.01123792	0.078695422	0.142802717	0.886445991	0.916848417
Atxn1l	50.75640588	-0.054481611	0.069058947	-0.788914594	0.430161925	0.530464609
Atxn2	82.82589904	-0.386925948	0.075260605	-5.141148525	2.73064E-07	1.84979E-06
Atxn2l	104.2143378	0.37383523	0.087501135	4.272347196	1.93426E-05	8.67198E-05
Atxn3	34.0346786	0.372172934	0.085223553	4.36701969	1.25953E-05	5.90191E-05
Atxn7	34.77748027	0.029671273	0.081333733	0.364808943	0.715254029	0.784190445
Atxn7l1	22.66187293	0.6561406	0.096108242	6.827100193	8.66482E-12	1.18344E-10
Atxn7l2	28.49441869	-0.285594269	0.114001516	-2.505179573	0.012238924	0.027720396
Atxn7l3	38.28410484	0.24611919	0.087256761	2.820631737	0.004792919	0.01204987
AU021092	21.02633131	0.22875782	0.108316107	2.111946477	0.03469104	0.067687357
AU022252	27.045905	-0.218757538	0.093501793	-2.339607942	0.019303992	0.040987397
AU040320	24.55503287	-0.349919313	0.104907713	-3.335496523	0.000851472	0.00259271
Auh	106.4172807	-0.458074275	0.101728891	-4.502892627	6.70348E-06	3.33357E-05
Aup1	158.7883256	-0.079633551	0.082040503	-0.970661423	0.331716908	0.433244045
Aurkaip1	87.47212887	-0.122271582	0.075434377	-1.620899991	0.105039089	0.171146007
Auts2	29.78491399	-0.275574361	0.099769774	-2.762102679	0.005743041	0.014149182
Aven	29.21962834	-0.13064008	0.104999733	-1.244194405	0.213428022	0.304680594
Avl9	50.05329264	0.014100706	0.071182796	0.198091486	0.842973486	0.884232703
Avpi1	42.44881613	-0.173040341	0.079883574	-2.166156727	0.030299213	0.060364804
Avpr1a	19.94276459	0.287857293	0.122793778	2.34423354	0.019066229	0.040557379
Avpr2	21.10486102	-0.17520242	0.128108943	-1.367604921	0.171435775	0.255448788
AW209491	23.38651522	-0.257188394	0.10029958	-2.564202111	0.010341331	0.023901349
AW549877	52.3668105	-0.110035216	0.093980383	-1.170831752	0.241666412	0.338242145
AW554918	25.15189182	0.110383999	0.09387402	1.175873783	0.239645317	0.335858906
Axin1	41.27756361	0.029587601	0.073339641	0.40343259	0.686630016	0.760912265
Axin2	16.96945519	0.400145798	0.143499874	2.788474901	0.005295685	0.013167453
Axl	151.0579798	1.908348261	0.183564416	10.39606861	2.58374E-25	1.21609E-23
Azgp1	31.01656279	-0.783679809	0.251889869	-3.11120019	0.001863286	0.005204293
Azi2	46.63171668	0.058140312	0.077234808	0.752773431	0.451586075	0.551193608
Azin1	84.76954542	-0.39504578	0.094903511	-4.162604476	3.14638E-05	0.000134764
Iftap	48.33298106	-0.506005535	0.10496387	-4.820759155	1.43013E-06	8.32883E-06
B230219D22Rik	63.94639907	0.194452962	0.076264565	2.54971575	0.010781078	0.024773
B230307C23Rik	35.58910331	0.26764912	0.079151369	3.381484406	0.000720953	0.002235608
B2m	1328.479033	1.385410945	0.191476526	7.235408831	4.64129E-13	7.33625E-12
B3galnt1	27.10051627	0.177328083	0.145637468	1.217599327	0.22337627	0.316102264
B3galnt2	40.15673306	-0.003549669	0.083716446	-0.042401092	0.966178958	0.975813002
B3galt5	21.43518473	-0.582579414	0.14260198	-4.085352913	4.40099E-05	0.000181383
B3galt6	18.60693417	-0.20103376	0.109600381	-1.834243262	0.066617892	0.117178262
B3gat2	67.13448783	-0.90067915	0.1500292	-6.003359019	1.93277E-09	1.92987E-08
B3gat3	71.70380608	0.015148794	0.064300066	0.235595311	0.813746712	0.862379436
B3glct	25.9148222	0.23828898	0.093288769	2.554315842	0.01063967	0.024509015
B3gnt2	49.24159021	-0.095049939	0.07809447	-1.217114845	0.223560523	0.316327647
B3gnt3	20.22362685	0.106739059	0.117935323	0.90506437	0.365431286	0.467178287
B3gnt7	19.88459196	0.041754401	0.116329595	0.358931887	0.719646044	0.787777846
B3gnt8	20.81328174	0.790655489	0.09848871	8.02787943	9.91719E-16	2.03503E-14
B3gnt9	26.26615369	0.769302764	0.106461463	7.226114869	4.97007E-13	7.84615E-12
B4galnt1	53.13021989	0.583086192	0.159100604	3.664889865	0.000247445	0.000855984
B4galnt2	19.58078823	-0.04097097	0.113325805	-0.361532571	0.717701361	0.786124832
B4galnt3	23.76382732	-0.732937471	0.126162511	-5.809471157	6.26705E-09	5.78754E-08
B4galt1	107.7188698	0.265713594	0.114927991	2.312000677	0.020777646	0.043597245
B4galt2	23.80067276	0.407629384	0.111595779	3.652731206	0.000259466	0.000892447
B4galt3	42.75580714	-0.117930535	0.085593287	-1.377801219	0.16826467	0.251522902
B4galt4	22.35902269	0.27731531	0.094598993	2.931482683	0.003373482	0.008868699
B4galt5	107.059356	-0.251640437	0.156706535	-1.60580691	0.108316342	0.17559452
B4galt6	41.30391529	0.937654138	0.119570617	7.841844081	4.43977E-15	8.58198E-14
B4galt7	26.87635775	0.073588202	0.086267032	0.853028089	0.393643728	0.49566616
B4gat1	35.3766773	-0.222874378	0.09241019	-2.411794398	0.01587423	0.034622503
B9d1	28.94945333	-0.162136695	0.094667913	-1.71268901	0.086769768	0.145701861
B9d2	31.35085585	0.138063092	0.084933625	1.625541033	0.104047328	0.169760724
Babam1	101.2281435	-0.157958358	0.074536693	-2.119202673	0.034073343	0.066677371
Babam2	76.57082101	0.036256811	0.078851269	0.459812648	0.645650704	0.727794121
Bace1	46.07848378	0.440711155	0.096686005	4.558169037	5.16015E-06	2.63332E-05
Bach1	54.85231127	0.604299485	0.09616387	6.284059544	3.29844E-10	3.69899E-09
Bad	51.25708277	-0.079913583	0.071569236	-1.116591254	0.264169133	0.363505995
Bag1	164.7882161	-0.174891625	0.09687749	-1.805286501	0.071029861	0.123446681
Bag2	38.08522944	-0.210853749	0.119400987	-1.765929705	0.077407643	0.132961358
Bag3	44.04185095	-0.041942773	0.098949468	-0.423880732	0.671652797	0.748771335
Bag4	30.60848101	-0.07375072	0.089129433	-0.827456412	0.407978418	0.50925907
Bag5	32.6529206	0.108344324	0.084913132	1.275943084	0.20197564	0.291819419
Bag6	85.33067619	0.022067522	0.066525563	0.331714929	0.740104527	0.804331623
Bahcc1	23.98917358	-0.016285817	0.094123498	-0.173026054	0.862630948	0.899107272
Bahd1	57.96068568	0.180349827	0.077108887	2.338898059	0.01934071	0.041051589
Baiap2	44.90791393	-0.375407717	0.102424796	-3.665203477	0.000247142	0.000855169
Baiap2l1	28.10824679	-0.580356252	0.117292334	-4.947947	7.50003E-07	4.64089E-06
Baiap2l2	58.97377201	-1.100170544	0.129588063	-8.489752205	2.07078E-17	4.90059E-16
Bak1	51.55038803	0.61150787	0.113218427	5.401133794	6.6221E-08	5.13426E-07
Bambi	19.87715934	0.701264527	0.132307009	5.300282511	1.15624E-07	8.47171E-07
Banf1	101.854153	0.123901252	0.101507255	1.220614741	0.222231922	0.314886647
Banp	20.63467317	0.062152777	0.09759848	0.636821154	0.524241345	0.61910453
Bap1	45.77336361	-0.128085365	0.077649609	-1.649530067	0.099039089	0.162806271
Basp1	60.94330955	1.280851847	0.162792562	7.867999803	3.60356E-15	7.04085E-14
Batf3	29.80620511	1.208523582	0.120849711	10.00021903	1.5206E-23	6.25077E-22
Bax	85.51308906	0.166186541	0.097199896	1.709739914	0.087313978	0.146473513
Baz1a	22.14327873	0.558041232	0.094278772	5.919054968	3.23797E-09	3.12469E-08
Baz1b	66.14575021	0.478694477	0.07774464	6.157266653	7.40112E-10	7.8678E-09
Baz2a	58.49698072	0.268801274	0.083581175	3.216050457	0.00129968	0.003776738
Baz2b	51.77445722	0.507180944	0.089678774	5.655529419	1.55367E-08	1.35943E-07
Bbc3	25.99110182	0.203719306	0.092109876	2.211698833	0.026987481	0.054600272
Bbip1	37.82590973	-0.001610427	0.076214944	-0.021130063	0.983141904	0.98803189
Bbs12	24.72118505	0.052742839	0.096985831	0.543820046	0.586565313	0.676181683
Bbs2	19.78297642	-0.294790667	0.108892268	-2.707177213	0.006785802	0.016433635
Bbs7	22.18152172	-0.205494713	0.105815067	-1.942017521	0.052134979	0.095594638
Bbs9	28.99788131	-0.087046301	0.086934779	-1.001282825	0.316690094	0.417907117
Bbx	44.2611657	-0.037162973	0.07728726	-0.480842158	0.630628685	0.714486781
BC003965	29.77905705	-0.156065624	0.08856093	-1.762240134	0.078028734	0.133755998
BC004004	144.2080638	-0.448776102	0.104089532	-4.311443178	1.62192E-05	7.3841E-05
BC005537	235.8050557	0.207781108	0.066151911	3.140969086	0.001683898	0.004751467
BC005624	52.20491919	0.084021983	0.073861308	1.137564243	0.255302484	0.353497895
Rusf1	33.11917153	-0.012361161	0.085593648	-0.144416802	0.88517135	0.915991374
BC024978	26.03749703	0.081145299	0.08715938	0.930999037	0.351854062	0.452956205
BC028528	22.43304125	1.248338556	0.104669475	11.92648146	8.61379E-33	7.96053E-31
BC029722	55.85343307	-0.067213374	0.101501978	-0.662187818	0.50785086	0.604086785
BC034090	51.96544247	-0.903051618	0.094661336	-9.539814864	1.43088E-21	4.80539E-20
BC035044	21.7857066	0.735785158	0.09327577	7.888277474	3.06386E-15	6.04229E-14
Cdin1	20.81197394	0.22908706	0.102393954	2.237310411	0.025266059	0.051512653
Cspg4b	20.39440666	-0.309929123	0.152153437	-2.036951172	0.041654935	0.079022046
Bcam	110.6377853	-0.274329395	0.209816411	-1.307473493	0.191051952	0.278547762
Bcap29	38.43483026	0.215717888	0.077904935	2.768988763	0.005623057	0.013894132
Bcar1	48.3603145	-0.37574601	0.092280702	-4.071772326	4.66568E-05	0.000191234
Bcar3	24.67135277	-0.024795238	0.10651733	-0.23278126	0.815931266	0.864115914
Bcas2	52.17611343	-0.009106041	0.074514815	-0.122204441	0.902737109	0.929156535
Bcas3	35.33305824	0.116558443	0.095620296	1.218971785	0.222854902	0.3155761
Bcat1	39.69492277	-0.586892373	0.327357238	-1.792819298	0.073001823	0.126452365
Bcat2	43.46849704	0.127871194	0.104776824	1.220414878	0.22230764	0.314917296
Bccip	76.8891234	-0.286110956	0.088413467	-3.236056302	0.001211935	0.003551923
Bckdha	206.9095166	-0.567998487	0.149562575	-3.797731397	0.000146026	0.000532961
Bckdk	47.30628667	-0.209280905	0.081423217	-2.570285388	0.010161477	0.023532917
Bcl10	54.56580872	0.444980447	0.095752996	4.647169969	3.3652E-06	1.79851E-05
Bcl2	32.98959513	0.54075096	0.109289804	4.947862819	7.50328E-07	4.64089E-06
Bcl2a1c	27.72272614	1.47448824	0.114775166	12.84675331	8.96964E-38	1.26183E-35
Bcl2l1	124.2891067	0.009636322	0.090672793	0.106275782	0.915363546	0.939191185
Bcl2l11	25.79661567	0.573946803	0.111702291	5.138182933	2.77408E-07	1.8742E-06
Bcl2l12	20.38812783	0.126612217	0.106489248	1.18896714	0.234452598	0.32942008
Bcl2l13	37.27881597	-0.308328205	0.090419312	-3.409981755	0.000649672	0.002039549
Bcl2l2	44.40216242	-0.192674084	0.076580589	-2.515965037	0.011870696	0.026973238
Bcl3	41.50920704	0.403576545	0.151503573	2.663808763	0.007726147	0.018428928
Bcl6	45.48750576	0.539601331	0.123299988	4.376329152	1.20695E-05	5.68796E-05
Bcl6b	23.54115808	0.693889735	0.102019667	6.801529091	1.03514E-11	1.40622E-10
Bcl7a	80.8800568	-0.813822105	0.092215871	-8.825184809	1.09279E-18	2.89453E-17
Bcl7b	44.66193392	0.234922389	0.072633475	3.234354258	0.001219181	0.003569855
Bcl7c	61.71710017	0.172253969	0.08398121	2.051101291	0.040257084	0.076761286
Bcl9	33.31407114	0.339635716	0.094950139	3.57699021	0.000347573	0.001158669
Bcl9l	42.53338875	-0.080372346	0.092877548	-0.865358187	0.386842223	0.48855954
Bclaf1	43.31117547	0.137518676	0.096622286	1.423260428	0.154660674	0.234538124
Bcor	25.86004685	0.289099877	0.104210108	2.774201875	0.005533733	0.013692122
Bcorl1	21.55271051	-0.11136691	0.104878663	-1.061864319	0.288297286	0.388642667
Bcr	45.28571285	-0.30733028	0.088765387	-3.462276102	0.000535627	0.001715897
Bcs1l	29.84663511	-0.211950838	0.092901413	-2.281459785	0.022521254	0.046599378
Bdh1	83.38235642	-0.745806521	0.330034231	-2.259785354	0.023834576	0.048980614
Bdh2	136.7850915	-0.905543281	0.188054982	-4.815311304	1.46971E-06	8.55145E-06
Bdp1	30.6182404	0.228961123	0.08120208	2.819646027	0.004807665	0.012079747
Becn1	47.55469254	-0.140424847	0.08127726	-1.727726146	0.084037334	0.142226532
Bend5	32.8090072	-1.086753733	0.13127768	-8.278282564	1.24964E-16	2.77088E-15
Bend7	23.40367499	-0.460938112	0.107223242	-4.29886378	1.71676E-05	7.7785E-05
Bet1	31.15633875	-0.187436114	0.093972722	-1.994580027	0.046088704	0.08595214
Bet1l	24.98625108	0.110051371	0.088315367	1.246118019	0.21272107	0.303948875
Bex4	28.49593684	-0.570901164	0.184438045	-3.095354677	0.001965777	0.00546644
Bfar	27.40994087	0.148052907	0.088030466	1.681837141	0.092600424	0.153497509
Bgn	558.8160904	1.843235484	0.26161197	7.045684803	1.84552E-12	2.71383E-11
Bhlhb9	31.4697512	0.111259437	0.103324844	1.076792692	0.281572891	0.381656627
Bhlhe40	141.4691863	-0.449980438	0.116270007	-3.870133418	0.000108776	0.000409397
Bhmt	20.42902734	-0.049801444	0.180824837	-0.275412629	0.782999243	0.839775808
Bhmt2	76.54517425	-1.087929944	0.257320869	-4.22791182	2.3587E-05	0.000103873
Bicc1	136.6548641	-0.176963476	0.110584717	-1.600252553	0.109542568	0.177219327
Bicd1	21.9047109	-0.409293155	0.103585679	-3.951252343	7.77433E-05	0.00030212
Bicd2	35.71865921	0.452854586	0.091210919	4.964916376	6.87307E-07	4.27827E-06
Bicdl1	24.62508915	-0.384062713	0.155624309	-2.46788381	0.013591443	0.030322689
Bicra	27.24619792	0.299788424	0.083467235	3.591689892	0.000328541	0.001103356
Bicral	40.91891632	0.119022424	0.083357048	1.427862749	0.153331367	0.23291283
Bid	57.8426335	-0.650145439	0.141707147	-4.587950932	4.47618E-06	2.32647E-05
Bik	28.46032715	-0.222220445	0.105920677	-2.097989287	0.035906092	0.069778515
Bin1	32.78230256	0.59308902	0.11478581	5.166919321	2.37984E-07	1.63756E-06
Bin2	24.70296662	1.547585385	0.116985129	13.22890693	5.975E-40	9.69865E-38
Bin3	34.31936516	0.59079745	0.086307853	6.845233998	7.6351E-12	1.0496E-10
Birc2	34.98839856	0.190595383	0.114997746	1.657383645	0.097441936	0.160618715
Birc3	45.4464918	0.787690968	0.15962279	4.934702413	8.02731E-07	4.91459E-06
Birc6	93.39542091	0.210723134	0.068277017	3.086296736	0.002026665	0.005622174
Bivm	32.3300436	-0.297062874	0.082374288	-3.606257276	0.000310645	0.001047703
Blcap	42.30498465	0.055539931	0.082764345	0.671061081	0.502181619	0.598693171
Blmh	80.92217999	-0.222739822	0.089934333	-2.476693973	0.013260555	0.029668119
Blnk	38.70386324	1.06279661	0.134976477	7.873939486	3.43645E-15	6.73513E-14
Bloc1s2	37.89970777	0.258925435	0.078390027	3.303040509	0.000956426	0.002870864
Bloc1s3	34.54472121	-0.060070468	0.082048194	-0.732136384	0.464085329	0.563354204
Bloc1s4	27.80839759	0.012821314	0.091975833	0.139398728	0.889135077	0.918666493
Bloc1s5	28.23579146	-0.157144298	0.090775157	-1.731137714	0.083427205	0.141384971
Bloc1s6	27.06065246	-0.172773952	0.088932368	-1.942756671	0.052045565	0.095513684
Blvra	62.42746143	-0.239056979	0.108368766	-2.205958308	0.027386919	0.055328831
Blvrb	57.87543932	0.809666322	0.108934869	7.432572615	1.06506E-13	1.82221E-12
Blzf1	29.80519157	-0.097841011	0.085849051	-1.139686572	0.254416904	0.35254158
Bmf	32.21211529	0.616093614	0.156104083	3.946684804	7.92408E-05	0.000307279
Bmi1	46.01246264	0.081828033	0.075808016	1.079411356	0.280404391	0.380596054
Bmp1	39.38450206	0.64553367	0.188028038	3.433177717	0.000596551	0.001888233
Bmp2	21.41037983	0.427662536	0.102498365	4.172383981	3.01429E-05	0.000129369
Bmp2k	56.08527863	0.643414274	0.091850497	7.005016806	2.46956E-12	3.55712E-11
Bmp4	42.29564079	-0.135706155	0.12364813	-1.097518863	0.272414639	0.372452779
Bmp6	75.39936844	-0.305397835	0.156111911	-1.956275036	0.050432763	0.092958104
Bmp7	33.69115022	-0.705357596	0.133739213	-5.27412701	1.3339E-07	9.66711E-07
Bmpr1a	64.98285628	0.14983386	0.095986943	1.560981676	0.118528074	0.188836536
Bmpr1b	19.35256247	0.045756952	0.144122511	0.317486502	0.75087448	0.812896263
Bmpr2	86.97930823	0.38150472	0.074455974	5.123896698	2.99285E-07	2.00489E-06
Bmt2	34.58720804	0.172255033	0.078462976	2.195367047	0.028137279	0.05662544
Bmyc	33.32183177	0.80702456	0.106024941	7.611648309	2.70622E-14	4.83265E-13
Bnc2	26.9793359	-0.708685906	0.150218603	-4.717697365	2.38529E-06	1.32457E-05
Bnip1	34.32052334	-0.053226447	0.084334791	-0.631132733	0.52795374	0.622327744
Bnip2	78.74756599	1.020826045	0.116704228	8.747121378	2.18864E-18	5.70173E-17
Bnip3	123.9409784	-0.650094185	0.13824635	-4.702432914	2.5708E-06	1.41578E-05
Bnip3l	80.84122521	-0.059087872	0.118266803	-0.499615027	0.617346175	0.703213668
Boc	24.15315191	0.270682038	0.090026029	3.00670863	0.002640928	0.007124821
Bod1	90.67346561	-0.523304221	0.101896062	-5.135666794	2.81145E-07	1.89541E-06
Bod1l	35.8720802	0.27815069	0.083885498	3.315837609	0.000913689	0.002756306
Bok	33.64003084	0.907936067	0.13461058	6.744908639	1.53123E-11	2.03859E-10
Bola1	20.38015805	-0.390764973	0.113412836	-3.445509235	0.000569984	0.001813209
Bola2	97.56114762	0.012408038	0.0822431	0.150870261	0.88007806	0.912062562
Bola3	75.22396638	-0.448025999	0.121480907	-3.688036345	0.000225991	0.000791501
Bop1	36.43726967	-0.089866637	0.099951314	-0.899104108	0.36859721	0.470207484
Borcs5	26.42833285	-0.099284932	0.096951577	-1.024067215	0.305803529	0.406827622
Borcs6	23.22126367	0.483685224	0.094478359	5.119534578	3.06291E-07	2.04641E-06
Borcs7	27.41963838	0.237204789	0.084826158	2.796363703	0.00516812	0.012885698
Borcs8	46.82649329	0.006463894	0.070311924	0.09193169	0.926752313	0.94801968
Bpgm	34.5674736	-0.147349794	0.090035829	-1.636568421	0.101720679	0.166501036
Bphl	134.2502891	-1.041456214	0.189400223	-5.498706375	3.82588E-08	3.08139E-07
Bpnt1	206.4888956	-0.661334732	0.165600372	-3.993558259	6.50891E-05	0.000257965
Bptf	72.45749834	0.359725347	0.078833081	4.563126859	5.03973E-06	2.57706E-05
Braf	49.15148955	0.027773581	0.08214106	0.33812055	0.735272345	0.800936346
Brap	73.01196163	-0.397431727	0.106967195	-3.715454324	0.000202839	0.000718764
Brat1	21.13077244	0.012532944	0.096779425	0.129500083	0.896961959	0.924791153
Brcc3	45.12984086	-0.218663317	0.081458756	-2.684343947	0.00726723	0.017465907
Brd1	64.1125976	0.190618028	0.075101414	2.538141663	0.011144286	0.025519589
Brd2	122.1032092	0.250044994	0.087203452	2.867374969	0.004138923	0.010584307
Brd3	42.54370689	0.098285041	0.085903767	1.144129587	0.252569899	0.350212188
Brd3os	20.27435214	-0.01620484	0.103109589	-0.157161329	0.875117704	0.907962407
Brd4	81.53270011	0.202863092	0.082851598	2.448511523	0.014344784	0.031746078
Brd7	53.27586384	0.197613094	0.070770881	2.792293834	0.005233581	0.01303351
Brd8	42.09588872	0.047234573	0.080672066	0.585513365	0.558202582	0.650713829
Brd9	34.37251129	0.539550436	0.090932299	5.933540015	2.96472E-09	2.87414E-08
Brf1	50.11998015	0.279294775	0.086584316	3.225697073	0.001256663	0.003669421
Brf2	21.36223799	0.146228814	0.097939327	1.493055127	0.135422757	0.210378838
Bri3	199.5895755	-0.105998992	0.07736217	-1.370165698	0.170635183	0.254285788
Bri3bp	42.16967603	0.17517691	0.073690451	2.377199602	0.017444646	0.037639171
Brix1	38.80891365	-0.093331593	0.085336715	-1.093686256	0.274092604	0.374195219
Brk1	170.5324394	0.165739417	0.073991132	2.239990292	0.025091553	0.051214598
Brms1	27.40274032	0.107235242	0.086843404	1.234811592	0.216900632	0.308519404
Brms1l	27.11619704	0.062330401	0.087255565	0.714342988	0.475015116	0.573378433
Brox	53.89587304	0.383986001	0.070636503	5.436084552	5.44641E-08	4.2645E-07
Brpf1	29.93232816	0.315351488	0.086249627	3.656264942	0.000255917	0.000881917
Brpf3	31.70496329	-0.028651603	0.084467382	-0.339203158	0.734456691	0.800323277
Brsk1	18.92955806	0.307347944	0.121642395	2.526651541	0.01151557	0.026236931
Brwd1	20.9318029	-0.144605422	0.105771486	-1.36714939	0.171578485	0.255601271
Bscl2	91.9232058	-0.100904338	0.078694987	-1.282220666	0.199765249	0.288757599
Bsdc1	41.85495525	-0.364562294	0.102973007	-3.540367563	0.00039957	0.001312311
Bsg	389.6688476	-0.302551458	0.07899168	-3.830168658	0.000128055	0.000473513
Bsnd	32.03483492	-0.341287382	0.137906209	-2.474778936	0.013331867	0.029806598
Bspry	50.84086079	-0.564623547	0.13811107	-4.088184591	4.34762E-05	0.000179534
Bst1	33.88207866	0.121107877	0.250794331	0.482897186	0.62916874	0.713311604
Bst2	58.9910262	1.328372197	0.117553429	11.30015692	1.30984E-29	8.91605E-28
Btaf1	45.5241584	0.127862043	0.077737801	1.644785945	0.100013962	0.164153068
Btbd1	72.40903452	0.103676195	0.06628754	1.564037457	0.117808772	0.187950714
Btbd10	27.34319812	0.152729673	0.090575147	1.686220536	0.09175333	0.15241261
Btbd19	23.72166009	-0.020474929	0.100364301	-0.204006093	0.838348738	0.880565237
Btbd2	38.7517477	-0.049032742	0.078342495	-0.625876695	0.531395822	0.625802483
Btbd3	27.29099651	0.259209853	0.095532689	2.71331054	0.006661465	0.016169633
Btbd35f1	31.78211694	0.472803052	0.105578356	4.478219485	7.52682E-06	3.68797E-05
Btbd6	28.73609301	-0.188806592	0.086649129	-2.178978539	0.029333263	0.058680429
Btbd7	38.03298843	0.330010456	0.0897818	3.675694352	0.000237203	0.000824837
Btbd9	38.22152739	0.323089374	0.085840814	3.763819997	0.000167337	0.000603371
Btd	60.32056079	-0.593087914	0.099364361	-5.968819277	2.38977E-09	2.35645E-08
Btf3	217.4265219	0.072431815	0.067029409	1.080597551	0.279876172	0.380042066
Btf3l4	88.15084808	-0.099938572	0.06851984	-1.458534799	0.14469319	0.222082735
Btg1	122.1500787	0.713074028	0.161955342	4.402905277	1.06811E-05	5.07335E-05
Btg3	35.97073391	0.27129023	0.094342092	2.87560117	0.004032589	0.01035631
Btk	23.24629715	1.161409613	0.095629561	12.14488069	6.10716E-34	6.33793E-32
Btla	25.26137547	0.627528797	0.090193339	6.957595835	3.46128E-12	4.92951E-11
Btnl9	31.06409076	0.362240781	0.128374696	2.821745961	0.0047763	0.012015245
Btrc	35.88782366	-0.121860924	0.084551875	-1.441256317	0.149512283	0.228069279
Bub3	75.25695169	0.256467723	0.085976636	2.982993218	0.002854443	0.007634158
Bud13	20.47563917	0.142149324	0.097095573	1.464014475	0.143189994	0.220229411
Bud23	24.76407379	0.021047827	0.097398984	0.216099038	0.82891055	0.873259816
Bysl	27.68863863	-0.118760358	0.103652613	-1.145753631	0.251897106	0.349623905
Bzw1	108.8216547	0.007468544	0.081950415	0.091134909	0.927385395	0.948435096
Bzw2	31.25499425	0.061019745	0.113324957	0.538449316	0.590266888	0.679273683
C030006K11Rik	39.24624505	-0.496251256	0.104995726	-4.726394846	2.28541E-06	1.2747E-05
C130074G19Rik	209.4334508	-0.409256205	0.139458187	-2.934615849	0.003339609	0.008788773
C1d	72.02736266	-0.205505804	0.083263989	-2.468123466	0.013582346	0.030307735
C1galt1	45.46991011	-0.494726012	0.099745639	-4.959876127	7.05381E-07	4.38431E-06
C1galt1c1	35.43425499	-0.228240013	0.106631487	-2.140456072	0.032317927	0.063734778
C1qa	549.3321143	3.396871412	0.285991808	11.87751299	1.54908E-32	1.40206E-30
C1qb	430.6681848	3.31236949	0.271226144	12.21257449	2.66326E-34	2.85759E-32
C1qbp	109.3910224	-0.387754362	0.101020159	-3.838385966	0.000123846	0.000459558
C1qc	382.9026103	3.390563338	0.277338556	12.22535873	2.27575E-34	2.46267E-32
C1qtnf1	32.43328937	0.642004843	0.133917932	4.794016994	1.63474E-06	9.42509E-06
C1qtnf12	55.39141404	-0.657417648	0.129160771	-5.089917354	3.5822E-07	2.35851E-06
C1qtnf2	20.92250524	0.579677908	0.094145175	6.157276858	7.40064E-10	7.8678E-09
C1qtnf3	37.16348163	-0.859822476	0.245983807	-3.49544341	0.000473275	0.001530557
C1qtnf5	48.91648022	1.37093578	0.214830382	6.381479979	1.75385E-10	2.0372E-09
C1qtnf6	22.09483843	1.026947479	0.152395903	6.738681681	1.5983E-11	2.11675E-10
C1qtnf7	24.12348794	0.69147916	0.153045211	4.518136529	6.23863E-06	3.12099E-05
C1ra	50.25883967	1.175005413	0.183170757	6.414808974	1.41E-10	1.65296E-09
C1rl	21.23395843	-0.354693993	0.131103892	-2.705442139	0.006821353	0.016507101
C1s1	38.98804204	1.109986159	0.199081431	5.575538382	2.46765E-08	2.0677E-07
C2	43.71984242	-0.142539468	0.14011221	-1.017323674	0.308999478	0.410261685
C2cd2	27.03569821	-0.087538953	0.092749334	-0.943822977	0.345260117	0.446601792
C2cd2l	40.68016895	-0.797210639	0.143150582	-5.56903525	2.56154E-08	2.13929E-07
C2cd3	32.70120228	0.086602347	0.083877293	1.032488583	0.301843293	0.40278646
C2cd4b	19.0749866	0.083644185	0.106074801	0.78853964	0.430381122	0.53063155
C2cd5	36.76053751	0.168921709	0.081675676	2.06820092	0.038621134	0.0741219
C3	182.8357197	-0.341349641	0.340919794	-1.001260845	0.316700717	0.417907117
Steep1	30.70487689	-0.077730907	0.082984842	-0.936688007	0.348919067	0.450347671
C330018D20Rik	23.76170474	-0.069277249	0.103091929	-0.671994889	0.50158695	0.598153186
C3ar1	82.10802343	2.324076146	0.187896156	12.36893931	3.8487E-35	4.4705E-33
C4b	37.83783079	0.569387213	0.211076143	2.697544138	0.006985302	0.016868379
C5ar1	37.48958539	1.955366571	0.192501858	10.15765038	3.06371E-24	1.3422E-22
C5ar2	17.44622507	1.007333757	0.105521035	9.54628387	1.34432E-21	4.56312E-20
C6	19.26464746	0.42475717	0.100837098	4.212310523	2.52772E-05	0.000110547
C7	41.67810996	1.397215746	0.193812631	7.209105721	5.63205E-13	8.7817E-12
C77080	34.47903782	-0.328120314	0.116184244	-2.824137794	0.0047408	0.011937802
C87436	28.63873842	0.087561409	0.082065705	1.066967125	0.285986681	0.3860622
C8a	26.80671013	-0.285970659	0.248693748	-1.149890824	0.250188841	0.347929367
C9orf72	24.6280971	0.795085305	0.087223159	9.115529788	7.8287E-20	2.31047E-18
Caap1	28.77412913	-0.00990703	0.083945745	-0.118017064	0.906054138	0.932023298
Cab39	82.28222881	0.099990435	0.063694686	1.569839515	0.116452452	0.186185692
Cab39l	52.04523517	-0.220620636	0.09438448	-2.337467311	0.019414899	0.041160756
Cabcoco1	24.04039379	-0.463571535	0.128906351	-3.596188489	0.000322914	0.001086477
Cabin1	47.57876907	-0.034526369	0.083986579	-0.411093884	0.681003695	0.755997913
Cables1	21.14464638	0.224618248	0.10619553	2.115138444	0.03441815	0.067248178
Cables2	21.07511028	0.226518691	0.097380313	2.326124075	0.020011933	0.042256684
Cacfd1	22.60113371	-0.108517238	0.09887902	-1.097474855	0.272433867	0.372452779
Cachd1	38.48873513	-0.520688306	0.082120771	-6.340518993	2.28992E-10	2.6221E-09
Cacna1a	20.57422153	0.452494606	0.104601355	4.325896205	1.51913E-05	6.96369E-05
Cacna1c	20.95761655	0.297449712	0.107522668	2.766390727	0.005668058	0.013988943
Cacna1d	18.10794575	0.520562878	0.136173268	3.822797854	0.000131946	0.000486054
Cacnb3	27.07857874	0.371616078	0.160228969	2.319281462	0.02037978	0.042904621
Cacnb4	19.22103406	-0.06950873	0.131956622	-0.526754396	0.598364156	0.686521623
Cactin	22.62319171	0.238512542	0.098345313	2.425255811	0.015297603	0.033538174
Cacul1	58.08747191	-0.12690634	0.082567327	-1.537004331	0.124292249	0.196217477
Cacybp	64.5865518	0.138624331	0.108045499	1.283018106	0.199485733	0.288518262
Cad	24.46932037	0.405957818	0.121949856	3.32889132	0.000871924	0.002649888
Cadm1	49.64365384	0.989561213	0.12749241	7.761726474	8.37809E-15	1.57615E-13
Cadm4	49.84004846	-0.210912797	0.121318	-1.738511979	0.082120641	0.139560998
Cadps2	35.7247414	-0.028009419	0.123922321	-0.226024003	0.821182752	0.867935121
Calb1	124.6131443	-0.515147058	0.361552797	-1.424818345	0.154209718	0.233929103
Calcoco1	24.63926859	-0.055125248	0.095945145	-0.574549639	0.56559592	0.657093957
Calcrl	40.56828764	0.860211064	0.122996303	6.993796104	2.67546E-12	3.84495E-11
Cald1	66.143251	1.09483238	0.141487796	7.737998699	1.00994E-14	1.87216E-13
Calhm2	29.39875165	1.23303728	0.113370685	10.87615626	1.49745E-27	8.24314E-26
Calhm5	14.99396608	0.483240742	0.136414598	3.54244157	0.000396441	0.001303723
Calhm6	21.13880108	0.905247279	0.095870022	9.442443617	3.64185E-21	1.17327E-19
Calm1	365.4259754	0.492912969	0.097497534	5.055645511	4.28937E-07	2.78074E-06
Calm2	316.5670128	0.306059283	0.096377231	3.175638888	0.001495069	0.004281627
Calm3	98.8148027	-0.084676952	0.073999181	-1.144295807	0.252500982	0.350193332
Calml4	175.0812387	-1.000512305	0.187652246	-5.331736381	9.72781E-08	7.30076E-07
Calr	406.5756869	-0.071305202	0.07411297	-0.962115027	0.335991826	0.437248691
Calu	143.2278752	0.561126831	0.108956108	5.150026398	2.6045E-07	1.7767E-06
Camk1	68.40800593	0.604467456	0.076483633	7.90322629	2.71776E-15	5.40181E-14
Camk1d	33.98384371	1.456639369	0.099517763	14.63697855	1.63159E-48	7.65096E-46
Camk2d	34.21415386	0.462620592	0.096082601	4.814821675	1.47331E-06	8.56683E-06
Camk2g	25.06621087	0.304522598	0.098621034	3.087805769	0.002016402	0.00559493
Camkk2	28.77035768	0.431030788	0.105213743	4.096715672	4.19053E-05	0.000173614
Camkmt	21.8627005	-0.119028735	0.0996501	-1.194466786	0.232295425	0.326715439
Caml	40.23709117	-0.163150479	0.078971603	-2.065938564	0.038834281	0.074474527
Camsap1	22.60733827	0.143180079	0.103135505	1.388271468	0.165054397	0.247630492
Camsap2	35.35899962	0.098766393	0.079467375	1.24285461	0.213921415	0.3052128
Camsap3	30.27251468	-0.674704694	0.100061616	-6.742892259	1.55264E-11	2.06275E-10
Camta2	42.54640279	0.612887439	0.073375281	8.352778057	6.66759E-17	1.51017E-15
Cand1	39.36297228	0.11163317	0.077902723	1.432981626	0.151863088	0.230984904
Cand2	19.47105173	0.035836088	0.115411969	0.310505825	0.756176331	0.81702923
Cant1	30.28991127	0.05057148	0.090273702	0.560201682	0.57534188	0.665789557
Canx	444.9722031	-0.215459452	0.063461033	-3.395145659	0.000685921	0.00214008
Cap1	173.1864056	0.860799672	0.110902177	7.761792343	8.37374E-15	1.57615E-13
Capg	75.87854288	0.211392489	0.226530286	0.933175392	0.350729418	0.452005961
Capn1	34.85332178	0.419441767	0.10179235	4.120562759	3.77948E-05	0.000158101
Capn10	25.40043298	-0.361476601	0.101222941	-3.571093645	0.000355494	0.001183515
Capn15	33.66945468	0.031299818	0.08976918	0.348669982	0.727337083	0.794427674
Capn2	93.91058705	0.172602866	0.133503802	1.292868537	0.196056531	0.284419033
Capn5	34.69618026	0.001981418	0.120858968	0.016394464	0.986919696	0.990832628
Capn7	36.42422649	0.069036	0.079407969	0.869383781	0.384637251	0.486454124
Capns1	340.2353387	0.108908885	0.101692735	1.070960327	0.284187268	0.38428869
Caprin1	194.8307979	-0.022739653	0.073128571	-0.310954425	0.755835268	0.816869853
Caprin2	28.64159855	-0.053827136	0.088408428	-0.608846207	0.542626382	0.636718501
Capza1	94.17461537	0.62626385	0.103253693	6.065292515	1.31714E-09	1.34921E-08
Capza2	239.6276004	0.64304746	0.081118888	7.927222342	2.24102E-15	4.48239E-14
Capzb	137.0817811	0.497996179	0.097835509	5.09013733	3.57804E-07	2.35851E-06
Car12	79.95939876	-0.922910734	0.262154181	-3.52048833	0.000430753	0.001406697
Car13	21.30513548	0.207692656	0.131848378	1.575238607	0.115201379	0.184639965
Car14	56.65284187	-0.83306015	0.264465518	-3.149976437	0.001632836	0.004629051
Car15	54.40473657	-0.048193693	0.174598095	-0.276026455	0.782527747	0.839423788
Car2	240.6196597	-0.661012069	0.199277818	-3.317037861	0.000909773	0.00274711
Car3	30.011961	-0.676878723	0.228458326	-2.962810486	0.003048442	0.008089776
Car4	70.25899212	-0.82040001	0.201521476	-4.071030169	4.68057E-05	0.000191782
Car5a	20.26254143	-0.118964181	0.166965774	-0.712506389	0.476151257	0.574311809
Car5b	53.44302218	-0.660103821	0.097899674	-6.74265594	1.55517E-11	2.06329E-10
Car9	20.59867863	-0.248396576	0.131074949	-1.895072846	0.058082752	0.10459191
Card10	62.82123893	-0.507765059	0.140275201	-3.619777806	0.000294856	0.000998442
Card11	18.46020491	1.01615513	0.094117291	10.79668911	3.5684E-27	1.92253E-25
Card19	49.09737922	0.010683818	0.093470747	0.114301199	0.908999032	0.934083008
Card9	19.965043	0.763221672	0.09966783	7.657653156	1.89361E-14	3.42501E-13
Carhsp1	45.90606659	0.168035461	0.095945677	1.751360414	0.079883847	0.136437257
Carm1	37.00413749	0.130677378	0.080730493	1.618686729	0.105514684	0.171822689
Carmil1	40.78982201	-0.259152341	0.090268108	-2.870918046	0.004092816	0.010489706
Carnmt1	27.74509759	-0.007743167	0.088511498	-0.087482052	0.930288351	0.950329257
Cars	35.78923897	0.151162906	0.098020883	1.54215001	0.123037145	0.194672993
Cars2	39.66922765	-0.161028074	0.083658402	-1.924828468	0.054250821	0.098815947
Casc3	41.35494029	0.386504576	0.080616098	4.794384596	1.63175E-06	9.41211E-06
Golm2	67.10572369	-0.336847552	0.091330022	-3.688245605	0.000225806	0.000791193
Casd1	38.46656597	0.226635441	0.079106051	2.86495708	0.004170658	0.010659002
Cask	26.90120158	0.543915625	0.091648712	5.93478741	2.94226E-09	2.85456E-08
Caskin2	42.29460804	-0.185160465	0.078326276	-2.363963588	0.01808059	0.038806297
Casp1	20.89440152	1.254356415	0.093774219	13.37634616	8.31348E-41	1.44547E-38
Casp12	21.70275797	0.471439302	0.133193422	3.53950891	0.000400872	0.001316246
Casp2	30.41070529	0.528538355	0.08352908	6.32759697	2.49008E-10	2.84027E-09
Casp3	26.08299785	0.272370811	0.089992212	3.026604243	0.002473175	0.006725273
Casp4	31.00705019	0.580835208	0.103659014	5.603325611	2.10278E-08	1.788E-07
Casp6	30.9826073	0.093285205	0.082805175	1.126562491	0.259927505	0.358607622
Casp7	26.54866269	0.359675431	0.090303463	3.982963893	6.80611E-05	0.000268282
Casp8	37.85918709	0.34558092	0.085930031	4.021654789	5.77907E-05	0.000232061
Casp8ap2	24.10108808	0.265122528	0.088943952	2.980781951	0.002875134	0.007676932
Casp9	30.80398668	0.042989093	0.086032404	0.49968489	0.617296974	0.703213668
Casr	39.68187028	-0.318741637	0.139738754	-2.280982399	0.022549488	0.046642554
Cast	62.10955043	0.231119915	0.091912445	2.514566055	0.011917897	0.027061065
Castor1	27.62725812	0.061539581	0.097281712	0.632591468	0.52700046	0.621551265
Castor2	33.04056316	-0.425489428	0.109200139	-3.896418381	9.76257E-05	0.000371629
Casz1	20.05912342	-0.339956627	0.12022725	-2.82761708	0.004689586	0.011832374
Cat	423.3022662	-0.74790588	0.172618594	-4.332707523	1.47287E-05	6.78355E-05
Cav1	39.29841301	0.18635977	0.11807629	1.578299675	0.11449678	0.183755069
Cav2	46.4752697	0.15996428	0.115714534	1.382404399	0.166847566	0.249728932
Cavin1	47.63459112	0.714040437	0.132912405	5.372263311	7.77545E-08	5.95193E-07
Cavin2	19.34920089	-0.131367884	0.136533145	-0.962168444	0.335964998	0.437248691
Cavin3	26.47705084	0.557159037	0.125240151	4.448725353	8.63814E-06	4.18551E-05
Cbarp	18.81765886	0.098621471	0.120166067	0.820709822	0.411811575	0.513436371
Cbfa2t2	41.63605604	0.054974909	0.077253223	0.711619618	0.476700355	0.574784986
Cbfa2t3	25.74239403	0.971689127	0.10251447	9.478555851	2.57826E-21	8.45684E-20
Cbfb	57.19466404	0.637871507	0.108119957	5.899664801	3.64241E-09	3.49633E-08
Cbl	44.26846775	0.881642933	0.093225962	9.45705371	3.16742E-21	1.03092E-19
Cblb	22.92511606	0.294892654	0.097057916	3.038316369	0.00237904	0.006497203
Cblc	25.5670189	-0.653892105	0.130075695	-5.027012198	4.98181E-07	3.18881E-06
Cbll1	24.4372107	0.124468167	0.094939384	1.31102776	0.189848385	0.277048225
Cbr1	188.8124578	-0.710689303	0.267650622	-2.655287319	0.007924088	0.018840729
Cbr3	23.16781343	0.332374013	0.124561991	2.668342167	0.007622658	0.018219186
Cbr4	37.51316227	-0.347091763	0.08650916	-4.01219668	6.01563E-05	0.000240568
Cbs	62.02253116	-0.833093016	0.202730268	-4.109366708	3.96746E-05	0.000165346
Cbwd1	23.40849505	-0.071287611	0.096630685	-0.737732647	0.460676929	0.560075917
Cbx1	78.95189959	0.010243768	0.070254247	0.145809942	0.884071427	0.915135869
Cbx3	45.78868414	0.319074336	0.08240797	3.871886838	0.000107996	0.000406825
Cbx4	40.44225325	0.040621785	0.099375351	0.408771238	0.682707549	0.757692871
Cbx5	72.11506882	0.086554407	0.074856663	1.156268577	0.247571317	0.344829532
Cbx7	39.53763952	0.059083963	0.098559902	0.599472621	0.548857763	0.642066722
Cbx8	79.60643723	0.03809886	0.072888375	0.522701463	0.60118202	0.689190569
Cby1	24.65477162	0.020508671	0.094709444	0.21654304	0.82856448	0.873040519
Cc2d1a	27.7770907	-0.00090942	0.086139993	-0.010557467	0.991576517	0.993931619
Cc2d1b	39.2098561	0.108428373	0.078498629	1.38127728	0.167193721	0.250187886
Cc2d2a	22.26413818	0.020179863	0.096693886	0.208698443	0.834683655	0.877662134
Ccar1	58.06529067	0.03873604	0.074859485	0.517449985	0.604842074	0.692240549
Ccar2	28.92219327	0.043478428	0.096526551	0.450429734	0.652400609	0.733508935
Ccdc102a	21.62607427	0.673889328	0.110700267	6.087513127	1.14678E-09	1.18236E-08
Ccdc107	131.7406412	-0.817983454	0.141371242	-5.786066808	7.20536E-09	6.57255E-08
Ccdc112	16.32973143	0.226719913	0.116276529	1.949833858	0.051195925	0.094172832
Ccdc115	24.07074915	0.163418317	0.094114319	1.736381014	0.082496487	0.1401245
Ccdc117	23.44580092	0.100559089	0.093808809	1.071957848	0.283738966	0.383846463
Ccdc12	56.97439886	0.009632086	0.073696318	0.130699697	0.896012872	0.924038363
Ccdc120	18.02388755	-0.281664236	0.123481791	-2.281018398	0.022547358	0.046642554
Ccdc124	81.99019579	-0.00062546	0.099082376	-0.006312521	0.994963371	0.996143542
Ccdc127	28.54529616	0.071432817	0.083908378	0.851319242	0.394592039	0.49671205
Ccdc134	21.87015694	0.316297148	0.096741602	3.269504971	0.001077358	0.003195073
Ccdc138	20.94105996	-0.314409018	0.103315584	-3.043190626	0.00234084	0.006401269
Ccdc141	37.71183066	-0.548108211	0.128862339	-4.253439886	2.10511E-05	9.35188E-05
Ccdc142	23.90264058	0.100050587	0.090058074	1.110956317	0.266587152	0.365881836
Ccdc148	19.50116491	-0.155956085	0.116299872	-1.340982425	0.179926159	0.265166464
Ccdc149	20.44346198	-0.140907408	0.103519379	-1.361169375	0.17346017	0.258009776
Ccdc157	25.01691094	-0.141679268	0.091987546	-1.540200541	0.123511478	0.195350259
Ccdc160	22.28533419	-0.160335333	0.100366095	-1.597504947	0.110153196	0.177979787
Ccdc163	26.4335628	0.134256595	0.094080932	1.427033008	0.153570381	0.233191963
Ccdc167	23.40840265	0.074762641	0.098622984	0.758065087	0.448412019	0.548297784
Ccdc170	22.91463024	-0.22787639	0.226086132	-1.007918479	0.3134936	0.414835124
Ccdc181	35.44450435	-0.373453038	0.082977544	-4.500651857	6.77454E-06	3.36362E-05
Ccdc186	36.86226699	0.179417515	0.089305712	2.009026186	0.044534357	0.083545635
Ccdc191	20.84515528	0.02204999	0.098550874	0.223742211	0.822957899	0.86907981
ccdc198	103.5685284	-0.77482307	0.144203668	-5.373116246	7.73874E-08	5.92742E-07
Ccdc22	34.98822116	0.151366992	0.082408563	1.836787179	0.066241319	0.116677983
Ccdc25	37.34607655	-0.107715255	0.079580646	-1.353535817	0.175884516	0.260964208
Ccdc28a	28.39755511	-0.169442061	0.090055665	-1.881525839	0.059900424	0.107376365
Ccdc28b	27.07574063	0.236273024	0.09545927	2.475118711	0.01331919	0.029783515
Ccdc30	20.00354163	-0.104693253	0.105589444	-0.991512493	0.321435395	0.422518017
Ccdc34	19.01810467	-0.086469622	0.10988819	-0.786887311	0.431347836	0.531512891
Ccdc43	30.02633327	-0.003461595	0.08669782	-0.039927129	0.968151223	0.977493033
Ccdc47	82.0369229	-0.074001176	0.06685702	-1.106857219	0.268355665	0.367790763
Ccdc50	115.1811122	0.26459237	0.090161446	2.934650898	0.003339231	0.008788773
Ccdc58	28.64741761	-0.2242622	0.097207548	-2.307045122	0.021052305	0.04408588
Ccdc59	32.50334176	0.095604292	0.094120125	1.015768853	0.309739471	0.410984222
Ccdc6	47.60321486	-0.140284191	0.076461584	-1.834701602	0.066549915	0.117078744
Ccdc61	20.24403369	0.227929304	0.098360359	2.317288248	0.020488035	0.043075226
Ccdc66	21.03567006	0.093292033	0.097969937	0.952251638	0.340969378	0.442407561
Ccdc68	21.39178579	0.164057603	0.106676811	1.537893767	0.124074592	0.195996058
Ccdc71	37.62061632	0.154045979	0.077999137	1.974970303	0.048271518	0.089521853
Ccdc71l	70.0554957	0.111455515	0.076314816	1.460470197	0.144160893	0.221453659
Ccdc8	18.79482972	0.626102977	0.105453729	5.937229348	2.89879E-09	2.81886E-08
Ccdc80	51.4583135	0.822987214	0.323264676	2.545861877	0.010900831	0.025039083
Ccdc82	27.72792084	0.535872224	0.088157084	6.078606465	1.21231E-09	1.24587E-08
Ccdc83	30.55731578	-0.215661955	0.089085923	-2.420830904	0.015485079	0.033902227
Ccdc84	22.49329243	-0.082585981	0.102129949	-0.80863627	0.418724395	0.519242857
Ccdc85b	59.79128575	0.343626143	0.06980698	4.922518405	8.54375E-07	5.21062E-06
Ccdc85c	31.59338684	-0.471773211	0.099259504	-4.752927327	2.00492E-06	1.13121E-05
Ccdc88a	29.10252054	0.746352783	0.102041682	7.3141952	2.58929E-13	4.19219E-12
Ccdc88b	27.92788844	1.419155561	0.112018638	12.66892354	8.79125E-37	1.13578E-34
Ccdc88c	21.05141114	-0.579519195	0.137176474	-4.224625254	2.39339E-05	0.000105254
Ccdc90b	39.23394036	-0.087800119	0.076621477	-1.145894368	0.251838862	0.349581387
Ccdc91	46.7016116	-0.336342805	0.09581143	-3.510466385	0.000447321	0.00145187
Ccdc93	32.19858981	0.077621788	0.080430758	0.965075918	0.334506788	0.435943432
Ccdc97	40.66409169	0.241285629	0.080529099	2.996253913	0.002733187	0.00734867
Cchcr1	18.26024092	-0.130713168	0.112265618	-1.164320561	0.244294127	0.341240947
Cck	18.82604766	0.389483791	0.132142422	2.947454621	0.003204018	0.008460077
Cckar	44.8566328	-0.833380252	0.169965339	-4.903236486	9.42704E-07	5.69445E-06
Ccl12	45.41140405	2.035650098	0.128533044	15.83756238	1.71335E-56	2.4103E-53
Ccl17	17.57611751	1.064363783	0.137465364	7.742777904	9.72679E-15	1.80838E-13
Ccl19	32.97871515	1.13620731	0.155718762	7.296534464	2.95274E-13	4.73823E-12
Ccl2	50.70281629	0.966979315	0.21496911	4.49822449	6.85233E-06	3.39825E-05
Ccl20	16.89600635	0.096280931	0.173320962	0.555506556	0.578548227	0.668522324
Ccl21a	18.630281	0.330101068	0.141764161	2.328522709	0.019884365	0.042050433
Ccl22	16.6445969	0.951224279	0.135682559	7.010659929	2.37197E-12	3.43217E-11
Ccl27a	46.10942851	-0.207136596	0.076436206	-2.709927743	0.006729787	0.016310457
Ccl28	18.8356135	-0.225760912	0.163893249	-1.37748756	0.168361558	0.251638023
Ccl3	19.27428353	0.74228933	0.102343333	7.252932942	4.07842E-13	6.45461E-12
Ccl4	23.10649722	0.838929769	0.111329853	7.535532895	4.86345E-14	8.51675E-13
Ccl5	39.91887893	0.963774337	0.183923279	5.240088922	1.60499E-07	1.14098E-06
Ccl7	19.32899944	0.97154396	0.135932083	7.147274871	8.85175E-13	1.3454E-11
Ccl8	43.98672293	2.046592294	0.276272798	7.407867533	1.28346E-13	2.16955E-12
Ccl9	37.50349855	1.468656068	0.196152322	7.487324405	7.02918E-14	1.2158E-12
Ccm2	42.57538131	0.691049877	0.096138171	7.188090551	6.57037E-13	1.0207E-11
Ccn2	63.00511125	0.73282122	0.167283319	4.380719047	1.18288E-05	5.57783E-05
Ccn4	23.01525221	0.423817516	0.098067155	4.321707037	1.54827E-05	7.07931E-05
Ccnb2	14.76632612	0.323160691	0.140428728	2.301243456	0.021377874	0.044583308
Ccnc	32.21793991	-0.02318539	0.087653623	-0.26451148	0.79138582	0.845690063
Ccnd1	135.5017029	0.461813823	0.133776429	3.452131481	0.000556177	0.001772848
Ccnd2	40.46644561	1.208061187	0.105641529	11.43547613	2.78007E-30	1.98862E-28
Ccnd3	44.81613956	0.161632207	0.083063275	1.945892545	0.051667649	0.094916439
Ccndbp1	45.8313608	-0.044930901	0.07687046	-0.584501533	0.558882934	0.651207144
Ccng1	92.4828779	-0.368918045	0.115053022	-3.206504617	0.001343581	0.003891806
Ccng2	20.05694489	0.229583169	0.100861182	2.276229216	0.022832294	0.047150494
Ccnh	45.67226147	-0.070731044	0.076425488	-0.925490253	0.354710952	0.455476203
Ccni	147.1448979	-0.136992725	0.088665453	-1.545051872	0.122333717	0.193829006
Ccnj	19.64774882	0.012756249	0.102339268	0.124646669	0.90080328	0.928071473
Ccnk	38.21793511	0.073826694	0.0759282	0.972322458	0.330890155	0.432387269
Ccnl1	48.39947487	0.44891049	0.088264738	5.085955031	3.65781E-07	2.4033E-06
Ccnl2	42.67266802	0.077917892	0.093351021	0.834676378	0.403899945	0.505513761
Ccnq	33.08744447	0.13785998	0.082381625	1.673431177	0.094242444	0.155892813
Ccnt1	33.05444933	0.165211019	0.082094261	2.012455168	0.044171978	0.083013421
Ccnt2	43.26219482	0.237329868	0.08525882	2.783640072	0.005375265	0.013357454
Ccny	66.76942875	-0.039714403	0.070833182	-0.560675115	0.575019034	0.665552837
Ccnyl1	33.09508782	0.218951852	0.089381846	2.4496233	0.014300574	0.03165377
Ccp110	21.73703305	-0.243295466	0.10213777	-2.382032289	0.017217388	0.037222801
Ccpg1	96.6849624	-0.198408654	0.093523755	-2.121478694	0.033881539	0.066399735
Ccpg1os	32.00017698	-0.425551361	0.097948383	-4.344649151	1.39498E-05	6.45301E-05
Ccr1	24.95327951	0.855907685	0.147705331	5.794697297	6.84445E-09	6.27954E-08
Ccr2	19.41786684	0.996030663	0.102094497	9.755968202	1.73933E-22	6.42031E-21
Ccr5	62.67435405	2.32472941	0.18715347	12.4215138	1.99746E-35	2.36353E-33
Ccrl2	29.29085407	0.50621657	0.082880254	6.107806674	1.0101E-09	1.05085E-08
Ccs	61.95136218	-0.494732015	0.130094319	-3.802871787	0.000143028	0.000522923
Ccser1	26.95425341	-0.183752634	0.112133422	-1.638696389	0.101276506	0.165902685
Ccser2	79.94927796	-0.402880007	0.113719679	-3.542746592	0.000395983	0.001302557
Cct2	141.0094667	0.013739052	0.081147081	0.169310494	0.865552422	0.90106555
Cct3	147.4806322	-0.046509406	0.105978788	-0.438855797	0.660766027	0.740415848
Cct4	154.1285388	0.094471033	0.075853239	1.245444941	0.212968243	0.304127106
Cct5	167.5104809	0.016041002	0.087798219	0.182703046	0.855031026	0.893418158
Cct6a	95.20572467	-0.197629657	0.100951607	-1.957667274	0.050269068	0.092683365
Cct7	89.89543221	-0.0591848	0.089085651	-0.664358393	0.506460956	0.602943316
Cct8	140.0331277	-0.021939491	0.085541437	-0.25647794	0.797581812	0.850015431
Ccz1	41.82719367	0.074989289	0.076861746	0.975638632	0.329243573	0.43068012
Cd14	70.6807178	1.378352678	0.175382858	7.859107165	3.86881E-15	7.52427E-14
Cd151	73.75453438	-0.10103258	0.103043622	-0.980483584	0.326847469	0.428165112
Cd164	268.3163959	-0.577029071	0.088099445	-6.549746968	5.76347E-11	7.11914E-10
Cd180	29.89873205	1.318849169	0.0978551	13.47757213	2.11968E-41	3.94665E-39
Cd1d1	19.79212231	0.428120172	0.109706588	3.902410785	9.52393E-05	0.000363748
Cd2	18.30147079	0.174543257	0.105095932	1.660799365	0.096753749	0.159609018
Cd200	38.16941773	0.394646802	0.097477063	4.048611962	5.15223E-05	0.000209481
Cd200r1	20.00941281	0.670944724	0.099621562	6.734934787	1.64003E-11	2.16522E-10
Cd209a	21.27194168	0.528168002	0.107868434	4.896409292	9.76037E-07	5.86781E-06
Cd22	21.68065797	0.739651748	0.098026543	7.545423145	4.50821E-14	7.91657E-13
Cd247	20.32501727	0.444990579	0.100557983	4.425213835	9.63468E-06	4.63116E-05
Cd248	30.30737261	0.876800196	0.114171366	7.679685615	1.59479E-14	2.91788E-13
Cd24a	185.3245966	0.038207095	0.216691067	0.176320583	0.860042092	0.897025532
Cd274	20.21907319	0.524796837	0.106827694	4.912554191	8.98975E-07	5.45373E-06
Cd276	16.0069372	0.482631747	0.147450546	3.273177073	0.001063458	0.003159926
Cd2ap	105.9499343	-0.150019336	0.113105212	-1.326369789	0.184717241	0.270835002
Cd2bp2	51.13040111	0.082203514	0.077472838	1.061062385	0.288661551	0.389092292
Cd300a	27.13851539	1.614874797	0.169058878	9.55214432	1.27039E-21	4.34714E-20
Cd300c2	41.71195459	2.403815475	0.199371411	12.05697175	1.78216E-33	1.74914E-31
Cd300lb	19.56224377	0.713180328	0.12686244	5.62168227	1.89107E-08	1.62324E-07
Cd300ld3	70.06833077	2.328553676	0.173534297	13.41840616	4.7175E-41	8.53261E-39
Cd300lf	33.06382052	0.984484642	0.147625906	6.668779691	2.57939E-11	3.33923E-10
Cd300lg	42.4763694	0.489408778	0.132131033	3.703965426	0.000212255	0.000748986
Cd302	59.92889692	0.355066018	0.100965451	3.516708098	0.000436934	0.001423211
Cd320	26.39625338	-0.248925141	0.103676473	-2.400980015	0.016351229	0.03552212
Cd33	28.99164188	1.985668085	0.163032182	12.17960812	3.99195E-34	4.21184E-32
Cd34	45.85065672	0.980484984	0.121714342	8.055624063	7.90743E-16	1.63856E-14
Cd36	178.1987307	-0.450564119	0.32016349	-1.407293878	0.159340264	0.240224706
Cd37	25.33510234	1.260382482	0.141545961	8.904404457	5.36734E-19	1.45828E-17
Cd38	20.32705092	1.278242915	0.115082387	11.10719845	1.15734E-28	7.14783E-27
Cd3e	20.76298502	0.958252039	0.155902426	6.146485734	7.92184E-10	8.37216E-09
Cd3g	20.51304432	0.236323448	0.109774911	2.152800173	0.031334387	0.062094955
Cd4	22.66813179	0.859157757	0.09504809	9.039190172	1.57837E-19	4.50084E-18
Cd40	21.63438544	0.512900021	0.100071571	5.125331971	2.97014E-07	1.99073E-06
Cd44	49.75310995	0.602471834	0.234122977	2.573313566	0.01007299	0.023357899
Cd47	53.03026003	0.622205365	0.137465213	4.526275056	6.00324E-06	3.01735E-05
Cd48	45.69761239	2.207242017	0.166670604	13.24313923	4.94384E-40	8.12908E-38
Cd52	150.4205864	2.429870878	0.242123977	10.03564746	1.0626E-23	4.41101E-22
Cd53	81.50936592	1.805851048	0.184014551	9.813631806	9.83632E-23	3.72867E-21
Cd55	18.20985315	-0.370162679	0.159458977	-2.321366194	0.020267088	0.04270288
Cd59a	38.78201294	-0.253336975	0.091694554	-2.762835558	0.005730163	0.014122949
Cd63	1454.529368	-0.379975169	0.087710691	-4.332141999	1.47666E-05	6.79853E-05
Cd68	88.28635509	2.162634902	0.206614991	10.46697963	1.22489E-25	5.94189E-24
Cd72	62.61558247	2.570387819	0.144979957	17.72926327	2.49279E-70	1.57806E-66
Cd74	1810.87819	2.965892195	0.336598247	8.811371482	1.23624E-18	3.26084E-17
Cd79b	17.88425284	0.938648331	0.094486517	9.934203923	2.95527E-23	1.17662E-21
Cd81	256.6447291	0.392974388	0.082652541	4.754534843	1.98904E-06	1.12375E-05
Cd82	99.56902998	0.267265209	0.134384171	1.988814658	0.046721664	0.087042818
Cd83	26.96040746	1.452781586	0.098835016	14.69905755	6.53631E-49	3.18293E-46
Cd84	30.95057608	1.405294768	0.134413471	10.45501437	1.38978E-25	6.69048E-24
Cd86	30.01575561	1.286303841	0.081015493	15.87725745	9.10743E-57	1.44136E-53
Cd9	175.5415672	0.130331512	0.137317443	0.949125683	0.342556693	0.444194008
Cd93	56.98156946	1.410083778	0.136343674	10.34212838	4.54333E-25	2.08417E-23
Cd99	601.0349313	0.103127681	0.077365516	1.332992872	0.182534143	0.26838518
Cd99l2	36.23994566	-0.178785443	0.079938459	-2.236538526	0.025316517	0.051590603
Cda	106.5363543	-0.804651728	0.201265277	-3.997965976	6.38891E-05	0.000253892
Cdan1	28.14277272	0.159454618	0.083262939	1.915073145	0.055483176	0.100741789
Cdc123	63.21766724	-0.14345374	0.070633073	-2.03097126	0.04225791	0.080010079
Cdc14a	32.81696124	0.402533923	0.091143695	4.416475783	1.00323E-05	4.79861E-05
Cdc14b	68.48563996	1.192811308	0.135058283	8.831826378	1.0298E-18	2.73914E-17
Cdc16	40.8036693	-0.012094461	0.078693013	-0.153691672	0.877852851	0.910207311
Cdc20	20.24134252	0.27636166	0.110295068	2.505657454	0.012222397	0.027687916
Cdc23	20.80275203	0.121346247	0.0961846	1.261597454	0.207093673	0.297685399
Cdc25a	22.16612805	-0.00649226	0.097796084	-0.066385682	0.947070769	0.96312262
Cdc25b	22.1801026	0.371037767	0.100277965	3.700092701	0.000215521	0.000758818
Cdc26	48.38602479	0.173696536	0.070945545	2.448307871	0.014352896	0.031758478
Cdc27	54.17885593	0.099263831	0.074221826	1.337394081	0.181094035	0.266608324
Cdc34	68.18652209	-0.225018731	0.101870648	-2.20886718	0.027183881	0.05496249
Cdc37	104.7463071	0.16587464	0.065778897	2.521699943	0.011678928	0.026570873
Cdc37l1	55.16014613	-0.211776089	0.094515733	-2.240643781	0.025049158	0.051146177
Cdc40	35.27993835	0.226260384	0.076181409	2.970020999	0.002977794	0.007918893
Cdc42	311.130953	0.456453343	0.082146594	5.556570502	2.75127E-08	2.28718E-07
Cdc42bpa	46.08718782	-0.152030924	0.078233228	-1.943303728	0.051979471	0.095406217
Cdc42bpb	67.68148371	0.054050953	0.072307209	0.747518178	0.454750834	0.55425494
Cdc42bpg	31.60325512	-0.111509279	0.089032306	-1.252458625	0.210402796	0.301381355
Cdc42ep1	46.66646329	0.450676886	0.114856733	3.923817723	8.71567E-05	0.00033602
Cdc42ep2	20.51025539	0.386852657	0.117181701	3.301306044	0.000962358	0.002884569
Cdc42ep3	25.03133938	0.500626274	0.094842164	5.27852015	1.30231E-07	9.46532E-07
Cdc42ep4	45.33450941	0.513682465	0.09796841	5.24334797	1.57689E-07	1.12226E-06
Cdc42se1	96.29857735	-0.026447078	0.088057252	-0.300339578	0.763918147	0.823216245
Cdc42se2	60.30916098	0.654393464	0.094871039	6.897715796	5.28453E-12	7.36056E-11
Cdc5l	55.71605263	0.286884776	0.070240314	4.084332194	4.42038E-05	0.000182123
Cdc73	62.86898639	0.11196877	0.077299059	1.448514007	0.147473352	0.225584162
Cdca3	16.47081486	0.585181344	0.132593735	4.413340822	1.01788E-05	4.86314E-05
Cdca4	22.29498029	0.420155247	0.111305719	3.774785792	0.000160145	0.000579148
Cdcp1	23.69082346	-0.70811476	0.115988851	-6.105024363	1.02785E-09	1.06844E-08
Cdh1	86.84960108	-0.484032149	0.115426752	-4.193413927	2.74787E-05	0.000119065
Cdh11	64.89305329	1.330423414	0.263734477	5.044556294	4.54575E-07	2.92894E-06
Cdh16	276.4959977	-0.827696292	0.113047462	-7.321670723	2.44902E-13	3.99576E-12
Cdh3	37.01198507	-0.087317168	0.15413097	-0.566512801	0.571045233	0.661785235
Cdh5	50.6308276	0.716515182	0.10928887	6.556158749	5.52115E-11	6.83985E-10
Cdh6	38.01128282	-0.558998288	0.177669022	-3.146290114	0.001653559	0.004676281
Cdhr2	32.87625628	-0.686610027	0.175067136	-3.921981254	8.78238E-05	0.000338386
Cdhr5	148.543673	-0.938685898	0.131066317	-7.161915606	7.95574E-13	1.22242E-11
Cdip1	43.3176245	-0.199142313	0.078632833	-2.532559317	0.011323321	0.025850084
Cdipt	78.6517575	-0.025101919	0.069117647	-0.363176706	0.716472887	0.785001203
Cdk10	48.38658693	0.037530909	0.071170242	0.527339901	0.59795757	0.686190592
Cdk11b	67.76999144	0.259428114	0.071010048	3.653400045	0.000258791	0.000890595
Cdk12	36.10901231	0.088674306	0.084902294	1.044427684	0.296287561	0.397298963
Cdk13	73.45942847	0.281277115	0.073389369	3.832668397	0.000126761	0.000469549
Cdk14	28.76646594	1.093900065	0.104428671	10.47509324	1.12427E-25	5.51719E-24
Cdk16	95.14808374	-0.223103792	0.076514421	-2.915839785	0.003547326	0.009258441
Cdk17	34.56097147	0.568278389	0.113225335	5.019003825	5.19401E-07	3.31292E-06
Cdk18	40.32436362	-0.224445074	0.115071061	-1.950491044	0.05111762	0.094069794
Cdk19	39.11395081	0.445141798	0.086372026	5.153772778	2.55297E-07	1.74343E-06
Cdk2	26.80620113	0.336393118	0.093559476	3.595500253	0.000323769	0.001088486
Cdk2ap1	81.02586512	0.182079258	0.083892454	2.170388993	0.02997739	0.059808341
Cdk2ap2	76.21113504	0.130085281	0.096479917	1.348314604	0.177557217	0.262714961
Cdk4	119.5663359	0.14776209	0.095528136	1.546791308	0.121913577	0.193342537
Cdk5	42.80252651	-0.163072737	0.078501962	-2.077307778	0.037773162	0.072725973
Cdk5rap2	19.55107231	0.045067031	0.102663771	0.438976972	0.660678222	0.740382986
Cdk5rap3	58.92950085	-0.10000892	0.073620051	-1.358446769	0.174321962	0.258956983
Cdk6	65.99502998	0.584821295	0.127650379	4.58143016	4.61807E-06	2.39041E-05
Cdk7	42.6334257	0.169728534	0.072435433	2.343170004	0.019120668	0.040645867
Cdk8	46.51488239	-0.273268134	0.074282394	-3.678773902	0.000234358	0.000817187
Cdk9	91.93844315	0.461642887	0.074798046	6.17185754	6.74923E-10	7.24784E-09
Cdkal1	43.83481004	0.097956579	0.078929325	1.241066987	0.214581004	0.305843757
Cdkl1	94.31820209	-0.660496158	0.176634459	-3.739339211	0.000184505	0.000658217
Cdkn1a	47.26530449	0.375873962	0.180974158	2.076948256	0.037806335	0.072756652
Cdkn1b	82.60882063	0.409059534	0.097577098	4.192167454	2.76302E-05	0.000119599
Cdkn1c	26.34692012	0.078625469	0.155391956	0.505981588	0.612869575	0.698868926
Cdkn2aip	55.26914367	0.128288948	0.079495312	1.61379261	0.106572418	0.173122066
Cdkn2aipnl	33.72125426	0.327198505	0.092242967	3.547137675	0.000389441	0.001284374
Cdkn2c	26.70712208	0.064541347	0.096089803	0.671677372	0.50178911	0.598281563
Cdkn2d	24.0842931	0.160921188	0.088933715	1.809450857	0.070380988	0.122529601
Cdo1	60.941788	-0.698413278	0.175082068	-3.989062301	6.6335E-05	0.000261967
Cdon	16.01501852	0.048121008	0.123172083	0.390681127	0.696032951	0.768991344
Cdpf1	30.07157809	-0.156409431	0.086552728	-1.807099956	0.070746695	0.123038999
Cdr2	53.89334103	-0.728377119	0.122700114	-5.936238311	2.91636E-09	2.83377E-08
Cdr2l	19.78713016	0.661890556	0.105592697	6.268336474	3.64926E-10	4.07436E-09
Cds1	39.58987638	-0.116752728	0.096955474	-1.204189123	0.228516489	0.322331469
Cds2	80.12686494	0.084529193	0.068159926	1.2401597	0.214916331	0.306183826
Cdt1	26.28795863	0.352732922	0.138600049	2.544969682	0.010928723	0.025094044
Cdv3	98.25801583	0.129630823	0.08179498	1.584826143	0.113005841	0.181800121
Cdyl	19.76721398	0.231676815	0.100960895	2.294718321	0.021749272	0.045179251
Cdyl2	20.98332501	0.458232627	0.095933801	4.77655029	1.78328E-06	1.01933E-05
Ceacam1	23.87745061	-0.461544923	0.182063883	-2.535071299	0.011242444	0.025702525
Ceacam2	34.23216581	0.230544429	0.353559094	0.652067597	0.514357566	0.609193746
Cebpa	56.98325618	0.73699231	0.102119821	7.216936967	5.31716E-13	8.34208E-12
Cebpb	29.12660203	0.384179877	0.122442643	3.137631362	0.001703189	0.004799779
Cebpd	38.69008435	0.312867935	0.165685482	1.88832438	0.058982416	0.106031006
Cebpg	21.24187496	0.509108484	0.108384562	4.697241684	2.63698E-06	1.44908E-05
Cebpz	28.27367543	0.044838189	0.090986788	0.492798904	0.622154685	0.706846776
Cebpzos	53.32391952	-0.296957162	0.08122432	-3.656012914	0.000256168	0.000882544
Celf1	69.10094658	-0.071317187	0.075311494	-0.946962847	0.343657711	0.445165775
Celf2	68.21858635	1.601387064	0.139101114	11.51239566	1.1426E-30	8.61095E-29
Celsr1	31.62560654	-0.379953443	0.102704969	-3.699465038	0.000216054	0.000760274
Celsr2	54.53776159	-0.740967035	0.091105817	-8.13303759	4.18665E-16	8.89382E-15
Cemip2	37.38198974	0.104159858	0.099840242	1.043265283	0.296825445	0.397893802
Cenpa	20.50978282	0.703401433	0.102583818	6.856845902	7.03975E-12	9.68807E-11
Cenpb	58.2788602	-0.045631662	0.07419475	-0.615025481	0.538537893	0.632683331
Cenpc1	22.00253491	0.105273833	0.09417497	1.117853643	0.263629506	0.362963591
Cenph	29.87953517	0.119884038	0.092230664	1.299828423	0.193659782	0.281740468
Cenpj	20.88321092	0.021857486	0.099343605	0.220019049	0.825856319	0.871202037
Cenpl	26.47483734	0.1488096	0.090499199	1.644319525	0.100110218	0.164257433
Cenpo	21.15619875	0.30452676	0.093949073	3.241402501	0.001189431	0.003496491
Cenpt	26.07584075	0.28337906	0.08941049	3.169416258	0.001527455	0.004362532
Cenpv	38.06307667	-0.41783527	0.09692543	-4.310894149	1.62596E-05	7.3998E-05
Cenpx	76.09078912	-0.430714523	0.099100081	-4.346258045	1.3848E-05	6.41526E-05
Cep104	31.93195148	-0.349995201	0.087773896	-3.987463442	6.67835E-05	0.000263574
Cep112	30.47812243	0.051075146	0.094471379	0.540641477	0.588754724	0.67802652
Cep120	34.98989595	0.383227659	0.083757418	4.575447385	4.75203E-06	2.44975E-05
Cep126	23.56784696	-0.34413065	0.10476622	-3.284748162	0.001020736	0.003045848
Cep135	22.92026641	0.278548318	0.08967539	3.106184625	0.001895183	0.005282897
Cep162	21.65175996	-0.033202373	0.108844124	-0.305045158	0.760331759	0.820398875
Cep164	21.66436027	0.073347853	0.099357889	0.738218716	0.460381551	0.55982432
Cep170	39.05138353	1.237470853	0.111513954	11.09700449	1.29719E-28	7.97268E-27
Cep170b	74.25622577	-0.530893975	0.087612502	-6.05956872	1.36487E-09	1.3936E-08
Cep19	28.28342848	-0.343029033	0.095620952	-3.587383572	0.000334013	0.001119062
Cep192	23.21088657	0.487659549	0.100264053	4.863752595	1.15181E-06	6.83047E-06
Cep250	27.39471142	0.407800118	0.099284529	4.107388357	4.00158E-05	0.000166658
Cep290	25.13491	0.015632193	0.093728217	0.166782141	0.867541471	0.902320099
Cep295	20.62743201	0.138552955	0.097556857	1.420227739	0.155541391	0.235676107
Cep350	50.92354445	0.171075672	0.075152813	2.276370827	0.022823824	0.047140691
Cep44	22.72017059	0.040390249	0.095675344	0.422159429	0.672908652	0.749690818
Cep57	24.79494116	-0.153910665	0.093692778	-1.642716426	0.100441619	0.164726857
Cep63	32.48625699	-0.15585205	0.084433495	-1.845855722	0.064913157	0.114721592
Cep68	25.62555644	0.231075338	0.083406888	2.770458679	0.00559774	0.013839678
Cep83	27.70964781	0.225065519	0.093669219	2.402769235	0.016271452	0.035366432
Cep89	23.38355925	-0.390980092	0.100328836	-3.896986206	9.73972E-05	0.00037099
Cep95	19.18630936	0.066243766	0.104690291	0.632759408	0.526890768	0.621479785
Cep97	26.07739862	-0.078721555	0.091930981	-0.85631149	0.391825508	0.49386787
Cept1	51.79413298	0.28511875	0.068858207	4.140664713	3.46301E-05	0.000146297
Cercam	14.40190151	0.346380982	0.155135442	2.23276498	0.025564447	0.052062323
Cerk	46.29847353	1.099432428	0.114536317	9.598985372	8.07352E-22	2.84732E-20
Cers2	148.7920663	-0.332730323	0.077848094	-4.274097216	1.91913E-05	8.61636E-05
Cers4	25.81270011	0.385473235	0.12858522	2.997803589	0.002719329	0.007316069
Cers5	49.70343879	0.30624798	0.112078733	2.732436133	0.006286786	0.015345478
Cers6	55.95716613	-0.180358478	0.1181763	-1.526181466	0.126964678	0.199788688
Ces1d	86.35015729	-1.051490512	0.325636192	-3.229034541	0.001242089	0.003631891
Ces1e	43.07128705	-0.714458618	0.222077544	-3.217158315	0.001294671	0.003763911
Ces1f	102.006074	-1.402940069	0.311907065	-4.497942586	6.86142E-06	3.40143E-05
Ces1g	23.99706388	-0.501232417	0.165631539	-3.026189452	0.002476571	0.00673242
Ces2b	20.55309097	-0.128437109	0.15234478	-0.84306866	0.399190045	0.501154701
Ces2c	55.30650114	-0.983664823	0.208090402	-4.727103288	2.27745E-06	1.27138E-05
Cetn2	55.56312173	-0.300696936	0.074552221	-4.033373297	5.49818E-05	0.000222618
Cetn3	48.61820601	0.170696568	0.072300665	2.360926658	0.018229335	0.039085794
Cetn4	22.96948181	-0.106962186	0.110378444	-0.969049593	0.332520446	0.434095266
Cfap20	47.58903115	0.08398066	0.084208163	0.997298327	0.318619726	0.419819372
Cfap298	44.5654558	-0.28396339	0.094415961	-3.007578238	0.002633383	0.007111862
Cfap36	54.60216618	-0.149279738	0.086501529	-1.725746812	0.084392972	0.142696122
Cfap410	28.46673739	-0.113988673	0.0910733	-1.251614603	0.210710331	0.301685344
Cfap69	32.61339557	-0.733334443	0.126961413	-5.776041923	7.64783E-09	6.95612E-08
Cfap97	28.18842781	0.070438211	0.088471987	0.796163998	0.42593672	0.526330745
Cfb	37.51116346	-0.587435651	0.155616845	-3.774884723	0.000160082	0.000579084
Cfdp1	72.44863906	0.011559124	0.067023754	0.172463094	0.863073473	0.899296362
Cfi	25.92689597	-0.520963467	0.185517226	-2.808167611	0.004982429	0.012479234
Cfl1	748.312906	0.538045583	0.123578346	4.353882368	1.33747E-05	6.20967E-05
Cfl2	76.02354879	-0.317030575	0.082303089	-3.851988777	0.000117162	0.00043745
Cflar	47.73354388	0.108022313	0.086995012	1.241706963	0.2143447	0.305610163
Cfp	44.82373579	1.544797697	0.208101529	7.423288563	1.14247E-13	1.94682E-12
Cftr	21.78956205	-0.183212183	0.117108235	-1.564468824	0.117707509	0.18785487
Cgas	21.6347079	0.421511913	0.095709376	4.404081718	1.06233E-05	5.05075E-05
Cggbp1	65.93502669	0.348435844	0.071358038	4.882923513	1.04524E-06	6.24532E-06
Cgn	31.74265734	-0.261528818	0.136400112	-1.917365122	0.055191562	0.100299116
Cgnl1	154.6552582	0.070673215	0.113823306	0.620902848	0.534663547	0.628656683
Cgref1	72.06889192	-0.834326512	0.163999819	-5.08736241	3.63078E-07	2.38677E-06
Cgrrf1	35.37627004	-0.246737102	0.087556748	-2.818024969	0.004832005	0.012138496
Ch25h	33.30403997	1.359065557	0.133256413	10.19887544	2.00581E-24	8.84865E-23
Chac2	33.43550022	-0.365968138	0.114364007	-3.200028988	0.001374138	0.003966702
Chaf1b	19.27143609	0.05549858	0.1171954	0.473555958	0.635816588	0.718820772
Champ1	26.23517058	-0.013662931	0.088859448	-0.153758901	0.877799841	0.910207311
Chchd1	101.7011801	-0.317354509	0.080297045	-3.952256383	7.74177E-05	0.000301225
Chchd10	421.9782165	-0.658295702	0.178265241	-3.692787774	0.000221809	0.000778361
Chchd3	123.5918777	-0.511583986	0.110006732	-4.650478925	3.31165E-06	1.77364E-05
Chchd4	43.98928638	-0.451064287	0.110190391	-4.093499277	4.24911E-05	0.000175753
Chchd5	35.38799669	-0.182523585	0.079407864	-2.298558041	0.021530049	0.044834201
Chchd6	31.65226857	-0.392910532	0.093928826	-4.183066553	2.87603E-05	0.000124066
Chchd7	55.40406601	-0.365009612	0.107393829	-3.398795035	0.000676834	0.002116946
Chd1	52.1623315	0.167042957	0.067954025	2.458176044	0.01396447	0.031050958
Chd1l	27.44431851	-0.000932567	0.086741236	-0.010751142	0.991421995	0.993930047
Chd2	52.55977947	0.200360236	0.081546919	2.456993336	0.014010529	0.031136967
Chd3	111.6433248	-0.359733955	0.12056808	-2.983658317	0.002848246	0.007620805
Chd4	183.346994	0.166980632	0.085658802	1.949369206	0.051251349	0.094247398
Chd6	35.12401027	0.028848139	0.093197471	0.309537787	0.756912473	0.817586903
Chd7	22.86382098	0.435065637	0.098158534	4.432275185	9.32439E-06	4.49566E-05
Chd8	36.05519767	0.347033698	0.08606213	4.032362411	5.52189E-05	0.000223506
Chd9	44.33175846	0.469171662	0.080993431	5.792712495	6.92586E-09	6.33544E-08
Chdh	77.54595361	-0.89901393	0.138650141	-6.484046263	8.92948E-11	1.08084E-09
Chek2	23.52850957	0.16549482	0.092874111	1.781926276	0.074761255	0.128958072
Cherp	58.95121616	0.241449615	0.070140905	3.442351019	0.000576681	0.001831752
Chfr	33.47539026	0.428148168	0.079600292	5.378726084	7.50147E-08	5.76312E-07
Chic1	23.30719994	-0.233811232	0.118197383	-1.978142217	0.047912665	0.088934504
Chic2	1085.886785	-0.054118684	0.069199664	-0.782065712	0.434175956	0.53421786
Chid1	49.92471916	0.062496083	0.074693459	0.836700886	0.402760721	0.504387091
Chka	40.70805717	-0.283599482	0.09459525	-2.998030899	0.002717301	0.007312168
Chkb	49.58154702	0.225952384	0.079343602	2.847770698	0.004402663	0.011175245
Chm	28.209401	0.071309131	0.084626107	0.842637506	0.399431208	0.501358038
Chml	28.29566157	0.196349537	0.085359026	2.300278557	0.021432444	0.044667682
Chmp1a	69.38562566	-0.138090005	0.068946012	-2.002871524	0.04519108	0.084589631
Chmp1b	57.14496623	-0.027515016	0.078359288	-0.351139177	0.725483938	0.792660695
Chmp2a	61.84101363	-0.129604327	0.076047958	-1.704244673	0.088335386	0.147821085
Chmp2b	72.00249834	-0.03123599	0.082021764	-0.38082563	0.70333264	0.77481028
Chmp3	66.77359362	-0.079411845	0.073122962	-1.086004213	0.277477128	0.377838021
Chmp4b	163.0845813	0.260295597	0.085482018	3.045033378	0.002326545	0.006366195
Chmp4c	24.38169001	-0.322856777	0.113191541	-2.852304822	0.004340346	0.011028119
Chmp5	52.46095167	-0.092687374	0.072264775	-1.282607943	0.199629466	0.288594276
Chmp6	66.25470863	-0.421120165	0.097326193	-4.32689445	1.51226E-05	6.93724E-05
Chmp7	41.48455916	-0.203368657	0.078162999	-2.60185329	0.009272151	0.021695565
Chn2	19.7189661	0.166847814	0.102410944	1.629199069	0.103270884	0.168689545
Chordc1	31.79487068	-0.009742203	0.095129136	-0.102410299	0.918431009	0.941482877
Chp1	83.04074757	-0.339335356	0.081894023	-4.143591257	3.41909E-05	0.000144925
Chpf	37.30628962	0.668767967	0.116364446	5.747184732	9.07416E-09	8.17126E-08
Chpf2	48.98871277	0.30652288	0.079870532	3.837746804	0.000124168	0.00046062
Chpt1	922.46646	-0.963424924	0.219256035	-4.394063417	1.11251E-05	5.26956E-05
Chrac1	47.50810268	0.032642866	0.070045704	0.466022378	0.641199483	0.723807654
Chrna4	45.00145173	-0.741579276	0.234945569	-3.156387582	0.001597364	0.004537633
Chrnb1	23.99043469	-0.142962331	0.144945123	-0.986320394	0.323975915	0.425107168
Chst12	22.51970016	0.901485069	0.104294881	8.643617575	5.44606E-18	1.3627E-16
Chst14	28.14759196	0.525719734	0.089299287	5.887166086	3.92874E-09	3.75126E-08
Chst15	33.70502631	0.383686556	0.099355068	3.861771354	0.000112568	0.000422163
Chst2	23.69002281	0.541487604	0.095993569	5.640873765	1.69189E-08	1.4672E-07
Chsy1	32.66311381	0.541898544	0.085430787	6.343129516	2.25144E-10	2.58202E-09
Chtf8	91.78677781	-0.074280543	0.077156004	-0.962731865	0.335682101	0.437025304
Chtop	66.80390992	0.221086759	0.074119228	2.98285299	0.002855751	0.007636044
Chuk	110.6846571	-0.462028126	0.101919813	-4.533251291	5.80826E-06	2.92865E-05
Ciao1	33.20235616	-0.224355277	0.093732883	-2.39355998	0.016685753	0.036156956
Ciao2a	38.75286401	-0.089274255	0.104454391	-0.854672111	0.392732694	0.494765039
Ciao2b	32.82901697	-0.02436063	0.084295201	-0.288991891	0.772587583	0.830790843
Ciao3	44.62844549	-0.248510644	0.082081079	-3.027623998	0.002464846	0.006704063
Ciapin1	35.62569331	-0.283697186	0.092026063	-3.082791744	0.002050686	0.00568383
Ciart	20.44480037	-0.089336329	0.112814455	-0.791887253	0.42842642	0.528684884
Cib1	89.74270064	-0.717449124	0.111584494	-6.429648959	1.27899E-10	1.51339E-09
Cic	64.01975538	0.625603312	0.096911178	6.455429875	1.07912E-10	1.29505E-09
Cideb	156.1621783	-0.881251001	0.175349513	-5.025682625	5.01645E-07	3.20681E-06
Ciita	45.80982331	1.616057179	0.161728262	9.992422817	1.64511E-23	6.69733E-22
Cilk1	36.75167435	0.336617646	0.093770618	3.589798718	0.000330933	0.001110508
Cinp	33.30036029	-0.021802199	0.088935813	-0.245145326	0.806343908	0.856829226
Cipc	32.9026873	-0.235636936	0.090875803	-2.592955754	0.009515501	0.022219076
Cir1	33.97989018	0.244190498	0.078921673	3.094086698	0.001974198	0.005486356
Cirbp	63.36269725	0.175185212	0.09853405	1.777915468	0.075417739	0.129895796
Cisd1	223.1936547	-0.804553823	0.1743883	-4.613576837	3.95798E-06	2.08887E-05
Cisd2	106.2895085	-0.283613876	0.071068514	-3.990710663	6.58756E-05	0.00026056
Cisd3	80.28440238	-0.686616052	0.136879541	-5.016206573	5.27017E-07	3.35642E-06
Cish	56.1638081	-0.554152331	0.112653428	-4.919089818	8.69476E-07	5.29252E-06
Cit	19.65614858	-0.140244853	0.131418173	-1.067164839	0.285897407	0.38598284
Cited2	66.51102291	-0.053948698	0.105976406	-0.509063286	0.610707865	0.696958639
Ciz1	45.21510751	0.165749114	0.07480405	2.215777277	0.026706759	0.054118803
Ckap4	42.33354483	0.581144259	0.142666384	4.073449136	4.6322E-05	0.000189923
Ckap5	32.01214283	0.224753712	0.08389189	2.679087473	0.007382311	0.017695463
Ckb	76.72382546	1.360470641	0.130768685	10.40364242	2.38633E-25	1.12736E-23
Cklf	27.00989839	0.584807789	0.084558283	6.916031944	4.6447E-12	6.51235E-11
Ckmt1	38.13249023	-0.270378277	0.133251362	-2.029084533	0.042449681	0.080313122
Cks1b	24.11819996	0.384681283	0.108549815	3.543822565	0.000394371	0.001298265
Cks2	42.754873	-0.421018988	0.123315189	-3.414169752	0.000639767	0.002010946
Clasp1	42.52869563	0.207603632	0.089393975	2.322344781	0.020214378	0.04262019
Clasp2	47.61557325	0.587032465	0.089108345	6.587850583	4.46239E-11	5.61056E-10
Clasrp	22.84529156	0.203274514	0.095996517	2.117519691	0.034215766	0.066914707
Clba1	27.54117777	-0.582381672	0.106939256	-5.445910995	5.15409E-08	4.05316E-07
Clca3a1	31.92676462	0.912945544	0.170939355	5.340756924	9.25593E-08	6.96726E-07
Clcc1	33.41346281	0.001587845	0.083367993	0.019046216	0.984804237	0.98910094
Clcf1	32.60741641	-0.12014349	0.164323897	-0.73113827	0.464694701	0.563985775
Clcn2	23.35837804	-0.359963929	0.109583329	-3.284842057	0.001020396	0.003045551
Clcn3	55.68990886	-0.626103515	0.102042662	-6.13570347	8.47832E-10	8.9006E-09
Clcn4	34.69698178	-0.054822138	0.085121841	-0.644043143	0.519547458	0.614535721
Clcn5	63.10132684	-0.692444629	0.107716558	-6.428395413	1.28958E-10	1.5245E-09
Clcn6	31.05745084	-0.162414785	0.108479282	-1.497196347	0.134342176	0.209136393
Clcn7	46.12704534	-0.031796848	0.081889518	-0.388289603	0.69780173	0.770325896
Clcnka	28.2641067	-0.254964089	0.143984835	-1.770770433	0.076598885	0.131750741
Clcnkb	92.40237576	-0.444836343	0.17955679	-2.477413093	0.013233863	0.029631274
Cldn1	42.35766079	-0.052431082	0.143674884	-0.364928653	0.715164665	0.784160373
Cldn10	94.39072631	-0.758396667	0.146021374	-5.193737355	2.06114E-07	1.44177E-06
Cldn12	51.8923195	-0.685336459	0.095397898	-7.183978613	6.77115E-13	1.04932E-11
Cldn15	31.21954555	0.419374169	0.095997124	4.368611786	1.25039E-05	5.86774E-05
Cldn16	33.0541744	0.100540666	0.110229931	0.912099514	0.361716334	0.463015924
Cldn19	19.91066106	-0.166886898	0.162853393	-1.024767705	0.305472808	0.406558522
Cldn2	269.3649714	-0.987981761	0.159826381	-6.181593763	6.34577E-10	6.84196E-09
Cldn3	29.55857331	-0.266624101	0.201238875	-1.324913492	0.185199845	0.271422068
Cldn4	37.91373929	-0.451909306	0.248531091	-1.818321011	0.069015083	0.120560605
Cldn5	31.24199533	0.124087884	0.09805869	1.265445055	0.205711833	0.296169834
Cldn7	51.37667473	-0.325642924	0.168494246	-1.932664956	0.053277485	0.097296539
Cldn8	44.89072161	-0.390902049	0.146285811	-2.672180205	0.007536017	0.018026357
Cldnd1	39.93690438	0.222379127	0.078931228	2.817378276	0.004841746	0.012160554
Clec10a	21.89973153	1.515989357	0.14121053	10.73566791	6.92166E-27	3.63631E-25
Clec11a	19.07994938	0.6944194	0.118138652	5.878003413	4.15244E-09	3.95591E-08
Clec12a	58.9260744	2.096197141	0.191375955	10.95329421	6.40741E-28	3.65425E-26
Clec16a	44.568041	-0.090310104	0.07410953	-1.218603113	0.222994867	0.315738986
Clec2d	191.1451146	0.755519965	0.159006938	4.751490556	2.01923E-06	1.13826E-05
Clec2h	44.3860431	-0.749390999	0.250154341	-2.995714555	0.002738026	0.007358554
Clec2i	22.97799006	0.601882401	0.095762081	6.285185073	3.27463E-10	3.68535E-09
Clec2j	31.77888382	0.517443774	0.136634761	3.78705807	0.000152441	0.000553502
Clec4a1	40.67293097	1.967174999	0.173099765	11.36440016	6.2895E-30	4.37535E-28
Clec4a2	53.42883309	1.812623353	0.134434611	13.48330866	1.96111E-41	3.70592E-39
Clec4a3	43.23852943	1.972673548	0.194822161	10.12550904	4.25758E-24	1.82112E-22
Clec4b1	30.81975455	1.360967095	0.117531966	11.57954841	5.23209E-31	4.06402E-29
Clec5a	22.88197575	0.808996418	0.109038464	7.419367308	1.17681E-13	1.99727E-12
Clec7a	39.25962369	1.627935558	0.193581214	8.409574094	4.11502E-17	9.49004E-16
Clec9a	33.4978037	1.692561741	0.145840176	11.60559312	3.86002E-31	3.03551E-29
Clic1	272.5417979	0.476083592	0.133472132	3.566913816	0.00036121	0.001200652
Clic3	23.17668696	-0.156573917	0.134842009	-1.161165715	0.245574515	0.342613656
Clic4	170.7185222	0.232005723	0.109456819	2.119609595	0.034038983	0.066633273
Clic5	55.78037355	-0.501722429	0.15109285	-3.320623234	0.000898167	0.0027179
Clint1	103.4821513	-0.060574683	0.068696163	-0.881776807	0.377897516	0.479954963
Clip1	47.31447433	0.103948332	0.072097297	1.441778499	0.14936487	0.227931049
Clip2	49.04461437	0.402249346	0.098400955	4.087860186	4.3537E-05	0.000179668
Clip3	24.03709139	0.812679702	0.132233479	6.145793831	7.95646E-10	8.40173E-09
Clip4	22.50388231	-0.149858187	0.108376446	-1.382756053	0.166739678	0.249626471
Clk1	125.3759346	0.235340791	0.10869895	2.165069582	0.030382357	0.060482865
Clk3	33.99588036	0.191805347	0.07906307	2.425978995	0.015267154	0.033483013
Clk4	54.29472058	-0.012262033	0.072821146	-0.168385608	0.86627993	0.901600509
Clmn	58.9160343	-0.931725659	0.10084176	-9.239482358	2.47693E-20	7.61174E-19
Cln3	33.94162438	0.477858708	0.084784423	5.636161578	1.73882E-08	1.5007E-07
Cln5	50.18595398	0.185498879	0.07586413	2.445146078	0.014479348	0.031999132
Cln6	49.11090332	-0.096925155	0.085804551	-1.129603899	0.258643167	0.357108085
Cln8	43.20533314	0.68252242	0.07162224	9.529476055	1.58079E-21	5.28084E-20
Clns1a	61.83818392	0.033191338	0.076356167	0.434690996	0.663786735	0.742631917
Clock	43.57213281	0.016606131	0.08322413	0.199535055	0.841844224	0.883357345
Clp1	34.82980925	0.008483994	0.078100758	0.108628826	0.913496896	0.937867678
Clpb	45.48948154	-0.475463768	0.105527541	-4.505589363	6.6189E-06	3.29807E-05
Clpp	63.61446391	-0.371248249	0.088555298	-4.192275971	2.7617E-05	0.000119582
Clptm1	160.4668598	-0.278820016	0.083160931	-3.35277651	0.000800053	0.00245325
Clptm1l	93.29594758	-0.004272372	0.077818857	-0.054901501	0.956216936	0.969618983
Clpx	62.49139789	-0.570428257	0.114649732	-4.975399843	6.51131E-07	4.06909E-06
Clrn3	41.55977661	-0.656493245	0.129099234	-5.085183115	3.67272E-07	2.41184E-06
Clstn1	23.281411	0.102932741	0.099990548	1.029424713	0.303280141	0.404277729
Clstn2	19.43673793	0.171621904	0.108103055	1.587576819	0.112382064	0.180911546
Clta	252.7738372	0.213481578	0.067343164	3.170055669	0.001524097	0.004353925
Cltb	95.57165696	-0.357219779	0.106629997	-3.350087119	0.000807861	0.002475995
Cltc	218.2027231	0.319224012	0.065519094	4.872228737	1.10346E-06	6.56838E-06
Cltrn	805.6560106	-0.903712134	0.250369915	-3.609507697	0.000306779	0.001035767
Clu	1007.943522	-0.263363341	0.303449312	-0.867898954	0.385449652	0.487238223
Cluap1	26.88920372	-0.206381723	0.0935145	-2.206948912	0.027317629	0.055197654
Cluh	141.5492842	-0.611038287	0.109354255	-5.587695595	2.30103E-08	1.94092E-07
Clybl	36.37330302	-0.56047252	0.128404172	-4.364908956	1.27176E-05	5.95038E-05
Cmah	29.21613152	-0.384905305	0.196383639	-1.959966256	0.049999734	0.092293055
Cmas	39.78885388	-0.194769598	0.092945855	-2.095516764	0.03612508	0.070139493
Cmbl	94.80506395	-0.874739647	0.203614696	-4.296053591	1.73866E-05	7.86745E-05
Cmc1	55.00799547	-0.153704769	0.07251613	-2.1195942	0.034040282	0.066633273
Cmc2	35.84596627	-0.262728725	0.1071798	-2.45128957	0.014234539	0.031540689
Cmc4	23.2175716	-0.229934222	0.097094416	-2.368150821	0.017877247	0.038441545
Cmip	89.88714065	-0.16060953	0.083404723	-1.925664695	0.054146255	0.098653869
Cmklr1	29.1558822	1.330437857	0.104098594	12.78055554	2.1056E-37	2.89772E-35
Cmpk1	164.6875162	-0.271270043	0.101370726	-2.67601953	0.00745023	0.017841378
Cmpk2	28.61774118	0.253644477	0.088142299	2.877670301	0.004006236	0.010299077
Cmtm3	64.40780655	1.300972278	0.155893138	8.345282533	7.10438E-17	1.60336E-15
Cmtm4	70.17200016	-0.296224094	0.076568982	-3.868721875	0.000109407	0.000411416
Cmtm6	115.9267651	-0.092664252	0.12319623	-0.752167924	0.45195008	0.551584728
Cmtm7	28.78989942	1.076923161	0.111979548	9.617141565	6.76859E-22	2.414E-20
Cmtm8	24.38277628	-0.178147412	0.0987838	-1.803407161	0.071324294	0.123856382
Cmtr1	34.88188159	0.338666057	0.073672292	4.596925768	4.2877E-06	2.24163E-05
Cnbd2	22.97466826	0.182507918	0.092901788	1.964525343	0.0494692	0.091461674
Cnbp	235.0454341	0.209190979	0.072467132	2.886701482	0.003893034	0.010040681
Cndp1	26.34980978	-0.632086183	0.159281305	-3.968363908	7.23678E-05	0.000283493
Cndp2	301.5427222	-0.797888607	0.206479937	-3.864242784	0.000111434	0.000418408
Cnep1r1	30.81072152	0.058332287	0.082977393	0.702990117	0.482061909	0.579839049
Cnih1	45.97062209	-0.009448951	0.089946194	-0.105051145	0.916335226	0.940019469
Cnih4	85.48246049	-0.038988756	0.099822444	-0.390581062	0.696106927	0.768991344
Cnksr3	35.33804068	0.286962131	0.105869795	2.710519363	0.006717793	0.016284505
Cnn2	40.68300904	1.19689391	0.141951794	8.431692743	3.40701E-17	7.92943E-16
Cnn3	131.6155462	-0.322155857	0.089074469	-3.616702539	0.00029838	0.001009564
Cnnm2	45.09395428	-0.424642376	0.10044765	-4.227499355	2.36303E-05	0.000104027
Cnnm3	28.20039141	0.042745897	0.094997016	0.449970942	0.652731393	0.733685385
Cnnm4	22.20134554	0.059859694	0.118256276	0.506186194	0.612725946	0.698768078
Cnot1	45.86621215	0.028591666	0.071250655	0.40128285	0.688211889	0.762331647
Cnot10	39.464879	0.039387025	0.082917946	0.475012069	0.634778371	0.718031712
Cnot11	37.72909641	-0.151061122	0.088334844	-1.710096667	0.087247999	0.146407809
Cnot2	46.6363204	0.102090899	0.070490754	1.448287802	0.147536578	0.225653613
Cnot3	41.73329562	0.251211526	0.081507862	3.082052695	0.002055784	0.005694427
Cnot4	38.75414299	0.077239499	0.077396262	0.997974546	0.318291702	0.419518138
Cnot6	47.44385022	0.170238513	0.084130406	2.023507573	0.043020844	0.081235929
Cnot6l	56.4893888	0.365337612	0.070955198	5.148849136	2.6209E-07	1.78435E-06
Cnot7	29.90406819	-0.036429802	0.085116675	-0.427998415	0.668652274	0.747034333
Cnot8	43.54466635	0.465888613	0.079911997	5.83002091	5.54204E-09	5.1594E-08
Cnot9	39.63935611	0.00446534	0.07804965	0.057211529	0.954376694	0.968218215
Cnp	26.14697391	0.881590197	0.135664705	6.498301793	8.12317E-11	9.88918E-10
Cnppd1	59.71681758	0.016015945	0.071976811	0.222515349	0.823912726	0.869731451
Cnpy2	115.1545584	-0.184257233	0.062975873	-2.925838491	0.003435292	0.009010614
Cnpy3	33.17855779	0.439894248	0.075864738	5.798401951	6.69498E-09	6.16474E-08
Cnpy4	23.27330251	0.369516812	0.103766715	3.561034132	0.000369397	0.001225612
Cnst	22.98366231	0.000885896	0.095310459	0.009294845	0.992583893	0.994468994
Cntfr	53.78326373	0.03660004	0.081311129	0.450123372	0.652621485	0.733641987
Cntrl	27.49723601	0.799641848	0.087570393	9.131417809	6.7608E-20	2.01408E-18
Cntrob	20.38228401	0.182553522	0.097513646	1.872081804	0.061195287	0.109310599
Coa3	61.99083212	-0.422500793	0.096576666	-4.374770934	1.2156E-05	5.71933E-05
Coa5	79.82722811	-0.161282452	0.085861721	-1.878397613	0.060326792	0.108048877
Coa6	49.02709019	-0.557395814	0.10907524	-5.110195624	3.21825E-07	2.13555E-06
Coa7	33.53827941	-0.332186611	0.087539928	-3.794686841	0.00014783	0.000538922
Coasy	83.13027485	-0.721648513	0.160753338	-4.489166575	7.15024E-06	3.53005E-05
Cobl	39.1997004	-0.481966828	0.111963688	-4.304670873	1.67234E-05	7.59452E-05
Cobll1	75.16426094	-0.719012494	0.114388704	-6.285694886	3.2639E-10	3.67654E-09
Cog1	41.98661429	-0.074689748	0.071173242	-1.049407687	0.293990522	0.394929867
Cog2	41.47378317	-0.092255774	0.071972589	-1.281818204	0.199906427	0.288928684
Cog3	30.71183336	-0.047410608	0.081361968	-0.582712154	0.56008709	0.652250059
Cog4	40.45066538	-0.129250104	0.078916671	-1.637804827	0.101462414	0.166164226
Cog5	40.81970272	0.119449209	0.073654221	1.621756459	0.104855505	0.170881136
Cog6	34.12933902	-0.496256089	0.090716029	-5.470434412	4.48934E-08	3.56361E-07
Cog7	30.33034352	-0.03614322	0.08634186	-0.41860599	0.675504111	0.751807099
Cog8	28.6982227	0.096918685	0.084946346	1.140940009	0.253894889	0.351856741
Coil	20.45274923	0.00332071	0.103433144	0.03210489	0.974388403	0.9819893
Col12a1	77.56908561	0.906957902	0.371355914	2.442287485	0.014594519	0.032219915
Col14a1	54.94364497	1.816714513	0.134301145	13.52717072	1.08105E-41	2.07381E-39
Col15a1	156.7036443	1.37668484	0.248523853	5.53944752	3.03427E-08	2.49785E-07
Col16a1	29.39626874	0.669975298	0.159788885	4.19287797	2.75438E-05	0.000119306
Col18a1	181.8421441	0.594609772	0.188409454	3.155944459	0.001599793	0.004543513
Col1a1	396.8295863	1.545505763	0.354224075	4.363073755	1.28248E-05	5.99832E-05
Col1a2	143.6039827	1.469194925	0.295102197	4.978597045	6.40468E-07	4.00443E-06
Col23a1	21.92840306	-0.078104336	0.108415688	-0.720415443	0.471269244	0.570107004
Col27a1	30.04567696	-0.411523847	0.13841446	-2.973127569	0.002947819	0.007847422
Col3a1	317.6489926	1.57576975	0.322674885	4.883459548	1.04241E-06	6.2313E-06
Col4a1	348.1417542	0.780080024	0.157528002	4.952008621	7.34513E-07	4.55197E-06
Col4a2	254.3946003	0.921393772	0.157345195	5.855874871	4.74505E-09	4.4667E-08
Col4a3	33.78419562	-0.762459194	0.144685208	-5.269779849	1.36587E-07	9.85937E-07
Cert1	59.53160268	-0.087168614	0.0717927	-1.214171003	0.224682431	0.317621459
Col4a4	43.08451218	-0.916422954	0.122210026	-7.498754254	6.44272E-14	1.12357E-12
Col4a5	32.65943172	-0.454610032	0.096691068	-4.701675557	2.58035E-06	1.42043E-05
Col5a1	45.88209566	1.158975812	0.157537855	7.356808366	1.88359E-13	3.11741E-12
Col5a2	50.60465326	0.806928809	0.19973528	4.039991366	5.34532E-05	0.000217053
Col6a1	68.55072961	1.446229254	0.194326597	7.442261002	9.89764E-14	1.69849E-12
Col6a2	43.65145991	1.258845194	0.159559644	7.889496114	3.03409E-15	5.99292E-14
Col6a3	63.53819201	1.219297197	0.140079672	8.704312223	3.19506E-18	8.17226E-17
Col8a1	26.76299062	0.658245982	0.151115131	4.355923707	1.32507E-05	6.17461E-05
Colec12	42.80182113	1.124214978	0.195503295	5.750363328	8.90519E-09	8.03052E-08
Colgalt1	75.57775434	0.775843898	0.125510684	6.181496873	6.34966E-10	6.84196E-09
Colgalt2	21.84261506	-0.156839274	0.115672437	-1.355891498	0.175133693	0.259949318
Colq	24.51544584	0.219659269	0.092488946	2.374978611	0.017549967	0.037853515
Commd1	70.22107377	-0.168577346	0.07560629	-2.229673569	0.025769122	0.052428547
Commd10	34.17941688	0.052768462	0.080052078	0.659176673	0.509782324	0.605587728
Commd2	47.64469379	-0.026234096	0.07605071	-0.344955302	0.730127974	0.796772132
Commd3	74.07221885	-0.465842288	0.08892797	-5.238422624	1.61955E-07	1.15068E-06
Commd4	59.53541276	-0.061966133	0.073961653	-0.837814337	0.402134985	0.503802795
Commd5	24.28435317	-0.255469464	0.096625614	-2.64391039	0.008195435	0.019416617
Commd6	58.7652835	-0.353570978	0.085947278	-4.113812423	3.89178E-05	0.000162405
Commd7	34.13290633	0.280511498	0.08253837	3.398558713	0.000677419	0.002118253
Commd8	39.42949058	0.386805004	0.085175885	4.54125016	5.59216E-06	2.82983E-05
Commd9	39.62231377	-0.061981954	0.083900159	-0.738758478	0.460053669	0.559533093
Comt	191.8776251	-0.254520364	0.122892931	-2.07107408	0.038351874	0.073649791
Comtd1	26.23560188	-0.11716447	0.103138668	-1.135989761	0.25596085	0.354254517
Cop1	69.50776155	0.054023275	0.072628856	0.743826602	0.456981384	0.556553068
Copa	151.8121549	0.099199994	0.05592389	1.773839301	0.076089735	0.13096413
Copb1	104.3694744	-0.028054322	0.058705657	-0.477881076	0.632734851	0.716232092
Copb2	87.55558885	-0.032881677	0.061945367	-0.53081738	0.595545335	0.684104472
Cope	81.86918686	-0.093441177	0.065900324	-1.417916811	0.156215054	0.236442175
Copg1	72.15289149	0.065215117	0.066841342	0.975670369	0.329227841	0.43068012
Copg2	43.89608855	0.005259897	0.069219583	0.075988562	0.939428198	0.957348714
Coprs	21.74688291	-0.132066387	0.115005483	-1.148348619	0.250824676	0.348632256
Cops2	71.56281512	-0.105105675	0.068623303	-1.531632404	0.125613171	0.198103311
Cops3	57.76753426	-0.272060981	0.079529409	-3.420885226	0.000624177	0.001967804
Cops4	51.46247113	-0.051409651	0.071222659	-0.721815948	0.470407643	0.569227867
Cops5	92.76937633	-0.123738389	0.081668803	-1.515124312	0.129740926	0.203398943
Cops6	123.8612714	-0.289133778	0.077737417	-3.719364352	0.000199725	0.000708522
Cops7a	64.7524246	-0.132258592	0.071334817	-1.854053848	0.063731457	0.113043425
Cops8	46.71782131	0.043025066	0.074483158	0.577648251	0.563501624	0.655563177
[truncated: 10,662 more rows]
