# Supplementary material for: The spleen tyrosine kinase inhibitor entospletinib resolves inflammation to promote repair following acute kidney injury
Source: JCI Insight. 2025 Aug 22;10(16):e189601. doi: 10.1172/jci.insight.189601 (PMC12406726; doi:10.1172/jci.insight.189601)
Supplement: Supplemental data set 2 [file jciinsight-10-189601-s015.xlsx]

## Sheet: mac_vs_tub
Gene	baseMean	log2FoldChange	lfcSE	stat	pvalue	padj
0610009B22Rik	58.3097	-0.41026	0.0871088	-4.70975	2.48026e-06	1.37069e-05
0610010K14Rik	39.7036	0.240931	0.0803936	2.99689	0.00272748	0.00733488
0610012G03Rik	65.5095	-0.271449	0.102588	-2.64601	0.00814485	0.0193138
0610030E20Rik	29.3753	0.154691	0.0849799	1.82032	0.0687104	0.120146
0610040J01Rik	45.8769	-0.385992	0.117204	-3.29333	0.000990089	0.00296278
1110004F10Rik	81.0702	0.151996	0.0768343	1.97822	0.0479033	0.0889302
Bbln	28.8153	-0.38831	0.12647	-3.07038	0.00213789	0.00590484
Eola1	23.1912	-0.0551377	0.0986462	-0.558944	0.5762	0.666417
1110032A03Rik	49.9256	-0.550995	0.10969	-5.0232	5.08164e-07	3.24288e-06
1110038F14Rik	27.9274	0.220272	0.0881271	2.49948	0.0124376	0.0281
1110051M20Rik	33.384	-0.0460432	0.089894	-0.512194	0.608515	0.695093
1110059E24Rik	24.5507	0.225626	0.0887417	2.5425	0.0110064	0.0252586
1110059G10Rik	28.2667	0.160176	0.0871062	1.83886	0.0659356	0.116248
1110065P20Rik	72.1272	-0.113136	0.0862592	-1.31158	0.189663	0.276873
1190007I07Rik	51.562	-0.44943	0.103275	-4.35178	1.35037e-05	6.26265e-05
1500009L16Rik	17.2994	0.73057	0.144577	5.05314	4.34595e-07	2.81309e-06
1520401A03Rik	48.3623	0.124722	0.0767599	1.62483	0.104199	0.169942
1600012H06Rik	37.3506	0.152122	0.0806145	1.88703	0.0591563	0.106282
1600014C10Rik	49.7299	-0.00313668	0.100128	-0.0313266	0.975009	0.982302
1700016C15Rik	59.7908	-0.798952	0.164294	-4.86295	1.15648e-06	6.85499e-06
1700017B05Rik	26.4774	0.731998	0.110825	6.60498	3.9757e-11	5.03867e-10
1700020L24Rik	19.4195	-0.0976473	0.109528	-0.891524	0.372648	0.47461
1700025G04Rik	27.2586	0.879702	0.10762	8.17414	2.97979e-16	6.44909e-15
1700028J19Rik	25.6251	-0.0260162	0.116849	-0.222647	0.82381	0.869696
1700030K09Rik	23.7979	0.205463	0.0953443	2.15496	0.0311653	0.0617986
1700037H04Rik	32.1829	-0.276237	0.0972058	-2.84178	0.0044863	0.0113692
1700094D03Rik	27.8925	0.251539	0.0902108	2.78835	0.00529774	0.01317
1700109H08Rik	24.5251	-0.0201069	0.0948028	-0.212092	0.832035	0.875459
1700123O20Rik	55.2457	-0.090134	0.0762992	-1.18132	0.237474	0.333038
1810009A15Rik	30.3394	-0.141934	0.0985717	-1.4399	0.149895	0.228461
1810013L24Rik	95.3987	0.0611763	0.0791573	0.772844	0.439615	0.539599
1810030O07Rik	27.2328	0.245321	0.093281	2.62991	0.00854072	0.0201555
1810037I17Rik	133.64	-0.054182	0.0787038	-0.688429	0.491183	0.588228
1810055G02Rik	19.7313	0.348687	0.11439	3.04822	0.00230202	0.00630378
2010003K11Rik	15.8435	-0.189354	0.159257	-1.18899	0.234445	0.32942
2200002D01Rik	88.1613	-0.394681	0.21732	-1.81613	0.0693503	0.120993
2210016F16Rik	62.5659	-0.122996	0.0821212	-1.49774	0.134201	0.208968
2210016L21Rik	52.9587	-0.0421395	0.0826982	-0.509557	0.610362	0.696722
2210408I21Rik	21.6566	-0.14622	0.10069	-1.45218	0.146451	0.224345
2210418O10Rik	207.992	0.0240101	0.0813466	0.295158	0.767873	0.826423
2300009A05Rik	38.1327	-0.476099	0.113765	-4.18494	2.85237e-05	0.000123171
2310009B15Rik	21.8552	-0.257533	0.107072	-2.40522	0.0161625	0.0351786
2310011J03Rik	51.2726	0.185176	0.0778932	2.3773	0.0174397	0.0376349
2310022A10Rik	29.0351	0.312609	0.0812762	3.84625	0.000119938	0.000446234
2310022B05Rik	46.2233	0.765997	0.127531	6.00635	1.89752e-09	1.89617e-08
2310030G06Rik	50.9618	-0.810122	0.115316	-7.02521	2.13739e-12	3.11768e-11
2310033P09Rik	27.1069	0.118513	0.0858422	1.3806	0.167404	0.250443
2310039H08Rik	49.0276	-0.606108	0.108716	-5.57514	2.47331e-08	2.07107e-07
2310057M21Rik	24.6602	0.0255144	0.0962343	0.265128	0.790911	0.845354
2310061I04Rik	133.316	-0.439325	0.0964926	-4.55294	5.29021e-06	2.69318e-05
2410002F23Rik	39.3945	0.163345	0.105269	1.5517	0.120734	0.191748
2410004B18Rik	24.0853	0.119706	0.095268	1.25652	0.208927	0.299674
2510002D24Rik	26.2562	0.0274637	0.105385	0.260604	0.794398	0.847621
2510009E07Rik	49.1865	0.490109	0.0772485	6.34457	2.23045e-10	2.56491e-09
2510039O18Rik	31.2508	0.223148	0.0821566	2.71613	0.00660499	0.0160356
2610001J05Rik	83.5471	0.0845434	0.0627837	1.34658	0.178114	0.263229
2610002M06Rik	32.712	0.00384367	0.0838328	0.0458492	0.96343	0.974066
2610008E11Rik	26.8205	0.1259	0.0970797	1.29687	0.194677	0.282953
2610301B20Rik	20.6832	-0.0393741	0.104188	-0.377914	0.705495	0.776492
2610507B11Rik	123.016	-0.0652754	0.0793213	-0.822923	0.410552	0.512118
2610524H06Rik	19.1772	0.136962	0.114906	1.19194	0.233283	0.327995
2610528J11Rik	74.3865	-0.511959	0.116152	-4.40767	1.04487e-05	4.98086e-05
2700062C07Rik	20.5601	-0.162122	0.101224	-1.60162	0.109241	0.176798
Zfta	18.8174	0.563479	0.127607	4.41575	1.00662e-05	4.813e-05
2700097O09Rik	20.2174	-0.196851	0.109014	-1.80575	0.0709576	0.123355
2810004N23Rik	29.1265	-0.0277309	0.10532	-0.263301	0.792319	0.846204
2810459M11Rik	30.3071	-0.0215932	0.0881914	-0.244845	0.806576	0.856978
2900026A02Rik	27.0564	0.0519475	0.105135	0.494104	0.621233	0.706243
3110040N11Rik	34.6773	-0.238262	0.0863373	-2.75967	0.005786	0.0142355
3110082I17Rik	20.6071	0.0676453	0.10356	0.653202	0.513626	0.608869
3830406C13Rik	47.2934	-0.00204978	0.0762938	-0.026867	0.978566	0.984831
4833420G17Rik	49.1393	0.391531	0.0816933	4.7927	1.64555e-06	9.48308e-06
4833439L19Rik	466.672	-0.869146	0.188435	-4.61244	3.97961e-06	2.09854e-05
4921524J17Rik	33.4175	-0.117062	0.0916493	-1.27728	0.201503	0.291169
Dnaaf9	32.426	-0.332318	0.0931112	-3.56904	0.000358285	0.00119156
4930430F08Rik	28.721	-0.0584407	0.0925746	-0.631282	0.527856	0.622323
4930453N24Rik	33.7901	-0.00671203	0.079922	-0.0839823	0.933071	0.952633
4930503L19Rik	20.1734	0.648722	0.109128	5.94462	2.77094e-09	2.70702e-08
4930523C07Rik	24.6161	0.404678	0.141226	2.86547	0.00416389	0.010646
4931406C07Rik	210.849	-0.867687	0.201842	-4.29884	1.71693e-05	7.7785e-05
Garre1	48.6858	0.511898	0.0970016	5.27721	1.31163e-07	9.5276e-07
4932438A13Rik	38.5537	0.120131	0.0796323	1.50857	0.131409	0.205518
4933411K16Rik	24.8124	-0.704127	0.124855	-5.63958	1.70465e-08	1.47624e-07
4933427D14Rik	27.0728	-0.0419047	0.10424	-0.402003	0.687682	0.761944
4933434E20Rik	69.8061	-0.0231386	0.0724892	-0.3192	0.749575	0.811767
5031439G07Rik	66.151	0.723095	0.0836949	8.63965	5.63838e-18	1.40251e-16
5730409E04Rik	19.3671	0.547181	0.108477	5.04419	4.5544e-07	2.93302e-06
5730455P16Rik	32.0755	-0.0723546	0.0836005	-0.86548	0.386775	0.48856
6030458C11Rik	35.2766	-0.0893389	0.0834371	-1.07073	0.284289	0.384376
6430548M08Rik	32.7662	0.521915	0.107255	4.8661	1.13824e-06	6.75317e-06
8030462N17Rik	27.4681	0.151601	0.0880893	1.72099	0.0852534	0.143853
9030025P20Rik	45.7691	0.196319	0.0843282	2.32804	0.0199099	0.0420834
9030624G23Rik	39.7034	0.184859	0.107625	1.71762	0.0858661	0.144529
9130019O22Rik	24.7945	0.270304	0.0881508	3.06638	0.0021667	0.0059766
9130023H24Rik	27.5744	-0.202634	0.0960628	-2.10939	0.0349105	0.0680736
9130401M01Rik	35.0064	0.0472963	0.104473	0.452713	0.650755	0.732179
9530068E07Rik	181.688	-0.243783	0.102407	-2.38053	0.017288	0.0373329
9930021J03Rik	27.3423	-0.000124256	0.0850821	-0.00146042	0.998835	0.998914
9930104L06Rik	19.1548	0.126795	0.101634	1.24757	0.212189	0.30343
9930111J21Rik1	57.0946	1.82833	0.160131	11.4177	3.41047e-30	2.42584e-28
A1cf	62.4424	-0.937641	0.172413	-5.43834	5.37798e-08	4.21874e-07
A430005L14Rik	34.391	-0.191016	0.0918131	-2.08049	0.0374806	0.0722946
A4galt	45.1349	0.209954	0.100015	2.09922	0.0357971	0.0695774
A4gnt	19.9009	-0.178138	0.218717	-0.814468	0.415377	0.516407
A530032D15Rik	30.0324	0.929532	0.126711	7.33582	2.20363e-13	3.60933e-12
A630001G21Rik	25.0913	1.71224	0.126323	13.5545	7.45359e-42	1.47453e-39
A730049H05Rik	21.2064	0.290165	0.134618	2.15547	0.0311252	0.0617384
A930033H14Rik	22.4753	-0.0998855	0.103102	-0.968808	0.332641	0.434095
AA467197	18.9071	0.700571	0.158981	4.40664	1.04986e-05	5.00084e-05
AA986860	17.4609	-0.0586319	0.130263	-0.450105	0.652635	0.733642
Aaas	37.0894	-0.00216309	0.093316	-0.0231802	0.981507	0.986768
Aacs	84.9045	-0.905776	0.226927	-3.99149	6.56604e-05	0.000259871
Aadac	79.2572	-0.913167	0.20552	-4.44321	8.86268e-06	4.28939e-05
Aadat	229.623	-0.458323	0.422395	-1.08506	0.277896	0.37808
Aagab	56.5816	0.29255	0.0712652	4.10509	4.0415e-05	0.000168155
Aamdc	33.5322	-0.353962	0.121744	-2.90742	0.00364418	0.00948387
Aamp	135.656	-0.211032	0.0671808	-3.14125	0.00168227	0.00474794
Aar2	24.9284	0.0313988	0.0924178	0.339748	0.734046	0.800083
Aars	80.2203	-0.104039	0.0990142	-1.05075	0.293376	0.394313
Aars2	24.0982	-0.203709	0.0995013	-2.0473	0.0406284	0.0773878
Aarsd1	68.7757	-0.207731	0.0791132	-2.62574	0.00864599	0.0203735
Aasdhppt	33.4143	-0.0187204	0.0904528	-0.206963	0.836039	0.878729
Aass	179.685	-1.11052	0.239913	-4.62882	3.67757e-06	1.95146e-05
Aatf	35.8995	0.0825909	0.0904979	0.912628	0.361438	0.462754
AB124611	36.6336	1.5837	0.150453	10.5262	6.54084e-26	3.28625e-24
Abat	85.193	-0.760078	0.194066	-3.91659	8.98108e-05	0.000345097
Abca1	93.463	1.0542	0.227059	4.64285	3.43635e-06	1.83345e-05
Abca13	35.4748	-0.750763	0.227776	-3.29606	0.000980497	0.00293685
Abca2	42.5823	-0.370774	0.0903766	-4.10254	4.08644e-05	0.000169857
Abca3	144.45	-0.859641	0.144053	-5.96752	2.40888e-09	2.37345e-08
Abca5	25.3049	-0.251657	0.0984648	-2.5558	0.0105943	0.0244282
Abca8a	22.4832	0.814352	0.12098	6.73128	1.68173e-11	2.21334e-10
Abca9	29.0257	2.02416	0.157811	12.8265	1.16508e-37	1.62099e-35
Abcb10	34.3303	-0.205953	0.0904433	-2.27715	0.0227772	0.0470521
Abcb6	29.1847	-0.583524	0.129981	-4.48929	7.14614e-06	3.53005e-05
Abcb7	56.7434	-0.244235	0.0881193	-2.77164	0.00557745	0.0137922
Abcb8	34.4398	-0.579699	0.104505	-5.54711	2.90427e-08	2.40333e-07
Abcc1	43.4654	0.405077	0.142458	2.84348	0.00446234	0.0113131
Abcc10	20.2628	0.00723449	0.10396	0.0695894	0.94452	0.961094
Abcc2	135.039	-1.56791	0.226844	-6.91184	4.7842e-12	6.70053e-11
Abcc3	33.888	0.19634	0.287349	0.68328	0.49443	0.591512
Abcc4	64.4979	-0.524328	0.155631	-3.36905	0.00075427	0.00232922
Abcc5	43.4304	0.261083	0.10861	2.40386	0.0162229	0.0352796
Abcd1	31.9318	1.06528	0.0998361	10.6703	1.40175e-26	7.18523e-25
Abcd3	173.798	-0.652046	0.151298	-4.30968	1.63488e-05	7.43239e-05
Abcd4	36.4309	-0.388427	0.141416	-2.7467	0.00601987	0.0147394
Abce1	104.701	0.0592608	0.106881	0.554457	0.579266	0.669168
Abcf1	65.5727	-0.000601779	0.0749355	-0.00803062	0.993593	0.995165
Abcf2	36.4248	0.11078	0.0917485	1.20743	0.227267	0.320676
Abcf3	45.5868	-0.0569999	0.0734488	-0.77605	0.43772	0.537794
Abcg1	36.6218	1.26098	0.151582	8.3188	8.88571e-17	1.98416e-15
Abcg2	311.41	-0.87544	0.185551	-4.71804	2.38122e-06	1.32289e-05
Abcg3	19.7035	1.32288	0.130297	10.1528	3.22133e-24	1.40155e-22
Abhd10	29.6024	0.130847	0.0847628	1.54369	0.122664	0.19418
Abhd11	48.9343	-0.526565	0.095646	-5.50535	3.68428e-08	2.97302e-07
Abhd12	88.2789	1.02533	0.0912108	11.2414	2.55373e-29	1.684e-27
Abhd13	38.6966	-0.0925903	0.0850959	-1.08807	0.276564	0.37696
Abhd14a	49.9493	-0.619194	0.150573	-4.11226	3.91813e-05	0.000163451
Abhd14b	155.827	-0.885428	0.17552	-5.0446	4.5448e-07	2.92894e-06
Abhd16a	66.2326	-0.0469247	0.0712624	-0.658478	0.510231	0.606007
Abhd17a	70.5611	-0.126641	0.0872965	-1.4507	0.146864	0.224787
Abhd17b	47.5514	0.114636	0.0829098	1.38265	0.166771	0.249643
Abhd17c	66.2846	-0.813764	0.110763	-7.34689	2.02869e-13	3.34009e-12
Abhd2	153.334	-0.19747	0.162894	-1.21226	0.225412	0.318462
Abhd3	56.9243	-0.752195	0.168936	-4.45254	8.48602e-06	4.11969e-05
Abhd4	70.5118	0.0615888	0.0927968	0.663696	0.506885	0.603278
Abhd5	65.562	-0.386391	0.0934646	-4.1341	3.56355e-05	0.000149944
Abhd6	23.8562	-0.0681408	0.10891	-0.625662	0.531537	0.62591
Abhd8	29.8572	0.228208	0.091528	2.49332	0.0126556	0.0285467
Abi1	117.735	0.679712	0.100719	6.74858	1.49294e-11	1.9918e-10
Abi2	39.2004	0.155949	0.0851564	1.83132	0.0670527	0.117796
Abi3	37.1925	1.6215	0.11109	14.5963	2.96571e-48	1.29479e-45
Abi3bp	35.0565	1.12135	0.240291	4.66661	3.06209e-06	1.6568e-05
Abitram	26.5435	0.123926	0.094601	1.30998	0.190201	0.277465
Abl1	55.0173	0.570847	0.0936231	6.09729	1.07882e-09	1.11958e-08
Abl2	35.9627	0.310861	0.0845518	3.67657	0.000236391	0.000822916
Ablim1	56.1433	-0.474095	0.0921173	-5.14664	2.65187e-07	1.80318e-06
Ablim3	19.7738	-0.0660521	0.130244	-0.507139	0.612057	0.698068
Abr	60.0789	0.486249	0.11439	4.25081	2.12996e-05	9.45229e-05
Abracl	112.309	0.173307	0.106288	1.63053	0.102989	0.168272
Abraxas2	34.1938	0.0674448	0.082048	0.822017	0.411067	0.512655
Abt1	22.8628	0.17688	0.092427	1.91373	0.0556549	0.101025
Abtb1	28.9341	0.17798	0.0986442	1.80427	0.0711898	0.123657
Acaa1a	122.974	-0.283286	0.0848144	-3.34007	0.000837581	0.00255656
Acaa1b	21.1497	-0.409684	0.134888	-3.03721	0.00238778	0.00651824
Acaa2	126.726	-0.447598	0.227642	-1.96624	0.0492713	0.0911356
Acaca	26.5187	0.118838	0.0952577	1.24754	0.212199	0.30343
Acad10	33.3409	-0.401771	0.162457	-2.47308	0.0133953	0.0299272
Acad11	74.9536	-0.682832	0.149576	-4.56513	4.99186e-06	2.55671e-05
Acad12	36.0706	-0.547152	0.142064	-3.85146	0.000117416	0.000438269
Acad8	60.6961	-0.295177	0.110817	-2.66364	0.0077301	0.0184349
Acad9	48.8423	-0.403732	0.116611	-3.46222	0.000535735	0.0017159
Acadl	187.298	-0.513177	0.124546	-4.12039	3.78235e-05	0.000158152
Acadm	460.689	-0.760987	0.265924	-2.86167	0.00421414	0.0107571
Acads	84.5585	-0.851046	0.12969	-6.56215	5.30375e-11	6.59634e-10
Acadsb	105.328	-0.108692	0.102355	-1.06191	0.288278	0.388643
Acadvl	147.328	-0.609107	0.135919	-4.48139	7.41579e-06	3.64202e-05
Acap1	17.2593	0.627252	0.131344	4.77564	1.79137e-06	1.02257e-05
Acap2	50.8589	0.777572	0.0931362	8.34877	6.89781e-17	1.55952e-15
Acap3	22.454	0.453321	0.107514	4.2164	2.48236e-05	0.000108751
Acat1	308.449	-0.907653	0.181333	-5.00544	5.57333e-07	3.5335e-06
Acat2	76.1647	-0.603767	0.147642	-4.08939	4.32507e-05	0.000178661
Acat3	39.3831	-0.500583	0.191333	-2.61629	0.00888906	0.0208996
Acbd3	56.7481	0.283552	0.0839834	3.37629	0.00073471	0.00227381
Acbd4	32.0322	-0.646588	0.135007	-4.78929	1.67376e-06	9.61936e-06
Acbd5	72.158	-0.244532	0.0899965	-2.71713	0.00658511	0.0159904
Acbd6	31.4031	-0.0860644	0.0923636	-0.931799	0.35144	0.4526
Accs	22.264	0.484401	0.109286	4.43243	9.31778e-06	4.49419e-05
Acd	32.8933	0.0824573	0.0783615	1.05227	0.292676	0.393499
Ace	65.1288	-1.17856	0.309671	-3.80585	0.000141316	0.000517259
Ace2	48.0753	-0.852241	0.138703	-6.14438	8.02776e-10	8.46995e-09
Acer2	30.81	0.24755	0.101749	2.43295	0.0149764	0.0329367
Acer3	51.6996	0.772208	0.0832668	9.2739	1.79455e-20	5.58252e-19
Acin1	86.9597	0.256911	0.0901192	2.85079	0.00436108	0.0110741
Ackr3	52.9386	-0.776241	0.119989	-6.46925	9.84905e-11	1.18761e-09
Acly	100.614	-0.288046	0.0779636	-3.69462	0.000220213	0.000773831
Acmsd	114.619	-1.06933	0.320227	-3.33928	0.000839971	0.00256262
Acnat1	78.3851	-0.701076	0.233896	-2.99739	0.00272304	0.00732451
Acnat2	93.441	-0.948146	0.259672	-3.65132	0.0002609	0.000896404
Aco1	234.999	-0.636273	0.1301	-4.89066	1.00498e-06	6.02466e-06
Aco2	203.725	-0.608722	0.151611	-4.01504	5.94357e-05	0.000237987
Acot11	24.6649	-0.405321	0.154134	-2.62967	0.00854666	0.020162
Acot12	95.1642	-1.04555	0.198724	-5.2613	1.43037e-07	1.02839e-06
Acot13	169.472	-0.711755	0.162097	-4.39092	1.12875e-05	5.34245e-05
Acot3	22.7862	-0.488489	0.196146	-2.49044	0.0127586	0.028738
Acot4	39.057	-0.599988	0.135031	-4.44332	8.85811e-06	4.28882e-05
Acot7	41.8334	-0.227017	0.221359	-1.02556	0.305098	0.406297
Acot8	52.6743	-0.291213	0.104732	-2.78056	0.00542649	0.0134689
Acox1	494.117	-0.918326	0.196214	-4.68024	2.86543e-06	1.55973e-05
Acox2	54.9632	-0.926006	0.247886	-3.73562	0.000187254	0.000667649
Acox3	80.897	-0.47366	0.152845	-3.09896	0.00194203	0.00540397
Acp1	43.7299	-0.028884	0.0840262	-0.34375	0.731034	0.797486
Acp2	34.6836	0.611636	0.100574	6.08143	1.19113e-09	1.22609e-08
Acp5	71.2892	-0.145709	0.121435	-1.19989	0.230184	0.324286
Acp6	53.2764	-0.580715	0.109103	-5.32263	1.02275e-07	7.63955e-07
Acrbp	21.5945	0.399923	0.108033	3.70187	0.000214015	0.000753724
Acsbg1	17.1591	0.785053	0.113854	6.89527	5.37628e-12	7.48012e-11
Acsf2	33.5572	0.21292	0.144196	1.4766	0.139783	0.216144
Acsf3	49.6702	-0.569913	0.106928	-5.32988	9.82756e-08	7.37125e-07
Acsl1	88.6894	-0.69901	0.178723	-3.91113	9.18666e-05	0.000352248
Acsl3	30.1651	-0.0472749	0.110644	-0.427269	0.669183	0.747334
Acsl4	50.9807	0.208538	0.115863	1.79987	0.0718814	0.124704
Acsl5	111.539	0.150115	0.119907	1.25192	0.210598	0.301558
Acsm1	78.3817	-0.810833	0.246326	-3.29171	0.000995802	0.00297917
Acsm2	648.067	-1.10261	0.325823	-3.38409	0.000714146	0.00221613
Acsm3	130.666	-1.35783	0.443633	-3.06071	0.0022081	0.00607757
Acsm5	52.5909	-1.04059	0.201892	-5.15418	2.5474e-07	1.74056e-06
Acss1	165.155	-0.49122	0.261902	-1.87558	0.0607123	0.108616
Acss2	101.778	-0.860994	0.175573	-4.90392	9.3942e-07	5.68004e-06
Acss3	23.1306	-0.0661631	0.141639	-0.467124	0.640411	0.722982
Actb	1358.68	1.06229	0.167441	6.34427	2.2348e-10	2.56526e-09
Actg1	1307.03	0.167046	0.121748	1.37206	0.170044	0.253613
Actl6a	54.1343	-0.0234454	0.0892868	-0.262585	0.79287	0.846633
Actn1	127.863	0.570371	0.204281	2.79208	0.00523696	0.0130368
Actn4	276.054	0.194787	0.0750591	2.59512	0.00945582	0.0220927
Actr10	86.132	0.0200439	0.0617795	0.324443	0.745603	0.808849
Actr1a	106.095	0.0567358	0.0766772	0.739931	0.459342	0.558829
Actr1b	92.7062	-0.309252	0.0769218	-4.02034	5.81147e-05	0.00023314
Actr2	181.496	0.432659	0.0815136	5.30781	1.10948e-07	8.18117e-07
Actr3	243.411	1.07541	0.112138	9.59008	8.80168e-22	3.07273e-20
Actr6	22.1448	0.03558	0.0950012	0.374522	0.708016	0.77833
Actr8	61.2351	-0.0451591	0.0807686	-0.559117	0.576082	0.666402
Acvr1	26.664	0.496854	0.110808	4.4839	7.32894e-06	3.61057e-05
Acvr1b	56.2605	-0.125231	0.0835259	-1.4993	0.133795	0.208519
Acvr2a	39.8238	0.114011	0.0794195	1.43556	0.151129	0.230009
Acvr2b	20.592	-0.0779412	0.109809	-0.709787	0.477837	0.576015
Acvrl1	46.6932	1.4483	0.121529	11.9173	9.61799e-33	8.82416e-31
Acy1	83.563	-0.822348	0.29285	-2.80808	0.00498372	0.01248
Acy3	937.458	-1.2501	0.326917	-3.8239	0.000131355	0.000484157
Acyp1	50.1847	-0.274296	0.0997137	-2.75084	0.00594425	0.0145919
Acyp2	58.818	-0.427744	0.129327	-3.30746	0.000941449	0.00283128
Ada	20.1415	1.12707	0.100543	11.2099	3.64747e-29	2.36824e-27
Adal	23.07	-0.287286	0.107921	-2.662	0.00776776	0.0185177
Adam10	90.2515	0.450151	0.08658	5.19925	2.00093e-07	1.40276e-06
Adam11	21.5509	0.00677828	0.13779	0.0491927	0.960766	0.972847
Adam12	29.6497	0.946498	0.173385	5.45895	4.78951e-08	3.79e-07
Adam15	84.274	0.750214	0.108906	6.88864	5.63296e-12	7.82006e-11
Adam17	58.176	0.963965	0.108987	8.84476	9.17223e-19	2.44999e-17
Adam19	31.9117	1.55467	0.142639	10.8993	1.16144e-27	6.56473e-26
Adam22	19.276	0.748081	0.0966844	7.73735	1.01508e-14	1.87894e-13
Adam8	31.9091	0.782885	0.232157	3.37222	0.000745638	0.00230594
Adam9	101.585	0.126753	0.0737064	1.71971	0.0854856	0.1441
Adamts1	67.1805	-0.43015	0.175976	-2.44437	0.0145104	0.0320622
Adamts10	36.9533	0.993683	0.166925	5.95288	2.6347e-09	2.57989e-08
Adamts12	16.7226	0.496403	0.133781	3.71056	0.000206803	0.000731787
Adamts15	18.289	0.0698998	0.134684	0.518992	0.603766	0.691415
Adamts16	15.5045	-0.208831	0.167409	-1.24743	0.21224	0.30343
Adamts17	18.2043	0.260169	0.137137	1.89715	0.0578083	0.104172
Adamts2	29.6558	1.14706	0.196054	5.85074	4.89385e-09	4.59652e-08
Adamts4	17.2112	0.676333	0.133581	5.06311	4.12467e-07	2.6822e-06
Adamts5	30.2911	0.689566	0.150286	4.58835	4.46758e-06	2.32296e-05
Adamts6	24.7302	0.00979999	0.109332	0.089635	0.928577	0.949095
Adamts7	21.696	0.731886	0.117037	6.25347	4.01434e-10	4.45838e-09
Adamts9	41.5863	0.0836258	0.108515	0.770635	0.440923	0.540902
Adamtsl2	32.491	0.883456	0.114926	7.68717	1.50424e-14	2.75618e-13
Adamtsl4	19.9479	0.334579	0.110198	3.03616	0.00239612	0.00653962
Adamtsl5	19.9834	0.400934	0.137353	2.919	0.00351155	0.0091783
Adap1	33.4458	0.277471	0.087593	3.16772	0.00153637	0.00438404
Adap2	137.238	1.11059	0.133723	8.30512	9.97217e-17	2.21894e-15
Adar	35.6759	0.813055	0.104824	7.75641	8.73651e-15	1.63871e-13
Adck1	24.6409	-0.147298	0.098607	-1.49379	0.135232	0.210159
Adck2	31.3259	-0.0287849	0.0873673	-0.329471	0.7418	0.805649
Adck5	31.3775	-0.0433521	0.0885122	-0.489787	0.624285	0.708695
Adcy1	20.9797	0.185866	0.129322	1.43723	0.150652	0.22942
Adcy3	21.3418	0.825303	0.112542	7.33331	2.24538e-13	3.67296e-12
Adcy6	62.4381	-0.336472	0.0993244	-3.38761	0.000705054	0.00219167
Adcy7	46.5338	1.90091	0.201813	9.41916	4.54715e-21	1.45383e-19
Adcy9	38.584	0.0548867	0.0855557	0.641532	0.521177	0.616233
Add1	121.843	0.119778	0.0869725	1.3772	0.168451	0.251713
Add3	122.078	-0.181321	0.116623	-1.55476	0.120002	0.190873
Adgra1	13.8298	0.306479	0.171189	1.7903	0.0734064	0.126967
Adgra2	32.8149	0.672851	0.121777	5.52529	3.28941e-08	2.68345e-07
Adgra3	63.2049	-0.471705	0.113678	-4.1495	3.33201e-05	0.000141566
Adgrd1	20.777	0.0628953	0.101009	0.62267	0.533502	0.627582
Adgre1	130.503	2.98118	0.211068	14.1243	2.69047e-45	7.92188e-43
Adgre5	61.8289	0.550862	0.149127	3.69392	0.000220821	0.000775538
Adgrf5	47.0739	0.431358	0.131845	3.27171	0.00106898	0.0031741
Adgrg1	265.258	-0.793244	0.154986	-5.11817	3.08507e-07	2.06013e-06
Adgrg2	16.3641	0.0959977	0.136166	0.705004	0.480808	0.578771
Adgrg3	17.6264	-0.224902	0.158524	-1.41873	0.155979	0.236225
Adgrg6	25.5252	0.323262	0.15707	2.05808	0.0395822	0.075714
Adgrl1	45.3357	0.191405	0.110377	1.7341	0.0829007	0.140679
Adgrl2	52.2952	-0.247078	0.107928	-2.28929	0.0220624	0.0457096
Adgrl4	64.1799	0.921325	0.118083	7.80236	6.07621e-15	1.15686e-13
Adh1	241.98	-0.857666	0.203768	-4.20903	2.56473e-05	0.000111972
Adh5	129.642	-0.516877	0.100791	-5.12819	2.92547e-07	1.966e-06
Adhfe1	174.057	-0.918616	0.232194	-3.95625	7.61346e-05	0.000296962
Adi1	58.7862	-0.561224	0.103032	-5.44708	5.12022e-08	4.02903e-07
Adig	20.6998	-0.0429194	0.102886	-0.417156	0.676565	0.752524
Adipor1	134.371	0.137477	0.0698553	1.96803	0.0490643	0.0907927
Adipor2	53.9411	-0.135435	0.0804563	-1.68333	0.0923108	0.153174
Adm2	17.5388	-0.219482	0.155575	-1.41078	0.158309	0.238898
Adnp	64.697	0.0440069	0.0833046	0.528264	0.597316	0.685641
Adnp2	29.5515	0.111524	0.0922447	1.209	0.226664	0.320003
Ado	36.4738	0.330091	0.0854255	3.86409	0.000111506	0.000418551
Adora2a	23.4561	0.608442	0.111549	5.45448	4.9117e-08	3.877e-07
Adora2b	23.7514	0.502227	0.140044	3.58621	0.000335516	0.00112291
Adpgk	25.1466	0.226561	0.0904991	2.50346	0.0122987	0.0278408
Adprh	47.1572	0.619988	0.106222	5.83669	5.32481e-09	4.97179e-08
Adprs	35.636	0.250822	0.0794287	3.15783	0.00158948	0.0045203
Adprm	29.5119	0.0228613	0.0831166	0.275051	0.783277	0.839927
Adra1a	27.6435	-0.722128	0.187602	-3.84925	0.000118478	0.000441579
Adra2b	55.2685	-1.14114	0.159474	-7.15566	8.32687e-13	1.27327e-11
Adrb1	20.071	0.455128	0.109898	4.14138	3.4523e-05	0.000145942
Adrb2	25.5584	0.635582	0.128508	4.94585	7.58114e-07	4.67563e-06
Adrm1	86.6553	-0.118712	0.103031	-1.15221	0.249236	0.346805
Adsl	58.4977	0.0515406	0.091392	0.563951	0.572788	0.663395
Adss	110.354	-0.29314	0.0880289	-3.33004	0.000868331	0.00264024
Adtrp	60.0964	-1.02583	0.190004	-5.39902	6.70071e-08	5.18885e-07
Aebp1	106.738	1.10509	0.202457	5.4584	4.80452e-08	3.7995e-07
Aebp2	72.541	0.263092	0.079666	3.30244	0.000958492	0.0028757
Aen	54.3654	0.051886	0.119366	0.434681	0.663794	0.742632
Afap1	61.3224	-0.214812	0.102228	-2.10131	0.0356136	0.0692633
Afap1l1	20.4556	0.360477	0.135196	2.66633	0.00766833	0.0183083
Afap1l2	39.0089	0.525631	0.113396	4.63538	3.56286e-06	1.89535e-05
Afdn	70.295	-0.397966	0.0833303	-4.77576	1.79026e-06	1.0224e-05
Aff1	61.4729	0.232066	0.0887349	2.61527	0.00891571	0.0209545
Aff4	97.9402	0.0915273	0.0752624	1.21611	0.223943	0.316763
Afg1l	31.3455	-0.349027	0.103518	-3.37167	0.000747138	0.00230945
Afg3l1	28.8818	-0.389646	0.107424	-3.6272	0.000286515	0.000972539
Afg3l2	86.5677	-0.48061	0.0961545	-4.99831	5.78353e-07	3.65578e-06
Afm	48.112	-0.914838	0.170892	-5.3533	8.6366e-08	6.55171e-07
Afmid	32.2854	-0.332489	0.148358	-2.24112	0.0250181	0.051106
Aftph	82.7501	0.0464329	0.0736595	0.630373	0.528451	0.62274
Aga	28.5509	-0.120053	0.106009	-1.13248	0.257434	0.355788
Agap1	66.8547	-0.413547	0.0798618	-5.17829	2.23934e-07	1.54677e-06
Agap2	24.2667	0.844379	0.12178	6.93364	4.10155e-12	5.78281e-11
Agap3	41.3196	0.367824	0.0955878	3.84802	0.000119075	0.000443415
Agbl3	26.1347	-0.18056	0.103619	-1.74254	0.0814133	0.138638
Agbl5	34.8309	-0.204806	0.0920107	-2.2259	0.0260211	0.0528563
Agfg1	70.0602	0.00644961	0.0871555	0.0740011	0.941009	0.958729
Agfg2	35.8374	-0.253475	0.127438	-1.98901	0.0467003	0.0870159
Aggf1	57.922	0.137907	0.0723655	1.9057	0.0566885	0.102489
Agk	22.8501	0.0228528	0.0934375	0.244579	0.806783	0.85708
Agl	46.2557	-0.239911	0.0868129	-2.76354	0.00571777	0.0140979
Agmo	26.0501	0.117763	0.14768	0.797423	0.425205	0.525637
Ago1	56.5666	0.349446	0.102198	3.41932	0.000627778	0.00197719
Ago2	75.6794	0.139568	0.0753722	1.85171	0.064067	0.113575
Ago3	31.5413	0.35232	0.0851043	4.13986	3.47521e-05	0.000146666
Ago4	19.378	0.627763	0.102719	6.11148	9.87127e-10	1.0278e-08
Agpat1	111.178	-0.155638	0.0641417	-2.42647	0.0152466	0.0334437
Agpat2	59.9312	-0.0376952	0.0930741	-0.405002	0.685476	0.7599
Agpat3	318.185	-0.654763	0.108033	-6.06077	1.35475e-09	1.3855e-08
Agpat4	22.0888	0.386355	0.129759	2.97748	0.00290625	0.00775305
Agpat5	35.7295	-0.120214	0.0936626	-1.28348	0.199325	0.288352
Agps	101.987	-0.320232	0.179532	-1.7837	0.0744722	0.128615
Agrn	85.5748	-0.602752	0.153908	-3.91631	8.9914e-05	0.000345389
Agt	68.707	-0.740313	0.275829	-2.68396	0.00727555	0.0174826
Agtpbp1	37.8817	0.145315	0.0963115	1.5088	0.131349	0.205462
Agtr1a	62.8693	0.244066	0.119685	2.03923	0.0414271	0.0786842
Agtrap	67.6099	-0.325272	0.108651	-2.99373	0.00275587	0.00739865
Agxt2	60.0241	-0.948796	0.191837	-4.94584	7.58161e-07	4.67563e-06
Ahctf1	50.8764	-0.0200764	0.0807826	-0.248524	0.803729	0.854984
Ahcy	144.382	-0.832133	0.16532	-5.03347	4.81687e-07	3.09105e-06
Ahcyl1	178.41	-0.424671	0.0900858	-4.71407	2.4282e-06	1.34545e-05
Ahcyl2	92.6716	-0.55961	0.153635	-3.64246	0.000270048	0.000925074
Ahdc1	48.6898	-0.0654096	0.0931482	-0.70221	0.482548	0.580038
Ahi1	23.166	0.0154541	0.093812	0.164735	0.869153	0.903773
Ahnak	97.2925	0.676116	0.177987	3.79868	0.000145468	0.000531076
Ahnak2	16.5979	0.552285	0.1448	3.81411	0.000136672	0.000502004
Ahr	26.7731	0.767468	0.113304	6.77352	1.25683e-11	1.68925e-10
Ahsa1	86.6252	0.0401793	0.0806276	0.498332	0.61825	0.70399
Ahsa2	55.0418	-0.0100169	0.0911431	-0.109903	0.912486	0.936982
AI413582	184.627	-0.0678335	0.0734875	-0.923062	0.355975	0.456821
AI597479	29.0638	0.283287	0.0883853	3.20513	0.00135	0.00390503
AI661453	27.6536	-0.343838	0.129841	-2.64815	0.00809325	0.0191997
AI837181	37.3138	0.222397	0.0834711	2.66436	0.00771351	0.0184092
AI854703	30.2152	-0.604076	0.126343	-4.78124	1.74217e-06	9.97631e-06
Aida	60.6982	0.527209	0.101601	5.18902	2.11403e-07	1.47551e-06
Aif1	58.9078	2.46487	0.197862	12.4575	1.27319e-35	1.52074e-33
Aif1l	82.3329	-0.262263	0.130101	-2.01585	0.0438158	0.082491
Aifm1	98.7289	-0.624525	0.13438	-4.64747	3.36029e-06	1.79665e-05
Aifm2	27.0773	-0.1776	0.10399	-1.70786	0.0876627	0.14687
Aifm3	22.7773	-0.350262	0.139849	-2.50457	0.01226	0.0277581
Aig1	75.8489	-0.187866	0.0796589	-2.35838	0.0183548	0.0393083
Aim2	19.6523	1.14202	0.10012	11.4065	3.88014e-30	2.72925e-28
Aimp1	70.0542	0.0615123	0.0819911	0.750232	0.453115	0.552793
Aimp2	57.3368	0.0773345	0.0863558	0.895533	0.370502	0.47221
Aip	61.1911	0.375306	0.0697629	5.37973	7.45968e-08	5.73797e-07
Ajuba	38.2124	-0.359555	0.139089	-2.58506	0.00973608	0.022693
Ak1	44.0804	0.753349	0.126912	5.93599	2.92084e-09	2.83595e-08
Ak2	175.324	-0.49194	0.0959391	-5.12763	2.93419e-07	1.97081e-06
Ak3	121.156	-0.585636	0.109289	-5.35861	8.38655e-08	6.3773e-07
Ak4	162.973	-0.938273	0.279387	-3.35832	0.000784167	0.00241126
Ak5	21.261	0.72755	0.156564	4.64699	3.36817e-06	1.79934e-05
Akain1	22.3301	0.127353	0.0937803	1.358	0.174465	0.259139
Akap1	79.4574	-0.805415	0.0814389	-9.8898	4.6094e-23	1.80122e-21
Akap10	67.0206	0.429353	0.0674892	6.3618	1.99399e-10	2.29717e-09
Akap11	69.8215	-0.00216481	0.0763645	-0.0283484	0.977384	0.983912
Akap12	24.3204	0.183177	0.202902	0.902786	0.366639	0.468182
Akap13	66.5466	0.235646	0.0893528	2.63726	0.00835794	0.019763
Akap7	22.2255	0.213904	0.108847	1.96518	0.0493937	0.0913354
Akap8	61.6226	0.223683	0.0850369	2.63043	0.00852781	0.0201288
Akap8l	52.2284	0.135018	0.097811	1.38039	0.167466	0.250506
Akap9	53.2664	-0.240727	0.0845515	-2.84711	0.00441188	0.0111919
Akip1	35.9022	-0.0244929	0.090164	-0.271649	0.785892	0.84188
Akirin1	47.8002	0.445336	0.0846314	5.26207	1.4244e-07	1.02526e-06
Akirin2	81.2803	0.276991	0.0768425	3.60467	0.000312554	0.00105351
Akna	46.0593	1.80923	0.149974	12.0636	1.64388e-33	1.65184e-31
Akr1a1	1064.69	-0.664086	0.186754	-3.55595	0.000376621	0.00124599
Akr1b3	72.8558	0.497703	0.133454	3.72941	0.000191931	0.000682402
Akr1b8	32.1819	0.163011	0.199075	0.818844	0.412875	0.514119
Akr1c14	74.0907	-0.995106	0.34757	-2.86304	0.00419598	0.0107194
Akr1c18	41.9174	0.198508	0.390958	0.507749	0.611629	0.697643
Akr1c19	45.9134	-0.718658	0.15608	-4.60443	4.13594e-06	2.17644e-05
Akr1c21	361.749	-1.23396	0.30081	-4.10213	4.09368e-05	0.000170046
Akr1e1	102.877	-0.669883	0.111782	-5.99275	2.06325e-09	2.04885e-08
Akr7a5	305.228	-0.861647	0.175773	-4.90205	9.4841e-07	5.71529e-06
Akt1	120.753	0.593776	0.105316	5.63806	1.71975e-08	1.48626e-07
Akt1s1	103.201	-0.351031	0.0719318	-4.88005	1.06058e-06	6.32797e-06
Akt2	75.8354	0.282046	0.0719459	3.92026	8.84545e-05	0.000340505
Akt3	35.2854	0.689889	0.130877	5.27126	1.35491e-07	9.79141e-07
Aktip	110.433	-0.480116	0.0923807	-5.19715	2.02369e-07	1.41636e-06
Alad	104.305	-0.533253	0.119559	-4.46018	8.18902e-06	3.98314e-05
Alas1	215.792	-0.632968	0.182141	-3.47515	0.000510566	0.00164318
Alas2	21.0181	1.17476	0.175351	6.69948	2.09158e-11	2.72443e-10
Alcam	38.0853	0.669967	0.129976	5.15456	2.54226e-07	1.73799e-06
Aldh16a1	48.255	-0.176613	0.101295	-1.74355	0.0812379	0.138368
Aldh18a1	26.1702	0.522925	0.0996609	5.24705	1.54556e-07	1.10306e-06
Aldh1a1	33.3923	-0.197116	0.171553	-1.14901	0.250553	0.348293
Aldh1a2	74.7458	1.39976	0.196503	7.12338	1.05315e-12	1.58737e-11
Aldh1a7	19.6606	-0.410996	0.185687	-2.21339	0.026871	0.0544169
Aldh1b1	21.362	0.209663	0.128629	1.62998	0.103105	0.16844
Aldh1l1	205.953	-0.814488	0.162042	-5.02639	4.99801e-07	3.19756e-06
Aldh2	540.563	-0.565613	0.127852	-4.42397	9.6903e-06	4.65436e-05
Aldh3a2	97.4683	-0.498379	0.108953	-4.57427	4.77876e-06	2.46094e-05
Aldh3b1	29.4057	0.582967	0.0856992	6.80248	1.02836e-11	1.40001e-10
Aldh4a1	233.3	-0.882004	0.186623	-4.72613	2.28834e-06	1.27577e-05
Aldh5a1	45.9898	-0.852709	0.153662	-5.54925	2.86891e-08	2.37562e-07
Aldh6a1	264.475	-0.908842	0.201818	-4.50328	6.69115e-06	3.32902e-05
Aldh7a1	178.137	-0.817415	0.171256	-4.77305	1.8146e-06	1.03303e-05
Aldh8a1	214.152	-0.926781	0.213315	-4.34467	1.39487e-05	6.45301e-05
Aldh9a1	245.499	-0.73272	0.175282	-4.18024	2.91199e-05	0.000125532
Aldob	3427.55	-0.973986	0.266668	-3.65243	0.000259772	0.000893258
Alg1	43.1918	-0.102438	0.0825213	-1.24135	0.214475	0.305761
Alg10b	59.1264	-0.116997	0.0729576	-1.60363	0.108795	0.176213
Alg11	40.7071	-0.077739	0.0819809	-0.948257	0.342999	0.444628
Alg12	34.7944	-0.0345934	0.0828194	-0.417697	0.676169	0.752178
Alg14	26.4578	-0.0350773	0.0932418	-0.376197	0.70677	0.777337
Alg2	45.9699	-0.125894	0.0765771	-1.64401	0.100174	0.16433
Alg3	24.0628	-0.201405	0.103072	-1.95402	0.0506991	0.0933947
Alg5	62.554	-0.0915028	0.0713261	-1.28288	0.199534	0.288523
Alg8	24.1518	0.233047	0.0999262	2.33219	0.0196908	0.0416829
Alg9	37.6997	0.0483424	0.0877396	0.550976	0.58165	0.67131
Alkbh2	20.1446	0.290416	0.100932	2.87734	0.00401041	0.0103077
Alkbh3	38.3793	0.0418688	0.0758023	0.552342	0.580714	0.67062
Alkbh5	60.0587	-0.422967	0.0835324	-5.06351	4.11615e-07	2.67803e-06
Alkbh6	39.3987	0.170017	0.0999849	1.70043	0.0890497	0.148761
Alkbh7	37.8678	-0.313993	0.0895937	-3.50463	0.00045724	0.00148287
Alkbh8	31.6352	-0.0276583	0.0816444	-0.338766	0.734786	0.800476
Alms1	20.989	0.369677	0.102362	3.61147	0.000304465	0.0010285
Alox5ap	93.8043	2.24113	0.225292	9.94765	2.58221e-23	1.0346e-21
Alpl	310.454	-0.867188	0.299888	-2.89171	0.00383154	0.00990427
Als2	28.7808	-0.251673	0.0972408	-2.58815	0.00964942	0.0225159
Als2cl	27.5673	-0.148145	0.109795	-1.34928	0.177246	0.262352
Alx1	19.2943	0.591194	0.249719	2.36744	0.0179117	0.0385091
Alyref	116.917	0.177546	0.0875239	2.02854	0.0425053	0.0804063
Amacr	122.14	-1.08972	0.212158	-5.13635	2.80121e-07	1.88951e-06
Ambra1	26.0644	0.187052	0.0911653	2.05179	0.0401903	0.0766686
Amd1	69.1438	-0.0285253	0.102419	-0.278516	0.780616	0.837787
Amdhd2	113.663	-0.292255	0.112493	-2.598	0.0093769	0.021927
Amer1	20.188	-0.0164943	0.102702	-0.160603	0.872406	0.906263
Amfr	205.411	-0.259768	0.0806188	-3.22218	0.00127219	0.00370964
Amigo1	22.9974	-0.00672896	0.0968713	-0.0694629	0.944621	0.961094
Ammecr1	20.278	0.469427	0.11997	3.91288	9.12007e-05	0.000350013
Ammecr1l	64.0506	-0.175177	0.0663727	-2.6393	0.00830785	0.0196645
Amn	141.805	-1.0288	0.174596	-5.89246	3.80477e-09	3.64114e-08
Amn1	28.0875	-0.06893	0.0928672	-0.742243	0.45794	0.557445
Amot	48.8432	-0.174824	0.0999007	-1.74998	0.0801218	0.136733
Amotl1	29.7473	0.531031	0.132973	3.99353	6.50974e-05	0.000257965
Amotl2	78.9096	-0.207088	0.123077	-1.68259	0.092455	0.153317
Ampd2	40.0507	0.0986072	0.0868284	1.13566	0.2561	0.354331
Ampd3	32.0028	-0.0812102	0.123023	-0.660124	0.509174	0.605106
Amt	32.5418	-0.739096	0.140676	-5.25389	1.48918e-07	1.06764e-06
Amz1	20.1574	0.717457	0.0973369	7.37086	1.69525e-13	2.82788e-12
Amz2	45.6436	-0.16486	0.0801872	-2.05594	0.0397881	0.0760387
Anapc1	64.6932	0.322424	0.087635	3.67917	0.000233995	0.000816146
Anapc10	42.3776	0.189642	0.0780675	2.4292	0.0151321	0.0332387
Anapc11	85.8459	0.218587	0.0722736	3.02444	0.00249095	0.00676633
Anapc13	121.954	-0.420504	0.097347	-4.31964	1.56283e-05	7.14072e-05
Anapc15	30.14	0.0881114	0.0928574	0.948889	0.342677	0.444305
Anapc16	68.2811	-0.0713927	0.0772681	-0.923961	0.355507	0.456313
Anapc2	49.1242	0.0380164	0.0805747	0.471816	0.637058	0.720096
Anapc4	40.7036	0.203365	0.0819005	2.48307	0.0130255	0.0292353
Anapc5	104.882	-0.00561744	0.0712311	-0.0788623	0.937142	0.955711
Anapc7	52.5622	-0.00213795	0.0795441	-0.0268775	0.978557	0.984831
Ang	22.282	1.22706	0.103358	11.8719	1.65614e-32	1.48712e-30
Angel2	40.8268	0.0427255	0.0800503	0.533733	0.593526	0.682157
Angpt1	20.9446	0.0477267	0.1516	0.314821	0.752898	0.814363
Angptl2	33.233	0.970081	0.147999	6.55464	5.57753e-11	6.8962e-10
Angptl3	27.7229	-0.479927	0.222116	-2.16071	0.0307181	0.0610338
Angptl4	61.8319	-0.00556782	0.170361	-0.0326824	0.973928	0.981603
Ank	36.7444	1.05155	0.134509	7.81766	5.38133e-15	1.0292e-13
Ank3	96.5507	-0.713189	0.138594	-5.1459	2.66235e-07	1.80837e-06
Ankfy1	72.4032	0.527451	0.0809643	6.51461	7.28788e-11	8.90655e-10
Ankhd1	71.9244	0.226682	0.0696293	3.25556	0.00113169	0.00334539
Ankib1	94.5243	-0.558697	0.114641	-4.87344	1.09672e-06	6.53131e-06
Ankle2	46.1283	0.397004	0.0822613	4.82614	1.39206e-06	8.12581e-06
Ankmy2	33.8267	0.0109051	0.0849819	0.128323	0.897893	0.925601
Ankra2	25.0637	0.0974883	0.0910952	1.07018	0.284538	0.384558
Ankrd1	26.92	0.0800799	0.220406	0.363329	0.716359	0.784994
Ankrd10	50.5174	0.121564	0.104012	1.16875	0.242504	0.339264
Ankrd11	61.3878	0.345441	0.0925255	3.73346	0.000188864	0.000673011
Ankrd12	48.5681	0.226614	0.0923143	2.45481	0.0140961	0.0312831
Ankrd13a	51.2593	0.422147	0.076258	5.53577	3.09866e-08	2.54094e-07
Ankrd13b	29.5231	-0.108861	0.105238	-1.03443	0.300936	0.401915
Ankrd13c	91.4174	-0.586087	0.108709	-5.39133	6.99379e-08	5.39929e-07
Ankrd16	41.9267	0.166954	0.0876946	1.90381	0.0569351	0.102906
Ankrd17	85.2605	-0.050019	0.067948	-0.736136	0.461648	0.56097
Ankrd23	24.0599	0.165293	0.0998493	1.65542	0.0978385	0.161194
Ankrd24	19.6093	-0.201198	0.116957	-1.72027	0.085383	0.143984
Ankrd27	27.7251	0.252697	0.0942689	2.6806	0.00734909	0.0176411
Ankrd28	37.0185	-0.350772	0.0859208	-4.08251	4.45528e-05	0.000183442
Ankrd29	19.116	-0.222988	0.122134	-1.82576	0.0678861	0.118976
Ankrd33b	71.1327	-0.889626	0.102949	-8.6414	5.55294e-18	1.38397e-16
Ankrd39	26.8636	0.0737622	0.0899816	0.819747	0.41236	0.513897
Ankrd40	73.7008	-0.076349	0.0807687	-0.94528	0.344516	0.445913
Ankrd42	22.0846	-0.100469	0.107575	-0.933948	0.350331	0.451665
Ankrd44	46.4167	1.04277	0.129955	8.02415	1.02234e-15	2.09109e-14
Ankrd46	49.7665	-0.225439	0.0731308	-3.08269	0.00205141	0.0056846
Ankrd49	23.2687	0.261825	0.0924114	2.83326	0.00460761	0.0116511
Ankrd50	39.899	0.715381	0.100549	7.11476	1.12109e-12	1.68376e-11
Ankrd52	57.9123	0.142329	0.0864642	1.6461	0.0997429	0.163793
Ankrd54	21.827	-0.068182	0.106524	-0.640065	0.522131	0.617015
Ankrd6	21.8649	-0.149059	0.138144	-1.07901	0.280583	0.380715
Ankrd9	18.4323	-0.333884	0.116074	-2.87648	0.00402142	0.0103297
Anks1	28.2294	0.224542	0.0960153	2.33861	0.0193555	0.0410692
Anks3	50.4353	0.0212423	0.0698539	0.304096	0.761055	0.820899
Anks4b	42.5031	-0.698149	0.136106	-5.12946	2.90576e-07	1.95379e-06
Anks6	31.3521	-0.28696	0.0910577	-3.15141	0.00162483	0.00460945
Ankzf1	20.1037	-0.238146	0.106872	-2.22833	0.0258582	0.0525592
Ano1	22.3123	0.765771	0.198366	3.8604	0.000113203	0.000424347
Ano10	37.428	0.0614299	0.0853842	0.719453	0.471862	0.570649
Ano5	16.7091	0.706473	0.103798	6.8062	1.00211e-11	1.36721e-10
Ano6	70.1343	0.0395097	0.100627	0.392637	0.694588	0.768118
Anp32a	149.991	0.0766712	0.0705347	1.087	0.277037	0.377447
Anp32b	97.4994	0.54937	0.095227	5.76906	7.97127e-09	7.23471e-08
Anp32e	66.9048	0.225202	0.0755092	2.98244	0.0028596	0.00764472
Anpep	91.8796	-0.547091	0.145212	-3.76754	0.000164863	0.000595021
Antxr1	28.512	0.913558	0.21478	4.25345	2.105e-05	9.35188e-05
Antxr2	51.5648	1.1636	0.136064	8.55187	1.21113e-17	2.94886e-16
Anxa1	37.0824	0.678678	0.219347	3.09408	0.00197424	0.00548636
Anxa11	106.028	-0.247314	0.0761666	-3.24701	0.00116623	0.00343468
Anxa13	18.7974	-0.362606	0.155838	-2.32681	0.0199756	0.0421941
Anxa2	265.7	0.343063	0.254504	1.34797	0.177668	0.262757
Anxa3	83.8726	0.402946	0.225971	1.78318	0.0745575	0.128717
Anxa4	79.8573	-0.0553191	0.104745	-0.52813	0.597409	0.685685
Anxa5	282.535	0.714636	0.157807	4.52854	5.93923e-06	2.98784e-05
Anxa6	94.437	0.486176	0.127529	3.81227	0.000137697	0.000505183
Anxa7	204.994	-0.139876	0.103305	-1.35401	0.175733	0.260777
Aoah	64.9067	0.355668	0.133083	2.67253	0.0075282	0.0180111
Aoc1	83.1308	-0.604154	0.330406	-1.82852	0.0674715	0.118351
Aopep	71.6537	0.0820497	0.101833	0.805728	0.4204	0.520926
Ap1ar	44.5914	-0.407733	0.106113	-3.84243	0.000121821	0.000452574
Ap1b1	81.2601	0.210772	0.0775164	2.71906	0.0065468	0.0159065
Ap1g1	110.646	-0.291043	0.0819176	-3.55287	0.000381053	0.00125802
Ap1g2	27.4603	0.173223	0.0889272	1.94792	0.0514243	0.0945242
Ap1m1	47.5688	0.0444044	0.0792009	0.560656	0.575032	0.665553
Ap1m2	22.5738	-0.296217	0.119674	-2.47519	0.0133164	0.0297826
Ap1s1	86.758	0.00161872	0.0822531	0.0196798	0.984299	0.988829
Ap1s2	22.6765	1.23639	0.12425	9.95084	2.50055e-23	1.00506e-21
Ap1s3	35.8426	0.0146577	0.0938203	0.156231	0.875851	0.908648
Ap2a1	52.4913	0.151365	0.07682	1.97039	0.0487937	0.0903712
Ap2a2	175.58	-0.237719	0.0965777	-2.46143	0.0138386	0.0308198
Ap2b1	121.635	0.260721	0.0967066	2.696	0.00701779	0.0169339
Ap2m1	359.63	-0.17151	0.0999418	-1.7161	0.0861446	0.144878
Ap2s1	109.756	0.251656	0.0725123	3.47052	0.000519448	0.00167007
Ap3b1	80.938	0.162443	0.0699692	2.32164	0.0202523	0.0426789
Ap3d1	81.13	0.267793	0.0741358	3.61219	0.000303619	0.00102592
Ap3m1	38.981	0.0733085	0.0811085	0.903832	0.366084	0.467851
Ap3m2	21.5423	0.674915	0.104597	6.45254	1.0999e-10	1.31873e-09
Ap3s1	80.3009	0.186319	0.0889085	2.09562	0.0361158	0.0701322
Ap3s2	24.768	-0.244442	0.103104	-2.37083	0.0177483	0.0382097
Ap4b1	24.0941	0.0255693	0.0955949	0.267476	0.789103	0.844177
Ap4e1	29.3123	-0.0674215	0.0849123	-0.794014	0.427187	0.52767
Ap4m1	21.9028	0.171363	0.0961837	1.78163	0.0748101	0.129025
Ap4s1	31.799	-0.0329606	0.0875299	-0.376564	0.706497	0.777282
Ap5m1	38.9231	-0.229038	0.0813818	-2.81437	0.00488734	0.0122629
Ap5s1	31.4303	-0.187794	0.0831317	-2.25899	0.0238841	0.0490548
Ap5z1	34.5202	0.118479	0.0815383	1.45304	0.146212	0.224088
Apaf1	31.4238	0.823871	0.103715	7.94358	1.96432e-15	3.96024e-14
Apba1	20.4354	0.750304	0.104807	7.15891	8.13226e-13	1.24652e-11
Apba3	41.6852	-0.353095	0.0958143	-3.6852	0.000228524	0.000799266
Apbb1	25.2749	0.0964849	0.105422	0.91523	0.360071	0.461236
Apbb1ip	47.9038	1.70735	0.158904	10.7445	6.28853e-27	3.31746e-25
Apbb2	56.4812	0.105566	0.080328	1.31418	0.188784	0.27575
Apbb3	27.772	-0.0930646	0.0972418	-0.957044	0.338545	0.439713
Apc	32.7106	0.418004	0.0845594	4.94331	7.68064e-07	4.7229e-06
Apcdd1	18.4009	0.407331	0.130391	3.12392	0.00178459	0.00501102
Apeh	98.4269	-0.661046	0.13564	-4.87352	1.09624e-06	6.53131e-06
Apela	34.9335	-0.298691	0.235571	-1.26794	0.204819	0.295018
Apex1	48.9981	0.200235	0.106117	1.88693	0.0591698	0.106282
Apex2	29.7557	-0.217635	0.0878638	-2.47696	0.0132506	0.0296514
Aph1a	117.181	-0.0593779	0.0601286	-0.987515	0.32339	0.424471
Aph1b	34.1347	-0.0928693	0.0826704	-1.12337	0.261281	0.360145
Api5	54.4971	0.180362	0.0746008	2.4177	0.0156191	0.0341308
Apip	39.7523	0.0392963	0.0836709	0.469653	0.638603	0.721456
Aplf	20.3897	0.200981	0.0983146	2.04427	0.0409272	0.0778281
Apln	22.6625	0.31838	0.172575	1.84487	0.065056	0.114926
Aplnr	30.4126	0.858435	0.129365	6.63574	3.22879e-11	4.13344e-10
Aplp1	18.3248	0.00718168	0.125372	0.0572829	0.95432	0.968218
Aplp2	242.203	-0.24067	0.0881853	-2.72914	0.00634998	0.0154759
Apmap	86.9406	-0.530782	0.128332	-4.13599	3.53431e-05	0.000148812
Apoa4	20.8619	-0.45551	0.238199	-1.91231	0.0558362	0.101267
Apob	65.7878	-1.16368	0.207013	-5.6213	1.89525e-08	1.62573e-07
Apobec1	47.3918	1.77512	0.147207	12.0587	1.74617e-33	1.72721e-31
Apobec3	69.5477	1.79132	0.187118	9.57321	1.0364e-21	3.56574e-20
Apoc1	21.7646	0.293663	0.112443	2.61166	0.00901045	0.0211458
Apoc3	26.3873	-0.127938	0.237782	-0.538046	0.590545	0.67947
Apoh	18.1241	-0.192576	0.154466	-1.24672	0.212499	0.303765
Apol7c	18.5553	0.645169	0.100038	6.44922	1.12425e-10	1.34538e-09
Apom	77.2309	-0.775746	0.215799	-3.59477	0.000324682	0.00109097
Apoo	77.1174	-0.669605	0.130042	-5.14914	2.61687e-07	1.78322e-06
Apool	43.2668	-0.456382	0.0964092	-4.7338	2.20357e-06	1.23394e-05
Coa8	60.2142	-0.308317	0.095986	-3.21211	0.00131766	0.00382501
App	937.008	-0.193281	0.0795098	-2.43092	0.0150607	0.0331048
Appbp2	39.4996	-0.0232963	0.0818617	-0.284581	0.775965	0.833715
Appl1	56.6255	0.378009	0.0830082	4.55388	5.26664e-06	2.68226e-05
Appl2	31.3875	0.0762327	0.106863	0.713366	0.47562	0.573879
Aprt	83.1393	-0.276688	0.104986	-2.63547	0.00840204	0.0198578
Aptx	30.25	0.230913	0.0798436	2.89207	0.00382712	0.00989689
Aqp1	290.05	-0.9254	0.234539	-3.94561	7.95987e-05	0.00030829
Aqp11	42.0809	-1.00043	0.193129	-5.18012	2.21747e-07	1.5325e-06
Aqp2	65.2939	0.0763062	0.228652	0.333721	0.73859	0.803237
Aqp3	40.696	-0.348309	0.20264	-1.71885	0.0856411	0.144266
Aqp4	19.5084	-0.287157	0.198845	-1.44413	0.148703	0.227172
Aqp6	20.7246	-0.186828	0.130808	-1.42826	0.153217	0.232767
Aqp7	38.7804	-0.802743	0.169202	-4.7443	2.09234e-06	1.17581e-05
Aqr	40.5126	0.0781582	0.0764672	1.02211	0.306727	0.407799
Ar	44.0104	-0.499225	0.121618	-4.10487	4.04536e-05	0.00016826
Araf	57.8603	0.067845	0.076918	0.882044	0.377753	0.479857
Arap1	75.4858	1.39704	0.153553	9.09809	9.19335e-20	2.69438e-18
Arap2	30.8886	-0.385578	0.0970328	-3.97368	7.07697e-05	0.000277789
Arap3	39.1891	1.33994	0.105092	12.7502	3.10835e-37	4.18668e-35
Arcn1	111.238	-0.0273277	0.0688663	-0.396822	0.691499	0.765303
Arel1	35.7008	0.079489	0.0809232	0.982277	0.325963	0.427228
Arf1	373.29	-0.0134733	0.0708604	-0.190139	0.8492	0.888866
Arf2	41.3671	0.380286	0.0836567	4.54579	5.47291e-06	2.77281e-05
Arf3	96.448	0.102029	0.076888	1.32698	0.184514	0.270573
Arf4	117.146	0.149453	0.0750815	1.99054	0.0465316	0.0867271
Arf6	186.148	0.280255	0.0823046	3.40509	0.000661428	0.00207234
Arfgap1	45.4377	0.145388	0.079653	1.82527	0.0679606	0.119077
Arfgap2	61.0962	0.0589317	0.0772087	0.763278	0.445298	0.545253
Arfgap3	46.4808	0.170327	0.0878181	1.93955	0.0524345	0.0960604
Arfgef1	84.9202	-0.17093	0.0738126	-2.31573	0.0205728	0.0432392
Arfgef2	58.8868	-0.0175288	0.0716077	-0.244789	0.80662	0.856978
Arfip1	57.9231	0.0920391	0.0732202	1.25702	0.208747	0.29949
Arfip2	41.9451	-0.284034	0.0787441	-3.60705	0.0003097	0.00104503
Arfrp1	62.1442	0.0810805	0.0683862	1.18563	0.235769	0.331017
Arg2	48.3177	-0.560838	0.289653	-1.93624	0.0528383	0.0966464
Arglu1	63.8207	0.086023	0.0863656	0.996033	0.319234	0.420498
Arhgap1	106.237	0.209736	0.0787232	2.66422	0.0077166	0.0184131
Arhgap10	75.9606	-0.309512	0.0924799	-3.34681	0.000817484	0.00250125
Arhgap11a	19.1282	0.634318	0.104756	6.05519	1.4025e-09	1.42626e-08
Arhgap12	69.5309	0.250181	0.0782065	3.19898	0.00137916	0.00397937
Arhgap15	27.0435	0.779425	0.0898573	8.67403	4.17094e-18	1.05196e-16
Arhgap17	65.3898	0.987328	0.104526	9.44581	3.5268e-21	1.1391e-19
Arhgap18	54.4667	0.308903	0.0964671	3.20215	0.00136405	0.00394297
Arhgap21	43.7632	0.17357	0.084455	2.05518	0.0398616	0.0761448
Arhgap22	36.6053	0.947061	0.0883594	10.7183	8.35476e-27	4.35307e-25
Arhgap23	37.7361	0.63844	0.10976	5.8167	6.00208e-09	5.56721e-08
Arhgap24	108.253	-0.670466	0.121198	-5.53201	3.16583e-08	2.59098e-07
Arhgap25	27.9202	1.46188	0.124719	11.7214	9.89841e-32	8.03358e-30
Arhgap26	67.0249	-0.115388	0.122861	-0.939178	0.347639	0.449129
Arhgap27	27.2703	0.51104	0.118819	4.30099	1.70035e-05	7.7134e-05
Arhgap28	18.814	-0.0659989	0.110997	-0.594602	0.55211	0.645215
Arhgap29	65.2146	-0.0274004	0.0900905	-0.304143	0.761019	0.820899
Arhgap30	44.4775	1.93389	0.156909	12.325	6.64694e-35	7.51401e-33
Arhgap31	52.1895	1.09848	0.0910155	12.0691	1.5379e-33	1.55771e-31
Arhgap32	34.1156	-0.247741	0.0977508	-2.53442	0.0112635	0.0257367
Arhgap35	63.553	-0.0423778	0.0747322	-0.567063	0.570672	0.661473
Arhgap39	27.7774	0.507039	0.0919364	5.51511	3.48568e-08	2.82898e-07
Arhgap4	21.7185	1.24995	0.109227	11.4436	2.53045e-30	1.82034e-28
Arhgap42	81.3103	-0.873431	0.0924267	-9.44999	3.38871e-21	1.10011e-19
Arhgap45	56.981	1.99647	0.192309	10.3816	3.00791e-25	1.41049e-23
Arhgap5	84.6519	-0.497003	0.0793217	-6.26566	3.71238e-10	4.13754e-09
Arhgap6	31.9437	0.118311	0.0875533	1.35131	0.176598	0.261632
Arhgap9	40.542	1.53586	0.154481	9.94208	2.73059e-23	1.0906e-21
Arhgdia	333.176	0.512884	0.097297	5.27132	1.35447e-07	9.79141e-07
Arhgdib	34.7145	1.51013	0.141728	10.6551	1.65025e-26	8.42493e-25
Arhgef1	83.9709	0.868427	0.109104	7.95961	1.72576e-15	3.50157e-14
Arhgef10	23.693	0.316186	0.108085	2.92535	0.00344067	0.00902285
Arhgef10l	67.817	0.00831862	0.0938759	0.0886129	0.92939	0.949718
Arhgef11	48.3797	-0.00634146	0.0730847	-0.0867685	0.930855	0.950679
Arhgef12	135.543	-0.167855	0.0658149	-2.5504	0.0107598	0.0247347
Arhgef15	25.7326	0.445463	0.10622	4.19379	2.74332e-05	0.000118949
Arhgef16	44.162	-0.659429	0.098372	-6.70343	2.03589e-11	2.65736e-10
Arhgef17	40.1936	0.129571	0.137254	0.944017	0.345161	0.446565
Arhgef18	51.4192	-0.18566	0.0791494	-2.34569	0.018992	0.0404198
Arhgef2	97.5725	0.753832	0.112924	6.67555	2.46307e-11	3.1919e-10
Arhgef25	34.3256	0.599981	0.151739	3.95403	7.68465e-05	0.000299278
Arhgef28	95.9658	-0.968769	0.100035	-9.68431	3.51588e-22	1.27549e-20
Arhgef3	72.0294	0.396569	0.0844547	4.69564	2.65769e-06	1.45919e-05
Arhgef38	18.9813	-0.174508	0.132346	-1.31858	0.187309	0.273911
Arhgef39	17.9428	-0.246961	0.156435	-1.57868	0.11441	0.183662
Arhgef40	28.3682	0.32451	0.127808	2.53903	0.0111159	0.0254685
Arhgef5	54.1417	-0.414386	0.0873231	-4.74543	2.08059e-06	1.17077e-05
Arhgef6	24.0415	1.36407	0.110995	12.2895	1.03154e-34	1.14564e-32
Arhgef7	49.4888	-0.0680536	0.0703386	-0.967514	0.333287	0.434757
Arid1a	67.6875	0.425969	0.0850758	5.00694	5.53023e-07	3.51321e-06
Arid1b	69.7862	0.0550178	0.10809	0.508998	0.610754	0.696959
Arid2	61.4612	0.213133	0.0877982	2.42754	0.0152017	0.0333627
Arid3a	26.2899	0.525218	0.087103	6.02985	1.64112e-09	1.65696e-08
Arid4a	42.9427	0.656977	0.0909684	7.22204	5.12151e-13	8.04508e-12
Arid4b	29.5006	0.167482	0.0908445	1.84361	0.0652397	0.115154
Arid5a	19.0534	0.820537	0.10785	7.6081	2.78165e-14	4.96035e-13
Arid5b	42.6289	0.330891	0.126597	2.61373	0.00895606	0.0210259
Arih1	85.4968	0.155289	0.0818608	1.89699	0.057829	0.104194
Arih2	38.4598	-0.0819118	0.0778408	-1.0523	0.292663	0.393499
Arl1	92.6159	0.037687	0.0741686	0.508126	0.611365	0.697506
Arl10	30.8612	0.304994	0.0855875	3.56353	0.0003659	0.00121496
Arl14ep	21.9775	-0.0855297	0.101125	-0.845782	0.397674	0.499644
Arl15	53.7206	-0.131342	0.12042	-1.0907	0.275406	0.375665
Arl2	68.0799	-0.0555839	0.0717989	-0.774161	0.438836	0.538904
Arl2bp	71.011	-0.0811102	0.0779268	-1.04085	0.297945	0.399085
Arl3	96.0041	-0.195952	0.0774048	-2.53152	0.011357	0.0259222
Arl4a	22.9065	0.090624	0.0957199	0.946762	0.34376	0.445207
Arl4c	57.5161	0.849445	0.190929	4.44901	8.62666e-06	4.18155e-05
Arl5a	70.8287	0.0909376	0.0675719	1.34579	0.17837	0.263487
Arl5b	28.4268	-0.0414389	0.0894726	-0.463146	0.643259	0.725803
Arl5c	18.9547	0.76031	0.12147	6.25925	3.86845e-10	4.30012e-09
Arl6	41.651	-0.458232	0.0886283	-5.17027	2.33762e-07	1.61026e-06
Arl6ip1	196.891	-0.516731	0.126744	-4.07697	4.56263e-05	0.000187496
Arl6ip4	59.5252	-0.0771363	0.0723957	-1.06548	0.286658	0.386803
Arl6ip5	101.759	0.291099	0.0949115	3.06705	0.00216179	0.00596566
Arl6ip6	42.5718	0.0444797	0.0734123	0.605889	0.544589	0.638252
Arl8a	95.976	0.0658531	0.0707731	0.930482	0.352121	0.453184
Arl8b	85.0949	0.0194946	0.0707037	0.275722	0.782762	0.839592
Armc1	38.7831	-0.261556	0.0994585	-2.6298	0.00854358	0.0201584
Armc10	30.8905	0.0553732	0.0918175	0.603078	0.546457	0.639849
Armc5	26.6961	-0.156638	0.0942052	-1.66273	0.0963672	0.158992
Armc6	23.697	-0.0195719	0.103844	-0.188475	0.850505	0.890011
Armc7	27.0227	0.8382	0.0915065	9.16001	5.18933e-20	1.56434e-18
Armc8	37.6963	0.0415237	0.079313	0.523542	0.600597	0.688595
Armc9	26.3451	-0.218458	0.0963655	-2.26697	0.0233922	0.0481679
Armcx1	21.0401	0.48815	0.106928	4.56521	4.98988e-06	2.55671e-05
Armcx2	32.1756	0.580807	0.105406	5.5102	3.58426e-08	2.8997e-07
Armcx3	40.578	0.715071	0.108037	6.61877	3.62207e-11	4.61107e-10
Armcx4	18.0631	0.400046	0.104414	3.83134	0.00012745	0.000471824
Armh3	33.4307	-0.0596195	0.0871601	-0.684023	0.493961	0.591007
Armh4	24.5422	-0.359237	0.124634	-2.88234	0.00394729	0.0101661
Armt1	21.3553	0.0655973	0.100599	0.652069	0.514357	0.609194
Arnt	55.9921	0.268791	0.0799013	3.36403	0.000768124	0.00236508
Arnt2	32.2443	-0.399529	0.111457	-3.58459	0.000337609	0.00112872
Arntl	19.4328	0.39682	0.120932	3.28136	0.00103307	0.00307831
Arntl2	18.5074	0.129919	0.110517	1.17556	0.239772	0.335972
Arpc1a	86.9121	0.0734188	0.0584401	1.25631	0.209004	0.299751
Arpc1b	164.02	1.35823	0.20198	6.7246	1.76077e-11	2.31257e-10
Arpc2	288.78	0.556823	0.102558	5.42934	5.65625e-08	4.41787e-07
Arpc3	196.664	0.494323	0.0776032	6.36988	1.8917e-10	2.18729e-09
Arpc4	221.545	0.543345	0.0820828	6.61947	3.60491e-11	4.59635e-10
Arpc5	241.42	0.384938	0.101366	3.7975	0.000146161	0.000533297
Arpc5l	77.414	-0.166538	0.0802062	-2.07638	0.037859	0.0728137
Arpin	33.7911	-0.0944741	0.107362	-0.879958	0.378882	0.480664
Arpp19	192.752	-0.381561	0.100221	-3.80719	0.000140556	0.000514775
Arrb1	71.8978	1.00164	0.116177	8.62165	6.59955e-18	1.63197e-16
Arrb2	117.036	2.46145	0.167069	14.7331	3.95097e-49	2.00093e-46
Arrdc1	31.6392	0.235499	0.116258	2.02566	0.0427994	0.0809385
Arrdc2	18.3177	0.110447	0.148095	0.745784	0.455798	0.555371
Arrdc3	75.5	0.129177	0.134418	0.961011	0.336547	0.437746
Arrdc4	40.1996	0.512426	0.122478	4.18381	2.86666e-05	0.000123704
Arsa	25.5589	0.461238	0.109635	4.20703	2.58747e-05	0.00011281
Arsb	41.9561	-0.49159	0.154556	-3.18066	0.00146942	0.00421581
Arsg	27.9492	-0.438666	0.159594	-2.74864	0.00598433	0.0146694
Arsk	28.4176	0.113684	0.0925856	1.22788	0.219491	0.311688
Art4	23.5675	1.26884	0.174033	7.29081	3.08104e-13	4.93154e-12
Arv1	22.3805	-0.269393	0.104361	-2.58136	0.00984116	0.0229
Arvcf	35.6176	-0.216441	0.147706	-1.46535	0.142825	0.219875
As3mt	64.7952	-0.445724	0.0930747	-4.78888	1.67713e-06	9.63439e-06
Asah1	182.217	0.729573	0.141503	5.15589	2.52433e-07	1.72667e-06
Asah2	28.2965	-0.210228	0.112935	-1.86149	0.0626747	0.111547
Asap1	34.3448	0.709153	0.110106	6.44064	1.18972e-10	1.41836e-09
Asb11	30.7705	0.0879761	0.0923941	0.952183	0.341004	0.442408
Asb13	25.1503	-0.347057	0.112626	-3.08148	0.00205973	0.00570389
Asb2	23.4987	1.42541	0.0908618	15.6876	1.83796e-55	1.9392e-52
Asb3	33.6512	0.267119	0.0856128	3.12009	0.00180798	0.00506546
Asb6	26.0344	0.080229	0.0890183	0.901264	0.367448	0.468894
Asb7	26.69	-0.113211	0.086021	-1.31608	0.188147	0.274977
Asb8	32.8518	0.0598792	0.0805028	0.743816	0.456988	0.556553
Asb9	30.6666	-0.478173	0.15	-3.18782	0.00143348	0.0041211
Ascc1	37.7445	-0.224171	0.0817965	-2.7406	0.00613279	0.0149898
Ascc2	44.7318	0.0224713	0.0714126	0.314669	0.753013	0.814363
Ascc3	40.5067	0.231792	0.085607	2.70763	0.00677651	0.0164143
Asf1a	47.3963	-0.0280836	0.0689513	-0.407297	0.68379	0.758429
Ash1l	66.4191	0.215559	0.06909	3.11997	0.00180867	0.00506627
Ash2l	45.173	0.117287	0.0781636	1.50053	0.133477	0.208173
Asl	124.661	-0.762216	0.208699	-3.65222	0.00025998	0.000893729
Get3	113.219	-0.44286	0.0846683	-5.23053	1.69024e-07	1.19754e-06
Asns	25.0153	-0.0804819	0.143652	-0.560257	0.575304	0.66579
Asnsd1	49.6308	0.0635056	0.0846986	0.749783	0.453386	0.55307
Aspa	95.8941	-1.08109	0.207056	-5.22123	1.77741e-07	1.2537e-06
Aspdh	33.9312	-0.70389	0.178017	-3.95406	7.68361e-05	0.000299278
Aspg	22.1388	-0.759121	0.195402	-3.88492	0.000102362	0.00038791
Asph	92.061	-0.0231905	0.0718364	-0.322823	0.746829	0.809763
Aspn	21.4185	0.42376	0.109285	3.87756	0.00010551	0.000398882
Aspscr1	60.9382	-0.384049	0.08461	-4.53905	5.65079e-06	2.85266e-05
Asrgl1	26.7461	-0.184239	0.100955	-1.82496	0.0680071	0.119109
Ass1	784.275	-1.07794	0.309719	-3.48036	0.000500738	0.0016136
Asxl1	38.9121	0.23063	0.0871647	2.64591	0.0081471	0.0193138
Asxl2	32.5078	0.0533175	0.0876317	0.608427	0.542904	0.636926
Atad1	68.2463	-0.148934	0.0648826	-2.29544	0.021708	0.045138
Atad2b	30.6407	0.150698	0.0871986	1.72822	0.0839491	0.14215
Atad3a	78.6294	-0.424587	0.0842645	-5.03874	4.68595e-07	3.01314e-06
Atat1	25.6641	-0.0512567	0.0929052	-0.55171	0.581147	0.670974
Ate1	55.2403	0.0183654	0.0715729	0.256597	0.79749	0.849989
Atf1	42.4137	0.255628	0.0753583	3.39217	0.000693409	0.00216025
Atf2	43.5295	0.0246256	0.0710392	0.346647	0.728856	0.795796
Atf3	21.3097	0.581264	0.112027	5.1886	2.11878e-07	1.47738e-06
Atf4	76.6996	0.127195	0.102931	1.23573	0.216559	0.308212
Atf5	46.8184	0.580212	0.133584	4.34343	1.40272e-05	6.48644e-05
Atf6	74.8664	0.672319	0.0753388	8.92394	4.49987e-19	1.23051e-17
Atf6b	46.6639	0.235904	0.0780404	3.02284	0.00250415	0.00679345
Atf7	44.2725	0.473912	0.101483	4.66987	3.01393e-06	1.63354e-05
Atf7ip	57.3226	0.420497	0.100555	4.18177	2.89249e-05	0.000124734
Atg10	27.2039	-0.154769	0.103581	-1.49419	0.135126	0.210021
Atg101	27.748	-0.00777378	0.103238	-0.0752999	0.939976	0.957753
Atg13	34.9438	-0.101891	0.0887713	-1.14779	0.251054	0.34876
Atg14	29.424	-0.0803259	0.0878062	-0.91481	0.360291	0.461425
Atg16l1	41.736	0.113314	0.089718	1.263	0.206587	0.297227
Atg16l2	19.9113	0.340139	0.119093	2.85608	0.0042891	0.0109242
Atg2a	43.5469	0.106607	0.0706341	1.50928	0.131227	0.205296
Atg2b	52.5933	-0.103774	0.0725988	-1.42942	0.152885	0.232318
Atg3	54.1285	-0.00458369	0.0874508	-0.0524145	0.958198	0.970928
Atg4a	35.9603	-0.194716	0.0828389	-2.35053	0.0187466	0.0399916
Atg4b	43.3069	0.0777977	0.0770457	1.00976	0.31261	0.413796
Atg4c	22.5918	0.148588	0.0940557	1.57978	0.114156	0.183325
Atg4d	24.1383	-0.340716	0.1133	-3.00719	0.00263673	0.00711805
Atg7	35.2401	0.207596	0.0798349	2.60031	0.0093139	0.0217852
Atg9a	45.3076	-0.254642	0.0832689	-3.05807	0.00222766	0.00612341
Atic	49.7666	0.214089	0.0933673	2.29298	0.0218493	0.0453424
Atl2	52.313	-0.445786	0.0806415	-5.528	3.2391e-08	2.64582e-07
Atl3	75.1985	0.310755	0.0807153	3.85002	0.00011811	0.000440469
Atm	21.0353	0.182953	0.0992145	1.84402	0.0651805	0.115082
Atmin	25.6523	-0.054038	0.0883296	-0.611777	0.540685	0.634735
Atn1	28.8117	-0.062158	0.0997071	-0.623406	0.533018	0.627188
Atoh8	19.925	0.475773	0.115185	4.13052	3.6194e-05	0.000152041
Atox1	242.262	-0.0433206	0.087268	-0.496408	0.619606	0.705154
Atp10a	17.538	0.0422927	0.116459	0.363154	0.71649	0.785001
Atp11a	326.838	-1.03197	0.266311	-3.87506	0.000106599	0.0004024
Atp11b	57.6203	-0.0411738	0.0697159	-0.590594	0.554793	0.647753
Atp11c	23.5073	0.210951	0.0916513	2.30167	0.021354	0.0445409
Atp13a1	53.1629	-0.0365781	0.068477	-0.534166	0.593227	0.681936
Atp13a2	42.3009	1.08132	0.12202	8.86181	7.8729e-19	2.11184e-17
Atp13a3	79.9809	-0.276069	0.0953667	-2.89481	0.00379386	0.00982491
Atp1a1	1089.22	-0.704342	0.126436	-5.57075	2.53643e-08	2.12112e-07
Atp1a2	25.4429	0.730345	0.119871	6.09274	1.10992e-09	1.14904e-08
Atp1a3	16.5336	0.281121	0.122226	2.30002	0.0214469	0.0446832
Atp1b1	1306.5	-0.732874	0.157343	-4.65782	3.19576e-06	1.71884e-05
Atp1b2	28.8517	0.60767	0.113668	5.34603	8.9906e-08	6.79582e-07
Atp1b3	127.368	0.470864	0.0897786	5.24472	1.56522e-07	1.11584e-06
Atp2a2	139.798	-0.53371	0.0877884	-6.07951	1.20553e-09	1.2399e-08
Atp2a3	21.5535	0.581591	0.106235	5.47458	4.38545e-08	3.48989e-07
Atp2b1	89.9682	0.56588	0.100688	5.62015	1.90786e-08	1.63544e-07
Atp2b4	30.5049	0.029239	0.109966	0.26589	0.790324	0.844937
Atp2c1	80.4923	0.173444	0.0725693	2.39004	0.0168464	0.0364728
Atp4a	24.8202	-0.307314	0.166607	-1.84455	0.0651034	0.114961
Atp5a1	1504.12	-0.51805	0.131473	-3.94035	8.13641e-05	0.000314935
Atp5d	377.61	-0.480116	0.115737	-4.14834	3.34897e-05	0.000142143
Atp5e	426.067	-0.386928	0.0969428	-3.9913	6.57117e-05	0.000259992
Atp5g3	1242.37	-0.553754	0.137879	-4.01622	5.91397e-05	0.000236877
Atp5j2	281.155	-0.505544	0.114876	-4.40077	1.07867e-05	5.11692e-05
Atp5k	307.488	-0.521922	0.11987	-4.35405	1.33646e-05	6.20952e-05
Atp5l	459.944	-0.478695	0.108752	-4.4017	1.07407e-05	5.097e-05
Atp5mpl	341.719	-0.530123	0.11276	-4.70136	2.58436e-06	1.42202e-05
Atp5pb	412.831	-0.517079	0.131622	-3.9285	8.5476e-05	0.000330043
Atp6ap2	134.455	0.151457	0.07244	2.0908	0.0365464	0.070719
Atp6v0a1	44.9258	0.38218	0.0723767	5.28043	1.28881e-07	9.37795e-07
Atp6v0a2	84.4738	0.0913008	0.084145	1.08504	0.277903	0.37808
Atp6v0a4	176.466	-0.764931	0.162658	-4.7027	2.56742e-06	1.41454e-05
Atp6v0b	205.708	-0.0956848	0.064217	-1.49002	0.136218	0.211286
Atp6v0c	530.157	-0.193189	0.0837469	-2.30683	0.0210645	0.0441041
Atp6v0d1	113.244	-0.107135	0.0924444	-1.15892	0.24649	0.34353
Atp6v0d2	37.4285	0.0215023	0.148668	0.144633	0.885001	0.91589
Atp6v0e	153.364	-0.0448957	0.0679306	-0.660905	0.508673	0.604894
Atp6v0e2	49.2371	-0.55235	0.112406	-4.91386	8.93002e-07	5.42009e-06
Atp6v1a	229.3	-0.547184	0.117514	-4.65633	3.21891e-06	1.73056e-05
Atp6v1b1	62.8242	-0.186551	0.198955	-0.937654	0.348422	0.449957
Atp6v1b2	225.381	-0.465789	0.113204	-4.11459	3.87869e-05	0.000161966
Atp6v1c1	93.4632	-0.330728	0.0723521	-4.5711	4.8518e-06	2.49304e-05
Atp6v1c2	23.473	-0.246005	0.161606	-1.52225	0.127947	0.201109
Atp6v1d	123.288	-0.356461	0.0978084	-3.64448	0.000267932	0.000918537
Atp6v1e1	216.358	-0.421098	0.113106	-3.72304	0.000196838	0.000698672
Atp6v1g1	157.046	-0.412597	0.121579	-3.39365	0.00068967	0.00215072
Atp6v1g2	40.3207	0.244041	0.0750405	3.25212	0.00114546	0.0033798
Atp6v1g3	42.1648	-0.0915316	0.200161	-0.45729	0.647463	0.729252
Atp6v1h	76.421	-0.376648	0.0945037	-3.98554	6.7328e-05	0.000265558
Atp7a	35.593	0.348203	0.0818333	4.25503	2.09022e-05	9.29878e-05
Atp8a1	33.9023	1.13598	0.108538	10.4662	1.23444e-25	5.96536e-24
Atp8b1	23.5037	0.279089	0.107099	2.60591	0.0091631	0.0214721
Atp8b2	24.1741	0.67909	0.115478	5.88067	4.08605e-09	3.89852e-08
Atp8b4	25.4671	0.874246	0.103986	8.40736	4.19352e-17	9.63596e-16
Atp9a	43.6988	-0.306218	0.0878481	-3.48577	0.000490717	0.00158373
Atp9b	27.6772	0.252672	0.0943414	2.67827	0.00740027	0.0177351
Atpaf1	43.5218	-0.313829	0.0989964	-3.17011	0.00152384	0.00435393
Atpaf2	38.1209	-0.209299	0.0798743	-2.62035	0.00878392	0.0206716
Atpsckmt	24.4117	-0.197059	0.101115	-1.94887	0.0513115	0.0943443
Atr	21.9369	-0.145723	0.100435	-1.45093	0.146801	0.224718
Atrip	22.3767	-0.141616	0.0975893	-1.45114	0.14674	0.224652
Atrn	28.1545	-0.345104	0.0900983	-3.8303	0.000127985	0.00047339
Atrnl1	55.0856	0.0837074	0.120051	0.697264	0.485638	0.582811
Atrx	52.4766	0.494949	0.0924997	5.35082	8.75571e-08	6.63014e-07
Atxn1	39.743	-0.351788	0.123794	-2.84172	0.00448714	0.0113692
Atxn10	82.6886	0.0112379	0.0786954	0.142803	0.886446	0.916848
Atxn1l	50.7564	-0.0544816	0.0690589	-0.788915	0.430162	0.530465
Atxn2	82.8259	-0.386926	0.0752606	-5.14115	2.73064e-07	1.84979e-06
Atxn2l	104.214	0.373835	0.0875011	4.27235	1.93426e-05	8.67198e-05
Atxn3	34.0347	0.372173	0.0852236	4.36702	1.25953e-05	5.90191e-05
Atxn7	34.7775	0.0296713	0.0813337	0.364809	0.715254	0.78419
Atxn7l1	22.6619	0.656141	0.0961082	6.8271	8.66482e-12	1.18344e-10
Atxn7l2	28.4944	-0.285594	0.114002	-2.50518	0.0122389	0.0277204
Atxn7l3	38.2841	0.246119	0.0872568	2.82063	0.00479292	0.0120499
AU021092	21.0263	0.228758	0.108316	2.11195	0.034691	0.0676874
AU022252	27.0459	-0.218758	0.0935018	-2.33961	0.019304	0.0409874
AU040320	24.555	-0.349919	0.104908	-3.3355	0.000851472	0.00259271
Auh	106.417	-0.458074	0.101729	-4.50289	6.70348e-06	3.33357e-05
Aup1	158.788	-0.0796336	0.0820405	-0.970661	0.331717	0.433244
Aurkaip1	87.4721	-0.122272	0.0754344	-1.6209	0.105039	0.171146
Auts2	29.7849	-0.275574	0.0997698	-2.7621	0.00574304	0.0141492
Aven	29.2196	-0.13064	0.105	-1.24419	0.213428	0.304681
Avl9	50.0533	0.0141007	0.0711828	0.198091	0.842973	0.884233
Avpi1	42.4488	-0.17304	0.0798836	-2.16616	0.0302992	0.0603648
Avpr1a	19.9428	0.287857	0.122794	2.34423	0.0190662	0.0405574
Avpr2	21.1049	-0.175202	0.128109	-1.3676	0.171436	0.255449
AW209491	23.3865	-0.257188	0.1003	-2.5642	0.0103413	0.0239013
AW549877	52.3668	-0.110035	0.0939804	-1.17083	0.241666	0.338242
AW554918	25.1519	0.110384	0.093874	1.17587	0.239645	0.335859
Axin1	41.2776	0.0295876	0.0733396	0.403433	0.68663	0.760912
Axin2	16.9695	0.400146	0.1435	2.78847	0.00529569	0.0131675
Axl	151.058	1.90835	0.183564	10.3961	2.58374e-25	1.21609e-23
Azgp1	31.0166	-0.78368	0.25189	-3.1112	0.00186329	0.00520429
Azi2	46.6317	0.0581403	0.0772348	0.752773	0.451586	0.551194
Azin1	84.7695	-0.395046	0.0949035	-4.1626	3.14638e-05	0.000134764
Iftap	48.333	-0.506006	0.104964	-4.82076	1.43013e-06	8.32883e-06
B230219D22Rik	63.9464	0.194453	0.0762646	2.54972	0.0107811	0.024773
B230307C23Rik	35.5891	0.267649	0.0791514	3.38148	0.000720953	0.00223561
B2m	1328.48	1.38541	0.191477	7.23541	4.64129e-13	7.33625e-12
B3galnt1	27.1005	0.177328	0.145637	1.2176	0.223376	0.316102
B3galnt2	40.1567	-0.00354967	0.0837164	-0.0424011	0.966179	0.975813
B3galt5	21.4352	-0.582579	0.142602	-4.08535	4.40099e-05	0.000181383
B3galt6	18.6069	-0.201034	0.1096	-1.83424	0.0666179	0.117178
B3gat2	67.1345	-0.900679	0.150029	-6.00336	1.93277e-09	1.92987e-08
B3gat3	71.7038	0.0151488	0.0643001	0.235595	0.813747	0.862379
B3glct	25.9148	0.238289	0.0932888	2.55432	0.0106397	0.024509
B3gnt2	49.2416	-0.0950499	0.0780945	-1.21711	0.223561	0.316328
B3gnt3	20.2236	0.106739	0.117935	0.905064	0.365431	0.467178
B3gnt7	19.8846	0.0417544	0.11633	0.358932	0.719646	0.787778
B3gnt8	20.8133	0.790655	0.0984887	8.02788	9.91719e-16	2.03503e-14
B3gnt9	26.2662	0.769303	0.106461	7.22611	4.97007e-13	7.84615e-12
B4galnt1	53.1302	0.583086	0.159101	3.66489	0.000247445	0.000855984
B4galnt2	19.5808	-0.040971	0.113326	-0.361533	0.717701	0.786125
B4galnt3	23.7638	-0.732937	0.126163	-5.80947	6.26705e-09	5.78754e-08
B4galt1	107.719	0.265714	0.114928	2.312	0.0207776	0.0435972
B4galt2	23.8007	0.407629	0.111596	3.65273	0.000259466	0.000892447
B4galt3	42.7558	-0.117931	0.0855933	-1.3778	0.168265	0.251523
B4galt4	22.359	0.277315	0.094599	2.93148	0.00337348	0.0088687
B4galt5	107.059	-0.25164	0.156707	-1.60581	0.108316	0.175595
B4galt6	41.3039	0.937654	0.119571	7.84184	4.43977e-15	8.58198e-14
B4galt7	26.8764	0.0735882	0.086267	0.853028	0.393644	0.495666
B4gat1	35.3767	-0.222874	0.0924102	-2.41179	0.0158742	0.0346225
B9d1	28.9495	-0.162137	0.0946679	-1.71269	0.0867698	0.145702
B9d2	31.3509	0.138063	0.0849336	1.62554	0.104047	0.169761
Babam1	101.228	-0.157958	0.0745367	-2.1192	0.0340733	0.0666774
Babam2	76.5708	0.0362568	0.0788513	0.459813	0.645651	0.727794
Bace1	46.0785	0.440711	0.096686	4.55817	5.16015e-06	2.63332e-05
Bach1	54.8523	0.604299	0.0961639	6.28406	3.29844e-10	3.69899e-09
Bad	51.2571	-0.0799136	0.0715692	-1.11659	0.264169	0.363506
Bag1	164.788	-0.174892	0.0968775	-1.80529	0.0710299	0.123447
Bag2	38.0852	-0.210854	0.119401	-1.76593	0.0774076	0.132961
Bag3	44.0419	-0.0419428	0.0989495	-0.423881	0.671653	0.748771
Bag4	30.6085	-0.0737507	0.0891294	-0.827456	0.407978	0.509259
Bag5	32.6529	0.108344	0.0849131	1.27594	0.201976	0.291819
Bag6	85.3307	0.0220675	0.0665256	0.331715	0.740105	0.804332
Bahcc1	23.9892	-0.0162858	0.0941235	-0.173026	0.862631	0.899107
Bahd1	57.9607	0.18035	0.0771089	2.3389	0.0193407	0.0410516
Baiap2	44.9079	-0.375408	0.102425	-3.6652	0.000247142	0.000855169
Baiap2l1	28.1082	-0.580356	0.117292	-4.94795	7.50003e-07	4.64089e-06
Baiap2l2	58.9738	-1.10017	0.129588	-8.48975	2.07078e-17	4.90059e-16
Bak1	51.5504	0.611508	0.113218	5.40113	6.6221e-08	5.13426e-07
Bambi	19.8772	0.701265	0.132307	5.30028	1.15624e-07	8.47171e-07
Banf1	101.854	0.123901	0.101507	1.22061	0.222232	0.314887
Banp	20.6347	0.0621528	0.0975985	0.636821	0.524241	0.619105
Bap1	45.7734	-0.128085	0.0776496	-1.64953	0.0990391	0.162806
Basp1	60.9433	1.28085	0.162793	7.868	3.60356e-15	7.04085e-14
Batf3	29.8062	1.20852	0.12085	10.0002	1.5206e-23	6.25077e-22
Bax	85.5131	0.166187	0.0971999	1.70974	0.087314	0.146474
Baz1a	22.1433	0.558041	0.0942788	5.91905	3.23797e-09	3.12469e-08
Baz1b	66.1458	0.478694	0.0777446	6.15727	7.40112e-10	7.8678e-09
Baz2a	58.497	0.268801	0.0835812	3.21605	0.00129968	0.00377674
Baz2b	51.7745	0.507181	0.0896788	5.65553	1.55367e-08	1.35943e-07
Bbc3	25.9911	0.203719	0.0921099	2.2117	0.0269875	0.0546003
Bbip1	37.8259	-0.00161043	0.0762149	-0.0211301	0.983142	0.988032
Bbs12	24.7212	0.0527428	0.0969858	0.54382	0.586565	0.676182
Bbs2	19.783	-0.294791	0.108892	-2.70718	0.0067858	0.0164336
Bbs7	22.1815	-0.205495	0.105815	-1.94202	0.052135	0.0955946
Bbs9	28.9979	-0.0870463	0.0869348	-1.00128	0.31669	0.417907
Bbx	44.2612	-0.037163	0.0772873	-0.480842	0.630629	0.714487
BC003965	29.7791	-0.156066	0.0885609	-1.76224	0.0780287	0.133756
BC004004	144.208	-0.448776	0.10409	-4.31144	1.62192e-05	7.3841e-05
BC005537	235.805	0.207781	0.0661519	3.14097	0.0016839	0.00475147
BC005624	52.2049	0.084022	0.0738613	1.13756	0.255302	0.353498
Rusf1	33.1192	-0.0123612	0.0855936	-0.144417	0.885171	0.915991
BC024978	26.0375	0.0811453	0.0871594	0.930999	0.351854	0.452956
BC028528	22.433	1.24834	0.104669	11.9265	8.61379e-33	7.96053e-31
BC029722	55.8534	-0.0672134	0.101502	-0.662188	0.507851	0.604087
BC034090	51.9654	-0.903052	0.0946613	-9.53981	1.43088e-21	4.80539e-20
BC035044	21.7857	0.735785	0.0932758	7.88828	3.06386e-15	6.04229e-14
Cdin1	20.812	0.229087	0.102394	2.23731	0.0252661	0.0515127
Cspg4b	20.3944	-0.309929	0.152153	-2.03695	0.0416549	0.079022
Bcam	110.638	-0.274329	0.209816	-1.30747	0.191052	0.278548
Bcap29	38.4348	0.215718	0.0779049	2.76899	0.00562306	0.0138941
Bcar1	48.3603	-0.375746	0.0922807	-4.07177	4.66568e-05	0.000191234
Bcar3	24.6714	-0.0247952	0.106517	-0.232781	0.815931	0.864116
Bcas2	52.1761	-0.00910604	0.0745148	-0.122204	0.902737	0.929157
Bcas3	35.3331	0.116558	0.0956203	1.21897	0.222855	0.315576
Bcat1	39.6949	-0.586892	0.327357	-1.79282	0.0730018	0.126452
Bcat2	43.4685	0.127871	0.104777	1.22041	0.222308	0.314917
Bccip	76.8891	-0.286111	0.0884135	-3.23606	0.00121193	0.00355192
Bckdha	206.91	-0.567998	0.149563	-3.79773	0.000146026	0.000532961
Bckdk	47.3063	-0.209281	0.0814232	-2.57029	0.0101615	0.0235329
Bcl10	54.5658	0.44498	0.095753	4.64717	3.3652e-06	1.79851e-05
Bcl2	32.9896	0.540751	0.10929	4.94786	7.50328e-07	4.64089e-06
Bcl2a1c	27.7227	1.47449	0.114775	12.8468	8.96964e-38	1.26183e-35
Bcl2l1	124.289	0.00963632	0.0906728	0.106276	0.915364	0.939191
Bcl2l11	25.7966	0.573947	0.111702	5.13818	2.77408e-07	1.8742e-06
Bcl2l12	20.3881	0.126612	0.106489	1.18897	0.234453	0.32942
Bcl2l13	37.2788	-0.308328	0.0904193	-3.40998	0.000649672	0.00203955
Bcl2l2	44.4022	-0.192674	0.0765806	-2.51597	0.0118707	0.0269732
Bcl3	41.5092	0.403577	0.151504	2.66381	0.00772615	0.0184289
Bcl6	45.4875	0.539601	0.1233	4.37633	1.20695e-05	5.68796e-05
Bcl6b	23.5412	0.69389	0.10202	6.80153	1.03514e-11	1.40622e-10
Bcl7a	80.8801	-0.813822	0.0922159	-8.82518	1.09279e-18	2.89453e-17
Bcl7b	44.6619	0.234922	0.0726335	3.23435	0.00121918	0.00356986
Bcl7c	61.7171	0.172254	0.0839812	2.0511	0.0402571	0.0767613
Bcl9	33.3141	0.339636	0.0949501	3.57699	0.000347573	0.00115867
Bcl9l	42.5334	-0.0803723	0.0928775	-0.865358	0.386842	0.48856
Bclaf1	43.3112	0.137519	0.0966223	1.42326	0.154661	0.234538
Bcor	25.86	0.2891	0.10421	2.7742	0.00553373	0.0136921
Bcorl1	21.5527	-0.111367	0.104879	-1.06186	0.288297	0.388643
Bcr	45.2857	-0.30733	0.0887654	-3.46228	0.000535627	0.0017159
Bcs1l	29.8466	-0.211951	0.0929014	-2.28146	0.0225213	0.0465994
Bdh1	83.3824	-0.745807	0.330034	-2.25979	0.0238346	0.0489806
Bdh2	136.785	-0.905543	0.188055	-4.81531	1.46971e-06	8.55145e-06
Bdp1	30.6182	0.228961	0.0812021	2.81965	0.00480767	0.0120797
Becn1	47.5547	-0.140425	0.0812773	-1.72773	0.0840373	0.142227
Bend5	32.809	-1.08675	0.131278	-8.27828	1.24964e-16	2.77088e-15
Bend7	23.4037	-0.460938	0.107223	-4.29886	1.71676e-05	7.7785e-05
Bet1	31.1563	-0.187436	0.0939727	-1.99458	0.0460887	0.0859521
Bet1l	24.9863	0.110051	0.0883154	1.24612	0.212721	0.303949
Bex4	28.4959	-0.570901	0.184438	-3.09535	0.00196578	0.00546644
Bfar	27.4099	0.148053	0.0880305	1.68184	0.0926004	0.153498
Bgn	558.816	1.84324	0.261612	7.04568	1.84552e-12	2.71383e-11
Bhlhb9	31.4698	0.111259	0.103325	1.07679	0.281573	0.381657
Bhlhe40	141.469	-0.44998	0.11627	-3.87013	0.000108776	0.000409397
Bhmt	20.429	-0.0498014	0.180825	-0.275413	0.782999	0.839776
Bhmt2	76.5452	-1.08793	0.257321	-4.22791	2.3587e-05	0.000103873
Bicc1	136.655	-0.176963	0.110585	-1.60025	0.109543	0.177219
Bicd1	21.9047	-0.409293	0.103586	-3.95125	7.77433e-05	0.00030212
Bicd2	35.7187	0.452855	0.0912109	4.96492	6.87307e-07	4.27827e-06
Bicdl1	24.6251	-0.384063	0.155624	-2.46788	0.0135914	0.0303227
Bicra	27.2462	0.299788	0.0834672	3.59169	0.000328541	0.00110336
Bicral	40.9189	0.119022	0.083357	1.42786	0.153331	0.232913
Bid	57.8426	-0.650145	0.141707	-4.58795	4.47618e-06	2.32647e-05
Bik	28.4603	-0.22222	0.105921	-2.09799	0.0359061	0.0697785
Bin1	32.7823	0.593089	0.114786	5.16692	2.37984e-07	1.63756e-06
Bin2	24.703	1.54759	0.116985	13.2289	5.975e-40	9.69865e-38
Bin3	34.3194	0.590797	0.0863079	6.84523	7.6351e-12	1.0496e-10
Birc2	34.9884	0.190595	0.114998	1.65738	0.0974419	0.160619
Birc3	45.4465	0.787691	0.159623	4.9347	8.02731e-07	4.91459e-06
Birc6	93.3954	0.210723	0.068277	3.0863	0.00202666	0.00562217
Bivm	32.33	-0.297063	0.0823743	-3.60626	0.000310645	0.0010477
Blcap	42.305	0.0555399	0.0827643	0.671061	0.502182	0.598693
Blmh	80.9222	-0.22274	0.0899343	-2.47669	0.0132606	0.0296681
Blnk	38.7039	1.0628	0.134976	7.87394	3.43645e-15	6.73513e-14
Bloc1s2	37.8997	0.258925	0.07839	3.30304	0.000956426	0.00287086
Bloc1s3	34.5447	-0.0600705	0.0820482	-0.732136	0.464085	0.563354
Bloc1s4	27.8084	0.0128213	0.0919758	0.139399	0.889135	0.918666
Bloc1s5	28.2358	-0.157144	0.0907752	-1.73114	0.0834272	0.141385
Bloc1s6	27.0607	-0.172774	0.0889324	-1.94276	0.0520456	0.0955137
Blvra	62.4275	-0.239057	0.108369	-2.20596	0.0273869	0.0553288
Blvrb	57.8754	0.809666	0.108935	7.43257	1.06506e-13	1.82221e-12
Blzf1	29.8052	-0.097841	0.0858491	-1.13969	0.254417	0.352542
Bmf	32.2121	0.616094	0.156104	3.94668	7.92408e-05	0.000307279
Bmi1	46.0125	0.081828	0.075808	1.07941	0.280404	0.380596
Bmp1	39.3845	0.645534	0.188028	3.43318	0.000596551	0.00188823
Bmp2	21.4104	0.427663	0.102498	4.17238	3.01429e-05	0.000129369
Bmp2k	56.0853	0.643414	0.0918505	7.00502	2.46956e-12	3.55712e-11
Bmp4	42.2956	-0.135706	0.123648	-1.09752	0.272415	0.372453
Bmp6	75.3994	-0.305398	0.156112	-1.95628	0.0504328	0.0929581
Bmp7	33.6912	-0.705358	0.133739	-5.27413	1.3339e-07	9.66711e-07
Bmpr1a	64.9829	0.149834	0.0959869	1.56098	0.118528	0.188837
Bmpr1b	19.3526	0.045757	0.144123	0.317487	0.750874	0.812896
Bmpr2	86.9793	0.381505	0.074456	5.1239	2.99285e-07	2.00489e-06
Bmt2	34.5872	0.172255	0.078463	2.19537	0.0281373	0.0566254
Bmyc	33.3218	0.807025	0.106025	7.61165	2.70622e-14	4.83265e-13
Bnc2	26.9793	-0.708686	0.150219	-4.7177	2.38529e-06	1.32457e-05
Bnip1	34.3205	-0.0532264	0.0843348	-0.631133	0.527954	0.622328
Bnip2	78.7476	1.02083	0.116704	8.74712	2.18864e-18	5.70173e-17
Bnip3	123.941	-0.650094	0.138246	-4.70243	2.5708e-06	1.41578e-05
Bnip3l	80.8412	-0.0590879	0.118267	-0.499615	0.617346	0.703214
Boc	24.1532	0.270682	0.090026	3.00671	0.00264093	0.00712482
Bod1	90.6735	-0.523304	0.101896	-5.13567	2.81145e-07	1.89541e-06
Bod1l	35.8721	0.278151	0.0838855	3.31584	0.000913689	0.00275631
Bok	33.64	0.907936	0.134611	6.74491	1.53123e-11	2.03859e-10
Bola1	20.3802	-0.390765	0.113413	-3.44551	0.000569984	0.00181321
Bola2	97.5611	0.012408	0.0822431	0.15087	0.880078	0.912063
Bola3	75.224	-0.448026	0.121481	-3.68804	0.000225991	0.000791501
Bop1	36.4373	-0.0898666	0.0999513	-0.899104	0.368597	0.470207
Borcs5	26.4283	-0.0992849	0.0969516	-1.02407	0.305804	0.406828
Borcs6	23.2213	0.483685	0.0944784	5.11953	3.06291e-07	2.04641e-06
Borcs7	27.4196	0.237205	0.0848262	2.79636	0.00516812	0.0128857
Borcs8	46.8265	0.00646389	0.0703119	0.0919317	0.926752	0.94802
Bpgm	34.5675	-0.14735	0.0900358	-1.63657	0.101721	0.166501
Bphl	134.25	-1.04146	0.1894	-5.49871	3.82588e-08	3.08139e-07
Bpnt1	206.489	-0.661335	0.1656	-3.99356	6.50891e-05	0.000257965
Bptf	72.4575	0.359725	0.0788331	4.56313	5.03973e-06	2.57706e-05
Braf	49.1515	0.0277736	0.0821411	0.338121	0.735272	0.800936
Brap	73.012	-0.397432	0.106967	-3.71545	0.000202839	0.000718764
Brat1	21.1308	0.0125329	0.0967794	0.1295	0.896962	0.924791
Brcc3	45.1298	-0.218663	0.0814588	-2.68434	0.00726723	0.0174659
Brd1	64.1126	0.190618	0.0751014	2.53814	0.0111443	0.0255196
Brd2	122.103	0.250045	0.0872035	2.86737	0.00413892	0.0105843
Brd3	42.5437	0.098285	0.0859038	1.14413	0.25257	0.350212
Brd3os	20.2744	-0.0162048	0.10311	-0.157161	0.875118	0.907962
Brd4	81.5327	0.202863	0.0828516	2.44851	0.0143448	0.0317461
Brd7	53.2759	0.197613	0.0707709	2.79229	0.00523358	0.0130335
Brd8	42.0959	0.0472346	0.0806721	0.585513	0.558203	0.650714
Brd9	34.3725	0.53955	0.0909323	5.93354	2.96472e-09	2.87414e-08
Brf1	50.12	0.279295	0.0865843	3.2257	0.00125666	0.00366942
Brf2	21.3622	0.146229	0.0979393	1.49306	0.135423	0.210379
Bri3	199.59	-0.105999	0.0773622	-1.37017	0.170635	0.254286
Bri3bp	42.1697	0.175177	0.0736905	2.3772	0.0174446	0.0376392
Brix1	38.8089	-0.0933316	0.0853367	-1.09369	0.274093	0.374195
Brk1	170.532	0.165739	0.0739911	2.23999	0.0250916	0.0512146
Brms1	27.4027	0.107235	0.0868434	1.23481	0.216901	0.308519
Brms1l	27.1162	0.0623304	0.0872556	0.714343	0.475015	0.573378
Brox	53.8959	0.383986	0.0706365	5.43608	5.44641e-08	4.2645e-07
Brpf1	29.9323	0.315351	0.0862496	3.65626	0.000255917	0.000881917
Brpf3	31.705	-0.0286516	0.0844674	-0.339203	0.734457	0.800323
Brsk1	18.9296	0.307348	0.121642	2.52665	0.0115156	0.0262369
Brwd1	20.9318	-0.144605	0.105771	-1.36715	0.171578	0.255601
Bscl2	91.9232	-0.100904	0.078695	-1.28222	0.199765	0.288758
Bsdc1	41.855	-0.364562	0.102973	-3.54037	0.00039957	0.00131231
Bsg	389.669	-0.302551	0.0789917	-3.83017	0.000128055	0.000473513
Bsnd	32.0348	-0.341287	0.137906	-2.47478	0.0133319	0.0298066
Bspry	50.8409	-0.564624	0.138111	-4.08818	4.34762e-05	0.000179534
Bst1	33.8821	0.121108	0.250794	0.482897	0.629169	0.713312
Bst2	58.991	1.32837	0.117553	11.3002	1.30984e-29	8.91605e-28
Btaf1	45.5242	0.127862	0.0777378	1.64479	0.100014	0.164153
Btbd1	72.409	0.103676	0.0662875	1.56404	0.117809	0.187951
Btbd10	27.3432	0.15273	0.0905751	1.68622	0.0917533	0.152413
Btbd19	23.7217	-0.0204749	0.100364	-0.204006	0.838349	0.880565
Btbd2	38.7517	-0.0490327	0.0783425	-0.625877	0.531396	0.625802
Btbd3	27.291	0.25921	0.0955327	2.71331	0.00666146	0.0161696
Btbd35f1	31.7821	0.472803	0.105578	4.47822	7.52682e-06	3.68797e-05
Btbd6	28.7361	-0.188807	0.0866491	-2.17898	0.0293333	0.0586804
Btbd7	38.033	0.33001	0.0897818	3.67569	0.000237203	0.000824837
Btbd9	38.2215	0.323089	0.0858408	3.76382	0.000167337	0.000603371
Btd	60.3206	-0.593088	0.0993644	-5.96882	2.38977e-09	2.35645e-08
Btf3	217.427	0.0724318	0.0670294	1.0806	0.279876	0.380042
Btf3l4	88.1508	-0.0999386	0.0685198	-1.45853	0.144693	0.222083
Btg1	122.15	0.713074	0.161955	4.40291	1.06811e-05	5.07335e-05
Btg3	35.9707	0.27129	0.0943421	2.8756	0.00403259	0.0103563
Btk	23.2463	1.16141	0.0956296	12.1449	6.10716e-34	6.33793e-32
Btla	25.2614	0.627529	0.0901933	6.9576	3.46128e-12	4.92951e-11
Btnl9	31.0641	0.362241	0.128375	2.82175	0.0047763	0.0120152
Btrc	35.8878	-0.121861	0.0845519	-1.44126	0.149512	0.228069
Bub3	75.257	0.256468	0.0859766	2.98299	0.00285444	0.00763416
Bud13	20.4756	0.142149	0.0970956	1.46401	0.14319	0.220229
Bud23	24.7641	0.0210478	0.097399	0.216099	0.828911	0.87326
Bysl	27.6886	-0.11876	0.103653	-1.14575	0.251897	0.349624
Bzw1	108.822	0.00746854	0.0819504	0.0911349	0.927385	0.948435
Bzw2	31.255	0.0610197	0.113325	0.538449	0.590267	0.679274
C030006K11Rik	39.2462	-0.496251	0.104996	-4.72639	2.28541e-06	1.2747e-05
C130074G19Rik	209.433	-0.409256	0.139458	-2.93462	0.00333961	0.00878877
C1d	72.0274	-0.205506	0.083264	-2.46812	0.0135823	0.0303077
C1galt1	45.4699	-0.494726	0.0997456	-4.95988	7.05381e-07	4.38431e-06
C1galt1c1	35.4343	-0.22824	0.106631	-2.14046	0.0323179	0.0637348
C1qa	549.332	3.39687	0.285992	11.8775	1.54908e-32	1.40206e-30
C1qb	430.668	3.31237	0.271226	12.2126	2.66326e-34	2.85759e-32
C1qbp	109.391	-0.387754	0.10102	-3.83839	0.000123846	0.000459558
C1qc	382.903	3.39056	0.277339	12.2254	2.27575e-34	2.46267e-32
C1qtnf1	32.4333	0.642005	0.133918	4.79402	1.63474e-06	9.42509e-06
C1qtnf12	55.3914	-0.657418	0.129161	-5.08992	3.5822e-07	2.35851e-06
C1qtnf2	20.9225	0.579678	0.0941452	6.15728	7.40064e-10	7.8678e-09
C1qtnf3	37.1635	-0.859822	0.245984	-3.49544	0.000473275	0.00153056
C1qtnf5	48.9165	1.37094	0.21483	6.38148	1.75385e-10	2.0372e-09
C1qtnf6	22.0948	1.02695	0.152396	6.73868	1.5983e-11	2.11675e-10
C1qtnf7	24.1235	0.691479	0.153045	4.51814	6.23863e-06	3.12099e-05
C1ra	50.2588	1.17501	0.183171	6.41481	1.41e-10	1.65296e-09
C1rl	21.234	-0.354694	0.131104	-2.70544	0.00682135	0.0165071
C1s1	38.988	1.10999	0.199081	5.57554	2.46765e-08	2.0677e-07
C2	43.7198	-0.142539	0.140112	-1.01732	0.308999	0.410262
C2cd2	27.0357	-0.087539	0.0927493	-0.943823	0.34526	0.446602
C2cd2l	40.6802	-0.797211	0.143151	-5.56904	2.56154e-08	2.13929e-07
C2cd3	32.7012	0.0866023	0.0838773	1.03249	0.301843	0.402786
C2cd4b	19.075	0.0836442	0.106075	0.78854	0.430381	0.530632
C2cd5	36.7605	0.168922	0.0816757	2.0682	0.0386211	0.0741219
C3	182.836	-0.34135	0.34092	-1.00126	0.316701	0.417907
Steep1	30.7049	-0.0777309	0.0829848	-0.936688	0.348919	0.450348
C330018D20Rik	23.7617	-0.0692772	0.103092	-0.671995	0.501587	0.598153
C3ar1	82.108	2.32408	0.187896	12.3689	3.8487e-35	4.4705e-33
C4b	37.8378	0.569387	0.211076	2.69754	0.0069853	0.0168684
C5ar1	37.4896	1.95537	0.192502	10.1577	3.06371e-24	1.3422e-22
C5ar2	17.4462	1.00733	0.105521	9.54628	1.34432e-21	4.56312e-20
C6	19.2646	0.424757	0.100837	4.21231	2.52772e-05	0.000110547
C7	41.6781	1.39722	0.193813	7.20911	5.63205e-13	8.7817e-12
C77080	34.479	-0.32812	0.116184	-2.82414	0.0047408	0.0119378
C87436	28.6387	0.0875614	0.0820657	1.06697	0.285987	0.386062
C8a	26.8067	-0.285971	0.248694	-1.14989	0.250189	0.347929
C9orf72	24.6281	0.795085	0.0872232	9.11553	7.8287e-20	2.31047e-18
Caap1	28.7741	-0.00990703	0.0839457	-0.118017	0.906054	0.932023
Cab39	82.2822	0.0999904	0.0636947	1.56984	0.116452	0.186186
Cab39l	52.0452	-0.220621	0.0943845	-2.33747	0.0194149	0.0411608
Cabcoco1	24.0404	-0.463572	0.128906	-3.59619	0.000322914	0.00108648
Cabin1	47.5788	-0.0345264	0.0839866	-0.411094	0.681004	0.755998
Cables1	21.1446	0.224618	0.106196	2.11514	0.0344181	0.0672482
Cables2	21.0751	0.226519	0.0973803	2.32612	0.0200119	0.0422567
Cacfd1	22.6011	-0.108517	0.098879	-1.09747	0.272434	0.372453
Cachd1	38.4887	-0.520688	0.0821208	-6.34052	2.28992e-10	2.6221e-09
Cacna1a	20.5742	0.452495	0.104601	4.3259	1.51913e-05	6.96369e-05
Cacna1c	20.9576	0.29745	0.107523	2.76639	0.00566806	0.0139889
Cacna1d	18.1079	0.520563	0.136173	3.8228	0.000131946	0.000486054
Cacnb3	27.0786	0.371616	0.160229	2.31928	0.0203798	0.0429046
Cacnb4	19.221	-0.0695087	0.131957	-0.526754	0.598364	0.686522
Cactin	22.6232	0.238513	0.0983453	2.42526	0.0152976	0.0335382
Cacul1	58.0875	-0.126906	0.0825673	-1.537	0.124292	0.196217
Cacybp	64.5866	0.138624	0.108045	1.28302	0.199486	0.288518
Cad	24.4693	0.405958	0.12195	3.32889	0.000871924	0.00264989
Cadm1	49.6437	0.989561	0.127492	7.76173	8.37809e-15	1.57615e-13
Cadm4	49.84	-0.210913	0.121318	-1.73851	0.0821206	0.139561
Cadps2	35.7247	-0.0280094	0.123922	-0.226024	0.821183	0.867935
Calb1	124.613	-0.515147	0.361553	-1.42482	0.15421	0.233929
Calcoco1	24.6393	-0.0551252	0.0959451	-0.57455	0.565596	0.657094
Calcrl	40.5683	0.860211	0.122996	6.9938	2.67546e-12	3.84495e-11
Cald1	66.1433	1.09483	0.141488	7.738	1.00994e-14	1.87216e-13
Calhm2	29.3988	1.23304	0.113371	10.8762	1.49745e-27	8.24314e-26
Calhm5	14.994	0.483241	0.136415	3.54244	0.000396441	0.00130372
Calhm6	21.1388	0.905247	0.09587	9.44244	3.64185e-21	1.17327e-19
Calm1	365.426	0.492913	0.0974975	5.05565	4.28937e-07	2.78074e-06
Calm2	316.567	0.306059	0.0963772	3.17564	0.00149507	0.00428163
Calm3	98.8148	-0.084677	0.0739992	-1.1443	0.252501	0.350193
Calml4	175.081	-1.00051	0.187652	-5.33174	9.72781e-08	7.30076e-07
Calr	406.576	-0.0713052	0.074113	-0.962115	0.335992	0.437249
Calu	143.228	0.561127	0.108956	5.15003	2.6045e-07	1.7767e-06
Camk1	68.408	0.604467	0.0764836	7.90323	2.71776e-15	5.40181e-14
Camk1d	33.9838	1.45664	0.0995178	14.637	1.63159e-48	7.65096e-46
Camk2d	34.2142	0.462621	0.0960826	4.81482	1.47331e-06	8.56683e-06
Camk2g	25.0662	0.304523	0.098621	3.08781	0.0020164	0.00559493
Camkk2	28.7704	0.431031	0.105214	4.09672	4.19053e-05	0.000173614
Camkmt	21.8627	-0.119029	0.0996501	-1.19447	0.232295	0.326715
Caml	40.2371	-0.16315	0.0789716	-2.06594	0.0388343	0.0744745
Camsap1	22.6073	0.14318	0.103136	1.38827	0.165054	0.24763
Camsap2	35.359	0.0987664	0.0794674	1.24285	0.213921	0.305213
Camsap3	30.2725	-0.674705	0.100062	-6.74289	1.55264e-11	2.06275e-10
Camta2	42.5464	0.612887	0.0733753	8.35278	6.66759e-17	1.51017e-15
Cand1	39.363	0.111633	0.0779027	1.43298	0.151863	0.230985
Cand2	19.4711	0.0358361	0.115412	0.310506	0.756176	0.817029
Cant1	30.2899	0.0505715	0.0902737	0.560202	0.575342	0.66579
Canx	444.972	-0.215459	0.063461	-3.39515	0.000685921	0.00214008
Cap1	173.186	0.8608	0.110902	7.76179	8.37374e-15	1.57615e-13
Capg	75.8785	0.211392	0.22653	0.933175	0.350729	0.452006
Capn1	34.8533	0.419442	0.101792	4.12056	3.77948e-05	0.000158101
Capn10	25.4004	-0.361477	0.101223	-3.57109	0.000355494	0.00118351
Capn15	33.6695	0.0312998	0.0897692	0.34867	0.727337	0.794428
Capn2	93.9106	0.172603	0.133504	1.29287	0.196057	0.284419
Capn5	34.6962	0.00198142	0.120859	0.0163945	0.98692	0.990833
Capn7	36.4242	0.069036	0.079408	0.869384	0.384637	0.486454
Capns1	340.235	0.108909	0.101693	1.07096	0.284187	0.384289
Caprin1	194.831	-0.0227397	0.0731286	-0.310954	0.755835	0.81687
Caprin2	28.6416	-0.0538271	0.0884084	-0.608846	0.542626	0.636719
Capza1	94.1746	0.626264	0.103254	6.06529	1.31714e-09	1.34921e-08
Capza2	239.628	0.643047	0.0811189	7.92722	2.24102e-15	4.48239e-14
Capzb	137.082	0.497996	0.0978355	5.09014	3.57804e-07	2.35851e-06
Car12	79.9594	-0.922911	0.262154	-3.52049	0.000430753	0.0014067
Car13	21.3051	0.207693	0.131848	1.57524	0.115201	0.18464
Car14	56.6528	-0.83306	0.264466	-3.14998	0.00163284	0.00462905
Car15	54.4047	-0.0481937	0.174598	-0.276026	0.782528	0.839424
Car2	240.62	-0.661012	0.199278	-3.31704	0.000909773	0.00274711
Car3	30.012	-0.676879	0.228458	-2.96281	0.00304844	0.00808978
Car4	70.259	-0.8204	0.201521	-4.07103	4.68057e-05	0.000191782
Car5a	20.2625	-0.118964	0.166966	-0.712506	0.476151	0.574312
Car5b	53.443	-0.660104	0.0978997	-6.74266	1.55517e-11	2.06329e-10
Car9	20.5987	-0.248397	0.131075	-1.89507	0.0580828	0.104592
Card10	62.8212	-0.507765	0.140275	-3.61978	0.000294856	0.000998442
Card11	18.4602	1.01616	0.0941173	10.7967	3.5684e-27	1.92253e-25
Card19	49.0974	0.0106838	0.0934707	0.114301	0.908999	0.934083
Card9	19.965	0.763222	0.0996678	7.65765	1.89361e-14	3.42501e-13
Carhsp1	45.9061	0.168035	0.0959457	1.75136	0.0798838	0.136437
Carm1	37.0041	0.130677	0.0807305	1.61869	0.105515	0.171823
Carmil1	40.7898	-0.259152	0.0902681	-2.87092	0.00409282	0.0104897
Carnmt1	27.7451	-0.00774317	0.0885115	-0.0874821	0.930288	0.950329
Cars	35.7892	0.151163	0.0980209	1.54215	0.123037	0.194673
Cars2	39.6692	-0.161028	0.0836584	-1.92483	0.0542508	0.0988159
Casc3	41.3549	0.386505	0.0806161	4.79438	1.63175e-06	9.41211e-06
Golm2	67.1057	-0.336848	0.09133	-3.68825	0.000225806	0.000791193
Casd1	38.4666	0.226635	0.0791061	2.86496	0.00417066	0.010659
Cask	26.9012	0.543916	0.0916487	5.93479	2.94226e-09	2.85456e-08
Caskin2	42.2946	-0.18516	0.0783263	-2.36396	0.0180806	0.0388063
Casp1	20.8944	1.25436	0.0937742	13.3763	8.31348e-41	1.44547e-38
Casp12	21.7028	0.471439	0.133193	3.53951	0.000400872	0.00131625
Casp2	30.4107	0.528538	0.0835291	6.3276	2.49008e-10	2.84027e-09
Casp3	26.083	0.272371	0.0899922	3.0266	0.00247318	0.00672527
Casp4	31.0071	0.580835	0.103659	5.60333	2.10278e-08	1.788e-07
Casp6	30.9826	0.0932852	0.0828052	1.12656	0.259928	0.358608
Casp7	26.5487	0.359675	0.0903035	3.98296	6.80611e-05	0.000268282
Casp8	37.8592	0.345581	0.08593	4.02165	5.77907e-05	0.000232061
Casp8ap2	24.1011	0.265123	0.088944	2.98078	0.00287513	0.00767693
Casp9	30.804	0.0429891	0.0860324	0.499685	0.617297	0.703214
Casr	39.6819	-0.318742	0.139739	-2.28098	0.0225495	0.0466426
Cast	62.1096	0.23112	0.0919124	2.51457	0.0119179	0.0270611
Castor1	27.6273	0.0615396	0.0972817	0.632591	0.527	0.621551
Castor2	33.0406	-0.425489	0.1092	-3.89642	9.76257e-05	0.000371629
Casz1	20.0591	-0.339957	0.120227	-2.82762	0.00468959	0.0118324
Cat	423.302	-0.747906	0.172619	-4.33271	1.47287e-05	6.78355e-05
Cav1	39.2984	0.18636	0.118076	1.5783	0.114497	0.183755
Cav2	46.4753	0.159964	0.115715	1.3824	0.166848	0.249729
Cavin1	47.6346	0.71404	0.132912	5.37226	7.77545e-08	5.95193e-07
Cavin2	19.3492	-0.131368	0.136533	-0.962168	0.335965	0.437249
Cavin3	26.4771	0.557159	0.12524	4.44873	8.63814e-06	4.18551e-05
Cbarp	18.8177	0.0986215	0.120166	0.82071	0.411812	0.513436
Cbfa2t2	41.6361	0.0549749	0.0772532	0.71162	0.4767	0.574785
Cbfa2t3	25.7424	0.971689	0.102514	9.47856	2.57826e-21	8.45684e-20
Cbfb	57.1947	0.637872	0.10812	5.89966	3.64241e-09	3.49633e-08
Cbl	44.2685	0.881643	0.093226	9.45705	3.16742e-21	1.03092e-19
Cblb	22.9251	0.294893	0.0970579	3.03832	0.00237904	0.0064972
Cblc	25.567	-0.653892	0.130076	-5.02701	4.98181e-07	3.18881e-06
Cbll1	24.4372	0.124468	0.0949394	1.31103	0.189848	0.277048
Cbr1	188.812	-0.710689	0.267651	-2.65529	0.00792409	0.0188407
Cbr3	23.1678	0.332374	0.124562	2.66834	0.00762266	0.0182192
Cbr4	37.5132	-0.347092	0.0865092	-4.0122	6.01563e-05	0.000240568
Cbs	62.0225	-0.833093	0.20273	-4.10937	3.96746e-05	0.000165346
Cbwd1	23.4085	-0.0712876	0.0966307	-0.737733	0.460677	0.560076
Cbx1	78.9519	0.0102438	0.0702542	0.14581	0.884071	0.915136
Cbx3	45.7887	0.319074	0.082408	3.87189	0.000107996	0.000406825
Cbx4	40.4423	0.0406218	0.0993754	0.408771	0.682708	0.757693
Cbx5	72.1151	0.0865544	0.0748567	1.15627	0.247571	0.34483
Cbx7	39.5376	0.059084	0.0985599	0.599473	0.548858	0.642067
Cbx8	79.6064	0.0380989	0.0728884	0.522701	0.601182	0.689191
Cby1	24.6548	0.0205087	0.0947094	0.216543	0.828564	0.873041
Cc2d1a	27.7771	-0.00090942	0.08614	-0.0105575	0.991577	0.993932
Cc2d1b	39.2099	0.108428	0.0784986	1.38128	0.167194	0.250188
Cc2d2a	22.2641	0.0201799	0.0966939	0.208698	0.834684	0.877662
Ccar1	58.0653	0.038736	0.0748595	0.51745	0.604842	0.692241
Ccar2	28.9222	0.0434784	0.0965266	0.45043	0.652401	0.733509
Ccdc102a	21.6261	0.673889	0.1107	6.08751	1.14678e-09	1.18236e-08
Ccdc107	131.741	-0.817983	0.141371	-5.78607	7.20536e-09	6.57255e-08
Ccdc112	16.3297	0.22672	0.116277	1.94983	0.0511959	0.0941728
Ccdc115	24.0707	0.163418	0.0941143	1.73638	0.0824965	0.140124
Ccdc117	23.4458	0.100559	0.0938088	1.07196	0.283739	0.383846
Ccdc12	56.9744	0.00963209	0.0736963	0.1307	0.896013	0.924038
Ccdc120	18.0239	-0.281664	0.123482	-2.28102	0.0225474	0.0466426
Ccdc124	81.9902	-0.00062546	0.0990824	-0.00631252	0.994963	0.996144
Ccdc127	28.5453	0.0714328	0.0839084	0.851319	0.394592	0.496712
Ccdc134	21.8702	0.316297	0.0967416	3.2695	0.00107736	0.00319507
Ccdc138	20.9411	-0.314409	0.103316	-3.04319	0.00234084	0.00640127
Ccdc141	37.7118	-0.548108	0.128862	-4.25344	2.10511e-05	9.35188e-05
Ccdc142	23.9026	0.100051	0.0900581	1.11096	0.266587	0.365882
Ccdc148	19.5012	-0.155956	0.1163	-1.34098	0.179926	0.265166
Ccdc149	20.4435	-0.140907	0.103519	-1.36117	0.17346	0.25801
Ccdc157	25.0169	-0.141679	0.0919875	-1.5402	0.123511	0.19535
Ccdc160	22.2853	-0.160335	0.100366	-1.5975	0.110153	0.17798
Ccdc163	26.4336	0.134257	0.0940809	1.42703	0.15357	0.233192
Ccdc167	23.4084	0.0747626	0.098623	0.758065	0.448412	0.548298
Ccdc170	22.9146	-0.227876	0.226086	-1.00792	0.313494	0.414835
Ccdc181	35.4445	-0.373453	0.0829775	-4.50065	6.77454e-06	3.36362e-05
Ccdc186	36.8623	0.179418	0.0893057	2.00903	0.0445344	0.0835456
Ccdc191	20.8452	0.02205	0.0985509	0.223742	0.822958	0.86908
ccdc198	103.569	-0.774823	0.144204	-5.37312	7.73874e-08	5.92742e-07
Ccdc22	34.9882	0.151367	0.0824086	1.83679	0.0662413	0.116678
Ccdc25	37.3461	-0.107715	0.0795806	-1.35354	0.175885	0.260964
Ccdc28a	28.3976	-0.169442	0.0900557	-1.88153	0.0599004	0.107376
Ccdc28b	27.0757	0.236273	0.0954593	2.47512	0.0133192	0.0297835
Ccdc30	20.0035	-0.104693	0.105589	-0.991512	0.321435	0.422518
Ccdc34	19.0181	-0.0864696	0.109888	-0.786887	0.431348	0.531513
Ccdc43	30.0263	-0.0034616	0.0866978	-0.0399271	0.968151	0.977493
Ccdc47	82.0369	-0.0740012	0.066857	-1.10686	0.268356	0.367791
Ccdc50	115.181	0.264592	0.0901614	2.93465	0.00333923	0.00878877
Ccdc58	28.6474	-0.224262	0.0972075	-2.30705	0.0210523	0.0440859
Ccdc59	32.5033	0.0956043	0.0941201	1.01577	0.309739	0.410984
Ccdc6	47.6032	-0.140284	0.0764616	-1.8347	0.0665499	0.117079
Ccdc61	20.244	0.227929	0.0983604	2.31729	0.020488	0.0430752
Ccdc66	21.0357	0.093292	0.0979699	0.952252	0.340969	0.442408
Ccdc68	21.3918	0.164058	0.106677	1.53789	0.124075	0.195996
Ccdc71	37.6206	0.154046	0.0779991	1.97497	0.0482715	0.0895219
Ccdc71l	70.0555	0.111456	0.0763148	1.46047	0.144161	0.221454
Ccdc8	18.7948	0.626103	0.105454	5.93723	2.89879e-09	2.81886e-08
Ccdc80	51.4583	0.822987	0.323265	2.54586	0.0109008	0.0250391
Ccdc82	27.7279	0.535872	0.0881571	6.07861	1.21231e-09	1.24587e-08
Ccdc83	30.5573	-0.215662	0.0890859	-2.42083	0.0154851	0.0339022
Ccdc84	22.4933	-0.082586	0.10213	-0.808636	0.418724	0.519243
Ccdc85b	59.7913	0.343626	0.069807	4.92252	8.54375e-07	5.21062e-06
Ccdc85c	31.5934	-0.471773	0.0992595	-4.75293	2.00492e-06	1.13121e-05
Ccdc88a	29.1025	0.746353	0.102042	7.3142	2.58929e-13	4.19219e-12
Ccdc88b	27.9279	1.41916	0.112019	12.6689	8.79125e-37	1.13578e-34
Ccdc88c	21.0514	-0.579519	0.137176	-4.22463	2.39339e-05	0.000105254
Ccdc90b	39.2339	-0.0878001	0.0766215	-1.14589	0.251839	0.349581
Ccdc91	46.7016	-0.336343	0.0958114	-3.51047	0.000447321	0.00145187
Ccdc93	32.1986	0.0776218	0.0804308	0.965076	0.334507	0.435943
Ccdc97	40.6641	0.241286	0.0805291	2.99625	0.00273319	0.00734867
Cchcr1	18.2602	-0.130713	0.112266	-1.16432	0.244294	0.341241
Cck	18.826	0.389484	0.132142	2.94745	0.00320402	0.00846008
Cckar	44.8566	-0.83338	0.169965	-4.90324	9.42704e-07	5.69445e-06
Ccl12	45.4114	2.03565	0.128533	15.8376	1.71335e-56	2.4103e-53
Ccl17	17.5761	1.06436	0.137465	7.74278	9.72679e-15	1.80838e-13
Ccl19	32.9787	1.13621	0.155719	7.29653	2.95274e-13	4.73823e-12
Ccl2	50.7028	0.966979	0.214969	4.49822	6.85233e-06	3.39825e-05
Ccl20	16.896	0.0962809	0.173321	0.555507	0.578548	0.668522
Ccl21a	18.6303	0.330101	0.141764	2.32852	0.0198844	0.0420504
Ccl22	16.6446	0.951224	0.135683	7.01066	2.37197e-12	3.43217e-11
Ccl27a	46.1094	-0.207137	0.0764362	-2.70993	0.00672979	0.0163105
Ccl28	18.8356	-0.225761	0.163893	-1.37749	0.168362	0.251638
Ccl3	19.2743	0.742289	0.102343	7.25293	4.07842e-13	6.45461e-12
Ccl4	23.1065	0.83893	0.11133	7.53553	4.86345e-14	8.51675e-13
Ccl5	39.9189	0.963774	0.183923	5.24009	1.60499e-07	1.14098e-06
Ccl7	19.329	0.971544	0.135932	7.14727	8.85175e-13	1.3454e-11
Ccl8	43.9867	2.04659	0.276273	7.40787	1.28346e-13	2.16955e-12
Ccl9	37.5035	1.46866	0.196152	7.48732	7.02918e-14	1.2158e-12
Ccm2	42.5754	0.69105	0.0961382	7.18809	6.57037e-13	1.0207e-11
Ccn2	63.0051	0.732821	0.167283	4.38072	1.18288e-05	5.57783e-05
Ccn4	23.0153	0.423818	0.0980672	4.32171	1.54827e-05	7.07931e-05
Ccnb2	14.7663	0.323161	0.140429	2.30124	0.0213779	0.0445833
Ccnc	32.2179	-0.0231854	0.0876536	-0.264511	0.791386	0.84569
Ccnd1	135.502	0.461814	0.133776	3.45213	0.000556177	0.00177285
Ccnd2	40.4664	1.20806	0.105642	11.4355	2.78007e-30	1.98862e-28
Ccnd3	44.8161	0.161632	0.0830633	1.94589	0.0516676	0.0949164
Ccndbp1	45.8314	-0.0449309	0.0768705	-0.584502	0.558883	0.651207
Ccng1	92.4829	-0.368918	0.115053	-3.2065	0.00134358	0.00389181
Ccng2	20.0569	0.229583	0.100861	2.27623	0.0228323	0.0471505
Ccnh	45.6723	-0.070731	0.0764255	-0.92549	0.354711	0.455476
Ccni	147.145	-0.136993	0.0886655	-1.54505	0.122334	0.193829
Ccnj	19.6477	0.0127562	0.102339	0.124647	0.900803	0.928071
Ccnk	38.2179	0.0738267	0.0759282	0.972322	0.33089	0.432387
Ccnl1	48.3995	0.44891	0.0882647	5.08596	3.65781e-07	2.4033e-06
Ccnl2	42.6727	0.0779179	0.093351	0.834676	0.4039	0.505514
Ccnq	33.0874	0.13786	0.0823816	1.67343	0.0942424	0.155893
Ccnt1	33.0544	0.165211	0.0820943	2.01246	0.044172	0.0830134
Ccnt2	43.2622	0.23733	0.0852588	2.78364	0.00537526	0.0133575
Ccny	66.7694	-0.0397144	0.0708332	-0.560675	0.575019	0.665553
Ccnyl1	33.0951	0.218952	0.0893818	2.44962	0.0143006	0.0316538
Ccp110	21.737	-0.243295	0.102138	-2.38203	0.0172174	0.0372228
Ccpg1	96.685	-0.198409	0.0935238	-2.12148	0.0338815	0.0663997
Ccpg1os	32.0002	-0.425551	0.0979484	-4.34465	1.39498e-05	6.45301e-05
Ccr1	24.9533	0.855908	0.147705	5.7947	6.84445e-09	6.27954e-08
Ccr2	19.4179	0.996031	0.102094	9.75597	1.73933e-22	6.42031e-21
Ccr5	62.6744	2.32473	0.187153	12.4215	1.99746e-35	2.36353e-33
Ccrl2	29.2909	0.506217	0.0828803	6.10781	1.0101e-09	1.05085e-08
Ccs	61.9514	-0.494732	0.130094	-3.80287	0.000143028	0.000522923
Ccser1	26.9543	-0.183753	0.112133	-1.6387	0.101277	0.165903
Ccser2	79.9493	-0.40288	0.11372	-3.54275	0.000395983	0.00130256
Cct2	141.009	0.0137391	0.0811471	0.16931	0.865552	0.901066
Cct3	147.481	-0.0465094	0.105979	-0.438856	0.660766	0.740416
Cct4	154.129	0.094471	0.0758532	1.24544	0.212968	0.304127
Cct5	167.51	0.016041	0.0877982	0.182703	0.855031	0.893418
Cct6a	95.2057	-0.19763	0.100952	-1.95767	0.0502691	0.0926834
Cct7	89.8954	-0.0591848	0.0890857	-0.664358	0.506461	0.602943
Cct8	140.033	-0.0219395	0.0855414	-0.256478	0.797582	0.850015
Ccz1	41.8272	0.0749893	0.0768617	0.975639	0.329244	0.43068
Cd14	70.6807	1.37835	0.175383	7.85911	3.86881e-15	7.52427e-14
Cd151	73.7545	-0.101033	0.103044	-0.980484	0.326847	0.428165
Cd164	268.316	-0.577029	0.0880994	-6.54975	5.76347e-11	7.11914e-10
Cd180	29.8987	1.31885	0.0978551	13.4776	2.11968e-41	3.94665e-39
Cd1d1	19.7921	0.42812	0.109707	3.90241	9.52393e-05	0.000363748
Cd2	18.3015	0.174543	0.105096	1.6608	0.0967537	0.159609
Cd200	38.1694	0.394647	0.0974771	4.04861	5.15223e-05	0.000209481
Cd200r1	20.0094	0.670945	0.0996216	6.73493	1.64003e-11	2.16522e-10
Cd209a	21.2719	0.528168	0.107868	4.89641	9.76037e-07	5.86781e-06
Cd22	21.6807	0.739652	0.0980265	7.54542	4.50821e-14	7.91657e-13
Cd247	20.325	0.444991	0.100558	4.42521	9.63468e-06	4.63116e-05
Cd248	30.3074	0.8768	0.114171	7.67969	1.59479e-14	2.91788e-13
Cd24a	185.325	0.0382071	0.216691	0.176321	0.860042	0.897026
Cd274	20.2191	0.524797	0.106828	4.91255	8.98975e-07	5.45373e-06
Cd276	16.0069	0.482632	0.147451	3.27318	0.00106346	0.00315993
Cd2ap	105.95	-0.150019	0.113105	-1.32637	0.184717	0.270835
Cd2bp2	51.1304	0.0822035	0.0774728	1.06106	0.288662	0.389092
Cd300a	27.1385	1.61487	0.169059	9.55214	1.27039e-21	4.34714e-20
Cd300c2	41.712	2.40382	0.199371	12.057	1.78216e-33	1.74914e-31
Cd300lb	19.5622	0.71318	0.126862	5.62168	1.89107e-08	1.62324e-07
Cd300ld3	70.0683	2.32855	0.173534	13.4184	4.7175e-41	8.53261e-39
Cd300lf	33.0638	0.984485	0.147626	6.66878	2.57939e-11	3.33923e-10
Cd300lg	42.4764	0.489409	0.132131	3.70397	0.000212255	0.000748986
Cd302	59.9289	0.355066	0.100965	3.51671	0.000436934	0.00142321
Cd320	26.3963	-0.248925	0.103676	-2.40098	0.0163512	0.0355221
Cd33	28.9916	1.98567	0.163032	12.1796	3.99195e-34	4.21184e-32
Cd34	45.8507	0.980485	0.121714	8.05562	7.90743e-16	1.63856e-14
Cd36	178.199	-0.450564	0.320163	-1.40729	0.15934	0.240225
Cd37	25.3351	1.26038	0.141546	8.9044	5.36734e-19	1.45828e-17
Cd38	20.3271	1.27824	0.115082	11.1072	1.15734e-28	7.14783e-27
Cd3e	20.763	0.958252	0.155902	6.14649	7.92184e-10	8.37216e-09
Cd3g	20.513	0.236323	0.109775	2.1528	0.0313344	0.062095
Cd4	22.6681	0.859158	0.0950481	9.03919	1.57837e-19	4.50084e-18
Cd40	21.6344	0.5129	0.100072	5.12533	2.97014e-07	1.99073e-06
Cd44	49.7531	0.602472	0.234123	2.57331	0.010073	0.0233579
Cd47	53.0303	0.622205	0.137465	4.52628	6.00324e-06	3.01735e-05
Cd48	45.6976	2.20724	0.166671	13.2431	4.94384e-40	8.12908e-38
Cd52	150.421	2.42987	0.242124	10.0356	1.0626e-23	4.41101e-22
Cd53	81.5094	1.80585	0.184015	9.81363	9.83632e-23	3.72867e-21
Cd55	18.2099	-0.370163	0.159459	-2.32137	0.0202671	0.0427029
Cd59a	38.782	-0.253337	0.0916946	-2.76284	0.00573016	0.0141229
Cd63	1454.53	-0.379975	0.0877107	-4.33214	1.47666e-05	6.79853e-05
Cd68	88.2864	2.16263	0.206615	10.467	1.22489e-25	5.94189e-24
Cd72	62.6156	2.57039	0.14498	17.7293	2.49279e-70	1.57806e-66
Cd74	1810.88	2.96589	0.336598	8.81137	1.23624e-18	3.26084e-17
Cd79b	17.8843	0.938648	0.0944865	9.9342	2.95527e-23	1.17662e-21
Cd81	256.645	0.392974	0.0826525	4.75453	1.98904e-06	1.12375e-05
Cd82	99.569	0.267265	0.134384	1.98881	0.0467217	0.0870428
Cd83	26.9604	1.45278	0.098835	14.6991	6.53631e-49	3.18293e-46
Cd84	30.9506	1.40529	0.134413	10.455	1.38978e-25	6.69048e-24
Cd86	30.0158	1.2863	0.0810155	15.8773	9.10743e-57	1.44136e-53
Cd9	175.542	0.130332	0.137317	0.949126	0.342557	0.444194
Cd93	56.9816	1.41008	0.136344	10.3421	4.54333e-25	2.08417e-23
Cd99	601.035	0.103128	0.0773655	1.33299	0.182534	0.268385
Cd99l2	36.2399	-0.178785	0.0799385	-2.23654	0.0253165	0.0515906
Cda	106.536	-0.804652	0.201265	-3.99797	6.38891e-05	0.000253892
Cdan1	28.1428	0.159455	0.0832629	1.91507	0.0554832	0.100742
Cdc123	63.2177	-0.143454	0.0706331	-2.03097	0.0422579	0.0800101
Cdc14a	32.817	0.402534	0.0911437	4.41648	1.00323e-05	4.79861e-05
Cdc14b	68.4856	1.19281	0.135058	8.83183	1.0298e-18	2.73914e-17
Cdc16	40.8037	-0.0120945	0.078693	-0.153692	0.877853	0.910207
Cdc20	20.2413	0.276362	0.110295	2.50566	0.0122224	0.0276879
Cdc23	20.8028	0.121346	0.0961846	1.2616	0.207094	0.297685
Cdc25a	22.1661	-0.00649226	0.0977961	-0.0663857	0.947071	0.963123
Cdc25b	22.1801	0.371038	0.100278	3.70009	0.000215521	0.000758818
Cdc26	48.386	0.173697	0.0709455	2.44831	0.0143529	0.0317585
Cdc27	54.1789	0.0992638	0.0742218	1.33739	0.181094	0.266608
Cdc34	68.1865	-0.225019	0.101871	-2.20887	0.0271839	0.0549625
Cdc37	104.746	0.165875	0.0657789	2.5217	0.0116789	0.0265709
Cdc37l1	55.1601	-0.211776	0.0945157	-2.24064	0.0250492	0.0511462
Cdc40	35.2799	0.22626	0.0761814	2.97002	0.00297779	0.00791889
Cdc42	311.131	0.456453	0.0821466	5.55657	2.75127e-08	2.28718e-07
Cdc42bpa	46.0872	-0.152031	0.0782332	-1.9433	0.0519795	0.0954062
Cdc42bpb	67.6815	0.054051	0.0723072	0.747518	0.454751	0.554255
Cdc42bpg	31.6033	-0.111509	0.0890323	-1.25246	0.210403	0.301381
Cdc42ep1	46.6665	0.450677	0.114857	3.92382	8.71567e-05	0.00033602
Cdc42ep2	20.5103	0.386853	0.117182	3.30131	0.000962358	0.00288457
Cdc42ep3	25.0313	0.500626	0.0948422	5.27852	1.30231e-07	9.46532e-07
Cdc42ep4	45.3345	0.513682	0.0979684	5.24335	1.57689e-07	1.12226e-06
Cdc42se1	96.2986	-0.0264471	0.0880573	-0.30034	0.763918	0.823216
Cdc42se2	60.3092	0.654393	0.094871	6.89772	5.28453e-12	7.36056e-11
Cdc5l	55.7161	0.286885	0.0702403	4.08433	4.42038e-05	0.000182123
Cdc73	62.869	0.111969	0.0772991	1.44851	0.147473	0.225584
Cdca3	16.4708	0.585181	0.132594	4.41334	1.01788e-05	4.86314e-05
Cdca4	22.295	0.420155	0.111306	3.77479	0.000160145	0.000579148
Cdcp1	23.6908	-0.708115	0.115989	-6.10502	1.02785e-09	1.06844e-08
Cdh1	86.8496	-0.484032	0.115427	-4.19341	2.74787e-05	0.000119065
Cdh11	64.8931	1.33042	0.263734	5.04456	4.54575e-07	2.92894e-06
Cdh16	276.496	-0.827696	0.113047	-7.32167	2.44902e-13	3.99576e-12
Cdh3	37.012	-0.0873172	0.154131	-0.566513	0.571045	0.661785
Cdh5	50.6308	0.716515	0.109289	6.55616	5.52115e-11	6.83985e-10
Cdh6	38.0113	-0.558998	0.177669	-3.14629	0.00165356	0.00467628
Cdhr2	32.8763	-0.68661	0.175067	-3.92198	8.78238e-05	0.000338386
Cdhr5	148.544	-0.938686	0.131066	-7.16192	7.95574e-13	1.22242e-11
Cdip1	43.3176	-0.199142	0.0786328	-2.53256	0.0113233	0.0258501
Cdipt	78.6518	-0.0251019	0.0691176	-0.363177	0.716473	0.785001
Cdk10	48.3866	0.0375309	0.0711702	0.52734	0.597958	0.686191
Cdk11b	67.77	0.259428	0.07101	3.6534	0.000258791	0.000890595
Cdk12	36.109	0.0886743	0.0849023	1.04443	0.296288	0.397299
Cdk13	73.4594	0.281277	0.0733894	3.83267	0.000126761	0.000469549
Cdk14	28.7665	1.0939	0.104429	10.4751	1.12427e-25	5.51719e-24
Cdk16	95.1481	-0.223104	0.0765144	-2.91584	0.00354733	0.00925844
Cdk17	34.561	0.568278	0.113225	5.019	5.19401e-07	3.31292e-06
Cdk18	40.3244	-0.224445	0.115071	-1.95049	0.0511176	0.0940698
Cdk19	39.114	0.445142	0.086372	5.15377	2.55297e-07	1.74343e-06
Cdk2	26.8062	0.336393	0.0935595	3.5955	0.000323769	0.00108849
Cdk2ap1	81.0259	0.182079	0.0838925	2.17039	0.0299774	0.0598083
Cdk2ap2	76.2111	0.130085	0.0964799	1.34831	0.177557	0.262715
Cdk4	119.566	0.147762	0.0955281	1.54679	0.121914	0.193343
Cdk5	42.8025	-0.163073	0.078502	-2.07731	0.0377732	0.072726
Cdk5rap2	19.5511	0.045067	0.102664	0.438977	0.660678	0.740383
Cdk5rap3	58.9295	-0.100009	0.0736201	-1.35845	0.174322	0.258957
Cdk6	65.995	0.584821	0.12765	4.58143	4.61807e-06	2.39041e-05
Cdk7	42.6334	0.169729	0.0724354	2.34317	0.0191207	0.0406459
Cdk8	46.5149	-0.273268	0.0742824	-3.67877	0.000234358	0.000817187
Cdk9	91.9384	0.461643	0.074798	6.17186	6.74923e-10	7.24784e-09
Cdkal1	43.8348	0.0979566	0.0789293	1.24107	0.214581	0.305844
Cdkl1	94.3182	-0.660496	0.176634	-3.73934	0.000184505	0.000658217
Cdkn1a	47.2653	0.375874	0.180974	2.07695	0.0378063	0.0727567
Cdkn1b	82.6088	0.40906	0.0975771	4.19217	2.76302e-05	0.000119599
Cdkn1c	26.3469	0.0786255	0.155392	0.505982	0.61287	0.698869
Cdkn2aip	55.2691	0.128289	0.0794953	1.61379	0.106572	0.173122
Cdkn2aipnl	33.7213	0.327199	0.092243	3.54714	0.000389441	0.00128437
Cdkn2c	26.7071	0.0645413	0.0960898	0.671677	0.501789	0.598282
Cdkn2d	24.0843	0.160921	0.0889337	1.80945	0.070381	0.12253
Cdo1	60.9418	-0.698413	0.175082	-3.98906	6.6335e-05	0.000261967
Cdon	16.015	0.048121	0.123172	0.390681	0.696033	0.768991
Cdpf1	30.0716	-0.156409	0.0865527	-1.8071	0.0707467	0.123039
Cdr2	53.8933	-0.728377	0.1227	-5.93624	2.91636e-09	2.83377e-08
Cdr2l	19.7871	0.661891	0.105593	6.26834	3.64926e-10	4.07436e-09
Cds1	39.5899	-0.116753	0.0969555	-1.20419	0.228516	0.322331
Cds2	80.1269	0.0845292	0.0681599	1.24016	0.214916	0.306184
Cdt1	26.288	0.352733	0.1386	2.54497	0.0109287	0.025094
Cdv3	98.258	0.129631	0.081795	1.58483	0.113006	0.1818
Cdyl	19.7672	0.231677	0.100961	2.29472	0.0217493	0.0451793
Cdyl2	20.9833	0.458233	0.0959338	4.77655	1.78328e-06	1.01933e-05
Ceacam1	23.8775	-0.461545	0.182064	-2.53507	0.0112424	0.0257025
Ceacam2	34.2322	0.230544	0.353559	0.652068	0.514358	0.609194
Cebpa	56.9833	0.736992	0.10212	7.21694	5.31716e-13	8.34208e-12
Cebpb	29.1266	0.38418	0.122443	3.13763	0.00170319	0.00479978
Cebpd	38.6901	0.312868	0.165685	1.88832	0.0589824	0.106031
Cebpg	21.2419	0.509108	0.108385	4.69724	2.63698e-06	1.44908e-05
Cebpz	28.2737	0.0448382	0.0909868	0.492799	0.622155	0.706847
Cebpzos	53.3239	-0.296957	0.0812243	-3.65601	0.000256168	0.000882544
Celf1	69.1009	-0.0713172	0.0753115	-0.946963	0.343658	0.445166
Celf2	68.2186	1.60139	0.139101	11.5124	1.1426e-30	8.61095e-29
Celsr1	31.6256	-0.379953	0.102705	-3.69947	0.000216054	0.000760274
Celsr2	54.5378	-0.740967	0.0911058	-8.13304	4.18665e-16	8.89382e-15
Cemip2	37.382	0.10416	0.0998402	1.04327	0.296825	0.397894
Cenpa	20.5098	0.703401	0.102584	6.85685	7.03975e-12	9.68807e-11
Cenpb	58.2789	-0.0456317	0.0741947	-0.615025	0.538538	0.632683
Cenpc1	22.0025	0.105274	0.094175	1.11785	0.26363	0.362964
Cenph	29.8795	0.119884	0.0922307	1.29983	0.19366	0.28174
Cenpj	20.8832	0.0218575	0.0993436	0.220019	0.825856	0.871202
Cenpl	26.4748	0.14881	0.0904992	1.64432	0.10011	0.164257
Cenpo	21.1562	0.304527	0.0939491	3.2414	0.00118943	0.00349649
Cenpt	26.0758	0.283379	0.0894105	3.16942	0.00152745	0.00436253
Cenpv	38.0631	-0.417835	0.0969254	-4.31089	1.62596e-05	7.3998e-05
Cenpx	76.0908	-0.430715	0.0991001	-4.34626	1.3848e-05	6.41526e-05
Cep104	31.932	-0.349995	0.0877739	-3.98746	6.67835e-05	0.000263574
Cep112	30.4781	0.0510751	0.0944714	0.540641	0.588755	0.678027
Cep120	34.9899	0.383228	0.0837574	4.57545	4.75203e-06	2.44975e-05
Cep126	23.5678	-0.344131	0.104766	-3.28475	0.00102074	0.00304585
Cep135	22.9203	0.278548	0.0896754	3.10618	0.00189518	0.0052829
Cep162	21.6518	-0.0332024	0.108844	-0.305045	0.760332	0.820399
Cep164	21.6644	0.0733479	0.0993579	0.738219	0.460382	0.559824
Cep170	39.0514	1.23747	0.111514	11.097	1.29719e-28	7.97268e-27
Cep170b	74.2562	-0.530894	0.0876125	-6.05957	1.36487e-09	1.3936e-08
Cep19	28.2834	-0.343029	0.095621	-3.58738	0.000334013	0.00111906
Cep192	23.2109	0.48766	0.100264	4.86375	1.15181e-06	6.83047e-06
Cep250	27.3947	0.4078	0.0992845	4.10739	4.00158e-05	0.000166658
Cep290	25.1349	0.0156322	0.0937282	0.166782	0.867541	0.90232
Cep295	20.6274	0.138553	0.0975569	1.42023	0.155541	0.235676
Cep350	50.9235	0.171076	0.0751528	2.27637	0.0228238	0.0471407
Cep44	22.7202	0.0403902	0.0956753	0.422159	0.672909	0.749691
Cep57	24.7949	-0.153911	0.0936928	-1.64272	0.100442	0.164727
Cep63	32.4863	-0.155852	0.0844335	-1.84586	0.0649132	0.114722
Cep68	25.6256	0.231075	0.0834069	2.77046	0.00559774	0.0138397
Cep83	27.7096	0.225066	0.0936692	2.40277	0.0162715	0.0353664
Cep89	23.3836	-0.39098	0.100329	-3.89699	9.73972e-05	0.00037099
Cep95	19.1863	0.0662438	0.10469	0.632759	0.526891	0.62148
Cep97	26.0774	-0.0787216	0.091931	-0.856311	0.391826	0.493868
Cept1	51.7941	0.285119	0.0688582	4.14066	3.46301e-05	0.000146297
Cercam	14.4019	0.346381	0.155135	2.23276	0.0255644	0.0520623
Cerk	46.2985	1.09943	0.114536	9.59899	8.07352e-22	2.84732e-20
Cers2	148.792	-0.33273	0.0778481	-4.2741	1.91913e-05	8.61636e-05
Cers4	25.8127	0.385473	0.128585	2.9978	0.00271933	0.00731607
Cers5	49.7034	0.306248	0.112079	2.73244	0.00628679	0.0153455
Cers6	55.9572	-0.180358	0.118176	-1.52618	0.126965	0.199789
Ces1d	86.3502	-1.05149	0.325636	-3.22903	0.00124209	0.00363189
Ces1e	43.0713	-0.714459	0.222078	-3.21716	0.00129467	0.00376391
Ces1f	102.006	-1.40294	0.311907	-4.49794	6.86142e-06	3.40143e-05
Ces1g	23.9971	-0.501232	0.165632	-3.02619	0.00247657	0.00673242
Ces2b	20.5531	-0.128437	0.152345	-0.843069	0.39919	0.501155
Ces2c	55.3065	-0.983665	0.20809	-4.7271	2.27745e-06	1.27138e-05
Cetn2	55.5631	-0.300697	0.0745522	-4.03337	5.49818e-05	0.000222618
Cetn3	48.6182	0.170697	0.0723007	2.36093	0.0182293	0.0390858
Cetn4	22.9695	-0.106962	0.110378	-0.96905	0.33252	0.434095
Cfap20	47.589	0.0839807	0.0842082	0.997298	0.31862	0.419819
Cfap298	44.5655	-0.283963	0.094416	-3.00758	0.00263338	0.00711186
Cfap36	54.6022	-0.14928	0.0865015	-1.72575	0.084393	0.142696
Cfap410	28.4667	-0.113989	0.0910733	-1.25161	0.21071	0.301685
Cfap69	32.6134	-0.733334	0.126961	-5.77604	7.64783e-09	6.95612e-08
Cfap97	28.1884	0.0704382	0.088472	0.796164	0.425937	0.526331
Cfb	37.5112	-0.587436	0.155617	-3.77488	0.000160082	0.000579084
Cfdp1	72.4486	0.0115591	0.0670238	0.172463	0.863073	0.899296
Cfi	25.9269	-0.520963	0.185517	-2.80817	0.00498243	0.0124792
Cfl1	748.313	0.538046	0.123578	4.35388	1.33747e-05	6.20967e-05
Cfl2	76.0235	-0.317031	0.0823031	-3.85199	0.000117162	0.00043745
Cflar	47.7335	0.108022	0.086995	1.24171	0.214345	0.30561
Cfp	44.8237	1.5448	0.208102	7.42329	1.14247e-13	1.94682e-12
Cftr	21.7896	-0.183212	0.117108	-1.56447	0.117708	0.187855
Cgas	21.6347	0.421512	0.0957094	4.40408	1.06233e-05	5.05075e-05
Cggbp1	65.935	0.348436	0.071358	4.88292	1.04524e-06	6.24532e-06
Cgn	31.7427	-0.261529	0.1364	-1.91737	0.0551916	0.100299
Cgnl1	154.655	0.0706732	0.113823	0.620903	0.534664	0.628657
Cgref1	72.0689	-0.834327	0.164	-5.08736	3.63078e-07	2.38677e-06
Cgrrf1	35.3763	-0.246737	0.0875567	-2.81802	0.00483201	0.0121385
Ch25h	33.304	1.35907	0.133256	10.1989	2.00581e-24	8.84865e-23
Chac2	33.4355	-0.365968	0.114364	-3.20003	0.00137414	0.0039667
Chaf1b	19.2714	0.0554986	0.117195	0.473556	0.635817	0.718821
Champ1	26.2352	-0.0136629	0.0888594	-0.153759	0.8778	0.910207
Chchd1	101.701	-0.317355	0.080297	-3.95226	7.74177e-05	0.000301225
Chchd10	421.978	-0.658296	0.178265	-3.69279	0.000221809	0.000778361
Chchd3	123.592	-0.511584	0.110007	-4.65048	3.31165e-06	1.77364e-05
Chchd4	43.9893	-0.451064	0.11019	-4.0935	4.24911e-05	0.000175753
Chchd5	35.388	-0.182524	0.0794079	-2.29856	0.02153	0.0448342
Chchd6	31.6523	-0.392911	0.0939288	-4.18307	2.87603e-05	0.000124066
Chchd7	55.4041	-0.36501	0.107394	-3.3988	0.000676834	0.00211695
Chd1	52.1623	0.167043	0.067954	2.45818	0.0139645	0.031051
Chd1l	27.4443	-0.000932567	0.0867412	-0.0107511	0.991422	0.99393
Chd2	52.5598	0.20036	0.0815469	2.45699	0.0140105	0.031137
Chd3	111.643	-0.359734	0.120568	-2.98366	0.00284825	0.0076208
Chd4	183.347	0.166981	0.0856588	1.94937	0.0512513	0.0942474
Chd6	35.124	0.0288481	0.0931975	0.309538	0.756912	0.817587
Chd7	22.8638	0.435066	0.0981585	4.43228	9.32439e-06	4.49566e-05
Chd8	36.0552	0.347034	0.0860621	4.03236	5.52189e-05	0.000223506
Chd9	44.3318	0.469172	0.0809934	5.79271	6.92586e-09	6.33544e-08
Chdh	77.546	-0.899014	0.13865	-6.48405	8.92948e-11	1.08084e-09
Chek2	23.5285	0.165495	0.0928741	1.78193	0.0747613	0.128958
Cherp	58.9512	0.24145	0.0701409	3.44235	0.000576681	0.00183175
Chfr	33.4754	0.428148	0.0796003	5.37873	7.50147e-08	5.76312e-07
Chic1	23.3072	-0.233811	0.118197	-1.97814	0.0479127	0.0889345
Chic2	1085.89	-0.0541187	0.0691997	-0.782066	0.434176	0.534218
Chid1	49.9247	0.0624961	0.0746935	0.836701	0.402761	0.504387
Chka	40.7081	-0.283599	0.0945953	-2.99803	0.0027173	0.00731217
Chkb	49.5815	0.225952	0.0793436	2.84777	0.00440266	0.0111752
Chm	28.2094	0.0713091	0.0846261	0.842638	0.399431	0.501358
Chml	28.2957	0.19635	0.085359	2.30028	0.0214324	0.0446677
Chmp1a	69.3856	-0.13809	0.068946	-2.00287	0.0451911	0.0845896
Chmp1b	57.145	-0.027515	0.0783593	-0.351139	0.725484	0.792661
Chmp2a	61.841	-0.129604	0.076048	-1.70424	0.0883354	0.147821
Chmp2b	72.0025	-0.031236	0.0820218	-0.380826	0.703333	0.77481
Chmp3	66.7736	-0.0794118	0.073123	-1.086	0.277477	0.377838
Chmp4b	163.085	0.260296	0.085482	3.04503	0.00232654	0.0063662
Chmp4c	24.3817	-0.322857	0.113192	-2.8523	0.00434035	0.0110281
Chmp5	52.461	-0.0926874	0.0722648	-1.28261	0.199629	0.288594
Chmp6	66.2547	-0.42112	0.0973262	-4.32689	1.51226e-05	6.93724e-05
Chmp7	41.4846	-0.203369	0.078163	-2.60185	0.00927215	0.0216956
Chn2	19.719	0.166848	0.102411	1.6292	0.103271	0.16869
Chordc1	31.7949	-0.0097422	0.0951291	-0.10241	0.918431	0.941483
Chp1	83.0407	-0.339335	0.081894	-4.14359	3.41909e-05	0.000144925
Chpf	37.3063	0.668768	0.116364	5.74718	9.07416e-09	8.17126e-08
Chpf2	48.9887	0.306523	0.0798705	3.83775	0.000124168	0.00046062
Chpt1	922.466	-0.963425	0.219256	-4.39406	1.11251e-05	5.26956e-05
Chrac1	47.5081	0.0326429	0.0700457	0.466022	0.641199	0.723808
Chrna4	45.0015	-0.741579	0.234946	-3.15639	0.00159736	0.00453763
Chrnb1	23.9904	-0.142962	0.144945	-0.98632	0.323976	0.425107
Chst12	22.5197	0.901485	0.104295	8.64362	5.44606e-18	1.3627e-16
Chst14	28.1476	0.52572	0.0892993	5.88717	3.92874e-09	3.75126e-08
Chst15	33.705	0.383687	0.0993551	3.86177	0.000112568	0.000422163
Chst2	23.69	0.541488	0.0959936	5.64087	1.69189e-08	1.4672e-07
Chsy1	32.6631	0.541899	0.0854308	6.34313	2.25144e-10	2.58202e-09
Chtf8	91.7868	-0.0742805	0.077156	-0.962732	0.335682	0.437025
Chtop	66.8039	0.221087	0.0741192	2.98285	0.00285575	0.00763604
Chuk	110.685	-0.462028	0.10192	-4.53325	5.80826e-06	2.92865e-05
Ciao1	33.2024	-0.224355	0.0937329	-2.39356	0.0166858	0.036157
Ciao2a	38.7529	-0.0892743	0.104454	-0.854672	0.392733	0.494765
Ciao2b	32.829	-0.0243606	0.0842952	-0.288992	0.772588	0.830791
Ciao3	44.6284	-0.248511	0.0820811	-3.02762	0.00246485	0.00670406
Ciapin1	35.6257	-0.283697	0.0920261	-3.08279	0.00205069	0.00568383
Ciart	20.4448	-0.0893363	0.112814	-0.791887	0.428426	0.528685
Cib1	89.7427	-0.717449	0.111584	-6.42965	1.27899e-10	1.51339e-09
Cic	64.0198	0.625603	0.0969112	6.45543	1.07912e-10	1.29505e-09
Cideb	156.162	-0.881251	0.17535	-5.02568	5.01645e-07	3.20681e-06
Ciita	45.8098	1.61606	0.161728	9.99242	1.64511e-23	6.69733e-22
Cilk1	36.7517	0.336618	0.0937706	3.5898	0.000330933	0.00111051
Cinp	33.3004	-0.0218022	0.0889358	-0.245145	0.806344	0.856829
Cipc	32.9027	-0.235637	0.0908758	-2.59296	0.0095155	0.0222191
Cir1	33.9799	0.24419	0.0789217	3.09409	0.0019742	0.00548636
Cirbp	63.3627	0.175185	0.0985341	1.77792	0.0754177	0.129896
Cisd1	223.194	-0.804554	0.174388	-4.61358	3.95798e-06	2.08887e-05
Cisd2	106.29	-0.283614	0.0710685	-3.99071	6.58756e-05	0.00026056
Cisd3	80.2844	-0.686616	0.13688	-5.01621	5.27017e-07	3.35642e-06
Cish	56.1638	-0.554152	0.112653	-4.91909	8.69476e-07	5.29252e-06
Cit	19.6561	-0.140245	0.131418	-1.06716	0.285897	0.385983
Cited2	66.511	-0.0539487	0.105976	-0.509063	0.610708	0.696959
Ciz1	45.2151	0.165749	0.074804	2.21578	0.0267068	0.0541188
Ckap4	42.3335	0.581144	0.142666	4.07345	4.6322e-05	0.000189923
Ckap5	32.0121	0.224754	0.0838919	2.67909	0.00738231	0.0176955
Ckb	76.7238	1.36047	0.130769	10.4036	2.38633e-25	1.12736e-23
Cklf	27.0099	0.584808	0.0845583	6.91603	4.6447e-12	6.51235e-11
Ckmt1	38.1325	-0.270378	0.133251	-2.02908	0.0424497	0.0803131
Cks1b	24.1182	0.384681	0.10855	3.54382	0.000394371	0.00129826
Cks2	42.7549	-0.421019	0.123315	-3.41417	0.000639767	0.00201095
Clasp1	42.5287	0.207604	0.089394	2.32234	0.0202144	0.0426202
Clasp2	47.6156	0.587032	0.0891083	6.58785	4.46239e-11	5.61056e-10
Clasrp	22.8453	0.203275	0.0959965	2.11752	0.0342158	0.0669147
Clba1	27.5412	-0.582382	0.106939	-5.44591	5.15409e-08	4.05316e-07
Clca3a1	31.9268	0.912946	0.170939	5.34076	9.25593e-08	6.96726e-07
Clcc1	33.4135	0.00158784	0.083368	0.0190462	0.984804	0.989101
Clcf1	32.6074	-0.120143	0.164324	-0.731138	0.464695	0.563986
Clcn2	23.3584	-0.359964	0.109583	-3.28484	0.0010204	0.00304555
Clcn3	55.6899	-0.626104	0.102043	-6.1357	8.47832e-10	8.9006e-09
Clcn4	34.697	-0.0548221	0.0851218	-0.644043	0.519547	0.614536
Clcn5	63.1013	-0.692445	0.107717	-6.4284	1.28958e-10	1.5245e-09
Clcn6	31.0575	-0.162415	0.108479	-1.4972	0.134342	0.209136
Clcn7	46.127	-0.0317968	0.0818895	-0.38829	0.697802	0.770326
Clcnka	28.2641	-0.254964	0.143985	-1.77077	0.0765989	0.131751
Clcnkb	92.4024	-0.444836	0.179557	-2.47741	0.0132339	0.0296313
Cldn1	42.3577	-0.0524311	0.143675	-0.364929	0.715165	0.78416
Cldn10	94.3907	-0.758397	0.146021	-5.19374	2.06114e-07	1.44177e-06
Cldn12	51.8923	-0.685336	0.0953979	-7.18398	6.77115e-13	1.04932e-11
Cldn15	31.2195	0.419374	0.0959971	4.36861	1.25039e-05	5.86774e-05
Cldn16	33.0542	0.100541	0.11023	0.9121	0.361716	0.463016
Cldn19	19.9107	-0.166887	0.162853	-1.02477	0.305473	0.406559
Cldn2	269.365	-0.987982	0.159826	-6.18159	6.34577e-10	6.84196e-09
Cldn3	29.5586	-0.266624	0.201239	-1.32491	0.1852	0.271422
Cldn4	37.9137	-0.451909	0.248531	-1.81832	0.0690151	0.120561
Cldn5	31.242	0.124088	0.0980587	1.26545	0.205712	0.29617
Cldn7	51.3767	-0.325643	0.168494	-1.93266	0.0532775	0.0972965
Cldn8	44.8907	-0.390902	0.146286	-2.67218	0.00753602	0.0180264
Cldnd1	39.9369	0.222379	0.0789312	2.81738	0.00484175	0.0121606
Clec10a	21.8997	1.51599	0.141211	10.7357	6.92166e-27	3.63631e-25
Clec11a	19.0799	0.694419	0.118139	5.878	4.15244e-09	3.95591e-08
Clec12a	58.9261	2.0962	0.191376	10.9533	6.40741e-28	3.65425e-26
Clec16a	44.568	-0.0903101	0.0741095	-1.2186	0.222995	0.315739
Clec2d	191.145	0.75552	0.159007	4.75149	2.01923e-06	1.13826e-05
Clec2h	44.386	-0.749391	0.250154	-2.99571	0.00273803	0.00735855
Clec2i	22.978	0.601882	0.0957621	6.28519	3.27463e-10	3.68535e-09
Clec2j	31.7789	0.517444	0.136635	3.78706	0.000152441	0.000553502
Clec4a1	40.6729	1.96717	0.1731	11.3644	6.2895e-30	4.37535e-28
Clec4a2	53.4288	1.81262	0.134435	13.4833	1.96111e-41	3.70592e-39
Clec4a3	43.2385	1.97267	0.194822	10.1255	4.25758e-24	1.82112e-22
Clec4b1	30.8198	1.36097	0.117532	11.5795	5.23209e-31	4.06402e-29
Clec5a	22.882	0.808996	0.109038	7.41937	1.17681e-13	1.99727e-12
Clec7a	39.2596	1.62794	0.193581	8.40957	4.11502e-17	9.49004e-16
Clec9a	33.4978	1.69256	0.14584	11.6056	3.86002e-31	3.03551e-29
Clic1	272.542	0.476084	0.133472	3.56691	0.00036121	0.00120065
Clic3	23.1767	-0.156574	0.134842	-1.16117	0.245575	0.342614
Clic4	170.719	0.232006	0.109457	2.11961	0.034039	0.0666333
Clic5	55.7804	-0.501722	0.151093	-3.32062	0.000898167	0.0027179
Clint1	103.482	-0.0605747	0.0686962	-0.881777	0.377898	0.479955
Clip1	47.3145	0.103948	0.0720973	1.44178	0.149365	0.227931
Clip2	49.0446	0.402249	0.098401	4.08786	4.3537e-05	0.000179668
Clip3	24.0371	0.81268	0.132233	6.14579	7.95646e-10	8.40173e-09
Clip4	22.5039	-0.149858	0.108376	-1.38276	0.16674	0.249626
Clk1	125.376	0.235341	0.108699	2.16507	0.0303824	0.0604829
Clk3	33.9959	0.191805	0.0790631	2.42598	0.0152672	0.033483
Clk4	54.2947	-0.012262	0.0728211	-0.168386	0.86628	0.901601
Clmn	58.916	-0.931726	0.100842	-9.23948	2.47693e-20	7.61174e-19
Cln3	33.9416	0.477859	0.0847844	5.63616	1.73882e-08	1.5007e-07
Cln5	50.186	0.185499	0.0758641	2.44515	0.0144793	0.0319991
Cln6	49.1109	-0.0969252	0.0858046	-1.1296	0.258643	0.357108
Cln8	43.2053	0.682522	0.0716222	9.52948	1.58079e-21	5.28084e-20
Clns1a	61.8382	0.0331913	0.0763562	0.434691	0.663787	0.742632
Clock	43.5721	0.0166061	0.0832241	0.199535	0.841844	0.883357
Clp1	34.8298	0.00848399	0.0781008	0.108629	0.913497	0.937868
Clpb	45.4895	-0.475464	0.105528	-4.50559	6.6189e-06	3.29807e-05
Clpp	63.6145	-0.371248	0.0885553	-4.19228	2.7617e-05	0.000119582
Clptm1	160.467	-0.27882	0.0831609	-3.35278	0.000800053	0.00245325
Clptm1l	93.2959	-0.00427237	0.0778189	-0.0549015	0.956217	0.969619
Clpx	62.4914	-0.570428	0.11465	-4.9754	6.51131e-07	4.06909e-06
Clrn3	41.5598	-0.656493	0.129099	-5.08518	3.67272e-07	2.41184e-06
Clstn1	23.2814	0.102933	0.0999905	1.02942	0.30328	0.404278
Clstn2	19.4367	0.171622	0.108103	1.58758	0.112382	0.180912
Clta	252.774	0.213482	0.0673432	3.17006	0.0015241	0.00435393
Cltb	95.5717	-0.35722	0.10663	-3.35009	0.000807861	0.00247599
Cltc	218.203	0.319224	0.0655191	4.87223	1.10346e-06	6.56838e-06
Cltrn	805.656	-0.903712	0.25037	-3.60951	0.000306779	0.00103577
Clu	1007.94	-0.263363	0.303449	-0.867899	0.38545	0.487238
Cluap1	26.8892	-0.206382	0.0935145	-2.20695	0.0273176	0.0551977
Cluh	141.549	-0.611038	0.109354	-5.5877	2.30103e-08	1.94092e-07
Clybl	36.3733	-0.560473	0.128404	-4.36491	1.27176e-05	5.95038e-05
Cmah	29.2161	-0.384905	0.196384	-1.95997	0.0499997	0.0922931
Cmas	39.7889	-0.19477	0.0929459	-2.09552	0.0361251	0.0701395
Cmbl	94.8051	-0.87474	0.203615	-4.29605	1.73866e-05	7.86745e-05
Cmc1	55.008	-0.153705	0.0725161	-2.11959	0.0340403	0.0666333
Cmc2	35.846	-0.262729	0.10718	-2.45129	0.0142345	0.0315407
Cmc4	23.2176	-0.229934	0.0970944	-2.36815	0.0178772	0.0384415
Cmip	89.8871	-0.16061	0.0834047	-1.92566	0.0541463	0.0986539
Cmklr1	29.1559	1.33044	0.104099	12.7806	2.1056e-37	2.89772e-35
Cmpk1	164.688	-0.27127	0.101371	-2.67602	0.00745023	0.0178414
Cmpk2	28.6177	0.253644	0.0881423	2.87767	0.00400624	0.0102991
Cmtm3	64.4078	1.30097	0.155893	8.34528	7.10438e-17	1.60336e-15
Cmtm4	70.172	-0.296224	0.076569	-3.86872	0.000109407	0.000411416
Cmtm6	115.927	-0.0926643	0.123196	-0.752168	0.45195	0.551585
Cmtm7	28.7899	1.07692	0.11198	9.61714	6.76859e-22	2.414e-20
Cmtm8	24.3828	-0.178147	0.0987838	-1.80341	0.0713243	0.123856
Cmtr1	34.8819	0.338666	0.0736723	4.59693	4.2877e-06	2.24163e-05
Cnbd2	22.9747	0.182508	0.0929018	1.96453	0.0494692	0.0914617
Cnbp	235.045	0.209191	0.0724671	2.8867	0.00389303	0.0100407
Cndp1	26.3498	-0.632086	0.159281	-3.96836	7.23678e-05	0.000283493
Cndp2	301.543	-0.797889	0.20648	-3.86424	0.000111434	0.000418408
Cnep1r1	30.8107	0.0583323	0.0829774	0.70299	0.482062	0.579839
Cnih1	45.9706	-0.00944895	0.0899462	-0.105051	0.916335	0.940019
Cnih4	85.4825	-0.0389888	0.0998224	-0.390581	0.696107	0.768991
Cnksr3	35.338	0.286962	0.10587	2.71052	0.00671779	0.0162845
Cnn2	40.683	1.19689	0.141952	8.43169	3.40701e-17	7.92943e-16
Cnn3	131.616	-0.322156	0.0890745	-3.6167	0.00029838	0.00100956
Cnnm2	45.094	-0.424642	0.100448	-4.2275	2.36303e-05	0.000104027
Cnnm3	28.2004	0.0427459	0.094997	0.449971	0.652731	0.733685
Cnnm4	22.2013	0.0598597	0.118256	0.506186	0.612726	0.698768
Cnot1	45.8662	0.0285917	0.0712507	0.401283	0.688212	0.762332
Cnot10	39.4649	0.039387	0.0829179	0.475012	0.634778	0.718032
Cnot11	37.7291	-0.151061	0.0883348	-1.7101	0.087248	0.146408
Cnot2	46.6363	0.102091	0.0704908	1.44829	0.147537	0.225654
Cnot3	41.7333	0.251212	0.0815079	3.08205	0.00205578	0.00569443
Cnot4	38.7541	0.0772395	0.0773963	0.997975	0.318292	0.419518
Cnot6	47.4439	0.170239	0.0841304	2.02351	0.0430208	0.0812359
Cnot6l	56.4894	0.365338	0.0709552	5.14885	2.6209e-07	1.78435e-06
Cnot7	29.9041	-0.0364298	0.0851167	-0.427998	0.668652	0.747034
Cnot8	43.5447	0.465889	0.079912	5.83002	5.54204e-09	5.1594e-08
Cnot9	39.6394	0.00446534	0.0780496	0.0572115	0.954377	0.968218
Cnp	26.147	0.88159	0.135665	6.4983	8.12317e-11	9.88918e-10
Cnppd1	59.7168	0.0160159	0.0719768	0.222515	0.823913	0.869731
Cnpy2	115.155	-0.184257	0.0629759	-2.92584	0.00343529	0.00901061
Cnpy3	33.1786	0.439894	0.0758647	5.7984	6.69498e-09	6.16474e-08
Cnpy4	23.2733	0.369517	0.103767	3.56103	0.000369397	0.00122561
Cnst	22.9837	0.000885896	0.0953105	0.00929485	0.992584	0.994469
Cntfr	53.7833	0.0366	0.0813111	0.450123	0.652621	0.733642
Cntrl	27.4972	0.799642	0.0875704	9.13142	6.7608e-20	2.01408e-18
Cntrob	20.3823	0.182554	0.0975136	1.87208	0.0611953	0.109311
Coa3	61.9908	-0.422501	0.0965767	-4.37477	1.2156e-05	5.71933e-05
Coa5	79.8272	-0.161282	0.0858617	-1.8784	0.0603268	0.108049
Coa6	49.0271	-0.557396	0.109075	-5.1102	3.21825e-07	2.13555e-06
Coa7	33.5383	-0.332187	0.0875399	-3.79469	0.00014783	0.000538922
Coasy	83.1303	-0.721649	0.160753	-4.48917	7.15024e-06	3.53005e-05
Cobl	39.1997	-0.481967	0.111964	-4.30467	1.67234e-05	7.59452e-05
Cobll1	75.1643	-0.719012	0.114389	-6.28569	3.2639e-10	3.67654e-09
Cog1	41.9866	-0.0746897	0.0711732	-1.04941	0.293991	0.39493
Cog2	41.4738	-0.0922558	0.0719726	-1.28182	0.199906	0.288929
Cog3	30.7118	-0.0474106	0.081362	-0.582712	0.560087	0.65225
Cog4	40.4507	-0.12925	0.0789167	-1.6378	0.101462	0.166164
Cog5	40.8197	0.119449	0.0736542	1.62176	0.104856	0.170881
Cog6	34.1293	-0.496256	0.090716	-5.47043	4.48934e-08	3.56361e-07
Cog7	30.3303	-0.0361432	0.0863419	-0.418606	0.675504	0.751807
Cog8	28.6982	0.0969187	0.0849463	1.14094	0.253895	0.351857
Coil	20.4527	0.00332071	0.103433	0.0321049	0.974388	0.981989
Col12a1	77.5691	0.906958	0.371356	2.44229	0.0145945	0.0322199
Col14a1	54.9436	1.81671	0.134301	13.5272	1.08105e-41	2.07381e-39
Col15a1	156.704	1.37668	0.248524	5.53945	3.03427e-08	2.49785e-07
Col16a1	29.3963	0.669975	0.159789	4.19288	2.75438e-05	0.000119306
Col18a1	181.842	0.59461	0.188409	3.15594	0.00159979	0.00454351
Col1a1	396.83	1.54551	0.354224	4.36307	1.28248e-05	5.99832e-05
Col1a2	143.604	1.46919	0.295102	4.9786	6.40468e-07	4.00443e-06
Col23a1	21.9284	-0.0781043	0.108416	-0.720415	0.471269	0.570107
Col27a1	30.0457	-0.411524	0.138414	-2.97313	0.00294782	0.00784742
Col3a1	317.649	1.57577	0.322675	4.88346	1.04241e-06	6.2313e-06
Col4a1	348.142	0.78008	0.157528	4.95201	7.34513e-07	4.55197e-06
Col4a2	254.395	0.921394	0.157345	5.85587	4.74505e-09	4.4667e-08
Col4a3	33.7842	-0.762459	0.144685	-5.26978	1.36587e-07	9.85937e-07
Cert1	59.5316	-0.0871686	0.0717927	-1.21417	0.224682	0.317621
Col4a4	43.0845	-0.916423	0.12221	-7.49875	6.44272e-14	1.12357e-12
Col4a5	32.6594	-0.45461	0.0966911	-4.70168	2.58035e-06	1.42043e-05
Col5a1	45.8821	1.15898	0.157538	7.35681	1.88359e-13	3.11741e-12
Col5a2	50.6047	0.806929	0.199735	4.03999	5.34532e-05	0.000217053
Col6a1	68.5507	1.44623	0.194327	7.44226	9.89764e-14	1.69849e-12
Col6a2	43.6515	1.25885	0.15956	7.8895	3.03409e-15	5.99292e-14
Col6a3	63.5382	1.2193	0.14008	8.70431	3.19506e-18	8.17226e-17
Col8a1	26.763	0.658246	0.151115	4.35592	1.32507e-05	6.17461e-05
Colec12	42.8018	1.12421	0.195503	5.75036	8.90519e-09	8.03052e-08
Colgalt1	75.5778	0.775844	0.125511	6.1815	6.34966e-10	6.84196e-09
Colgalt2	21.8426	-0.156839	0.115672	-1.35589	0.175134	0.259949
Colq	24.5154	0.219659	0.0924889	2.37498	0.01755	0.0378535
Commd1	70.2211	-0.168577	0.0756063	-2.22967	0.0257691	0.0524285
Commd10	34.1794	0.0527685	0.0800521	0.659177	0.509782	0.605588
Commd2	47.6447	-0.0262341	0.0760507	-0.344955	0.730128	0.796772
Commd3	74.0722	-0.465842	0.088928	-5.23842	1.61955e-07	1.15068e-06
Commd4	59.5354	-0.0619661	0.0739617	-0.837814	0.402135	0.503803
Commd5	24.2844	-0.255469	0.0966256	-2.64391	0.00819543	0.0194166
Commd6	58.7653	-0.353571	0.0859473	-4.11381	3.89178e-05	0.000162405
Commd7	34.1329	0.280511	0.0825384	3.39856	0.000677419	0.00211825
Commd8	39.4295	0.386805	0.0851759	4.54125	5.59216e-06	2.82983e-05
Commd9	39.6223	-0.061982	0.0839002	-0.738758	0.460054	0.559533
Comt	191.878	-0.25452	0.122893	-2.07107	0.0383519	0.0736498
Comtd1	26.2356	-0.117164	0.103139	-1.13599	0.255961	0.354255
Cop1	69.5078	0.0540233	0.0726289	0.743827	0.456981	0.556553
Copa	151.812	0.0992	0.0559239	1.77384	0.0760897	0.130964
Copb1	104.369	-0.0280543	0.0587057	-0.477881	0.632735	0.716232
Copb2	87.5556	-0.0328817	0.0619454	-0.530817	0.595545	0.684104
Cope	81.8692	-0.0934412	0.0659003	-1.41792	0.156215	0.236442
Copg1	72.1529	0.0652151	0.0668413	0.97567	0.329228	0.43068
Copg2	43.8961	0.0052599	0.0692196	0.0759886	0.939428	0.957349
Coprs	21.7469	-0.132066	0.115005	-1.14835	0.250825	0.348632
Cops2	71.5628	-0.105106	0.0686233	-1.53163	0.125613	0.198103
Cops3	57.7675	-0.272061	0.0795294	-3.42089	0.000624177	0.0019678
Cops4	51.4625	-0.0514097	0.0712227	-0.721816	0.470408	0.569228
Cops5	92.7694	-0.123738	0.0816688	-1.51512	0.129741	0.203399
Cops6	123.861	-0.289134	0.0777374	-3.71936	0.000199725	0.000708522
Cops7a	64.7524	-0.132259	0.0713348	-1.85405	0.0637315	0.113043
Cops8	46.7178	0.0430251	0.0744832	0.577648	0.563502	0.655563
[truncated: 10,662 more rows]

## Sheet: V_IRI_D1_vs_CTRL_tub
Gene	baseMean	log2FoldChange	lfcSE	stat	pvalue	padj
0610009B22Rik	220.823	-0.28248	0.149922	-1.88418	0.0595404	0.210123
0610010K14Rik	135.315	-0.232763	0.127542	-1.82499	0.0680025	0.23026
0610012G03Rik	246.472	-0.702765	0.193051	-3.6403	0.000272323	0.00489949
0610030E20Rik	105.452	-0.0112451	0.11662	-0.0964258	0.923182	0.978745
0610040J01Rik	196.403	0.0234878	0.197119	0.119156	0.905152	0.973273
1110004F10Rik	306.51	0.258375	0.130126	1.98558	0.0470803	0.179971
Bbln	109.044	0.160678	0.165905	0.968495	0.332797	0.624532
Eola1	88.4239	0.224604	0.127483	1.76183	0.0780986	0.252647
1110032A03Rik	188.471	-0.507023	0.193182	-2.62458	0.00867558	0.0566852
1110038F14Rik	100.528	0.192259	0.125998	1.52588	0.127039	0.345054
1110051M20Rik	133.575	-0.136948	0.132791	-1.03131	0.302396	0.590121
1110059E24Rik	85.566	-0.0822889	0.111985	-0.734824	0.462447	0.749865
1110059G10Rik	95.5233	-0.175924	0.119995	-1.4661	0.142622	0.37273
1110065P20Rik	293.696	-0.152341	0.168162	-0.905913	0.364982	0.656468
1190007I07Rik	202.029	-0.582329	0.170939	-3.40665	0.000657655	0.00903828
1500009L16Rik	56.8494	0.0392614	0.273821	0.143383	0.885987	0.967242
1520401A03Rik	176.164	0.0633807	0.112495	0.563411	0.573155	0.832255
1600012H06Rik	135.824	0.172092	0.119144	1.4444	0.148625	0.382621
1600014C10Rik	176.557	-0.230536	0.203749	-1.13147	0.257858	0.534332
1700016C15Rik	287.125	0.556279	0.333462	1.66819	0.0952772	0.287417
1700017B05Rik	84.4612	0.276516	0.155956	1.77304	0.0762222	0.248371
1700020L24Rik	71.4043	-0.116133	0.141913	-0.818339	0.413164	0.702134
1700025G04Rik	81.8471	0.165853	0.162469	1.02083	0.307333	0.59505
1700028J19Rik	83.4597	-0.463703	0.142383	-3.25673	0.00112705	0.0132802
1700030K09Rik	79.6748	-0.0948281	0.141886	-0.668341	0.503916	0.783125
1700037H04Rik	127.291	-0.143514	0.121301	-1.18312	0.236761	0.507845
1700094D03Rik	96.6761	-0.106208	0.114658	-0.926304	0.354288	0.647188
1700109H08Rik	89.2995	0.273812	0.119719	2.28712	0.0221888	0.107415
1700123O20Rik	214.364	-0.152992	0.139928	-1.09336	0.274236	0.555274
1810009A15Rik	110.755	0.122815	0.110552	1.11092	0.266602	0.54547
1810013L24Rik	356.081	0.170964	0.114054	1.49898	0.133879	0.35733
1810030O07Rik	98.0059	-0.0670484	0.143951	-0.465771	0.641379	0.869599
1810037I17Rik	519.646	-0.146457	0.20317	-0.720862	0.470994	0.757383
1810055G02Rik	67.871	0.455854	0.189194	2.40945	0.0159766	0.0852491
2010003K11Rik	53.1383	0.777526	0.197705	3.93276	8.39763e-05	0.00220046
2200002D01Rik	396.831	1.836	0.35053	5.23778	1.62522e-07	2.16069e-05
2210016F16Rik	227.926	-0.171545	0.133124	-1.28861	0.197535	0.455268
2210016L21Rik	205.043	0.0159873	0.116123	0.137675	0.890497	0.969471
2210408I21Rik	84.0878	0.0437721	0.131727	0.332295	0.739666	0.91751
2210418O10Rik	817.556	-0.505474	0.147244	-3.43289	0.000597174	0.00850316
2300009A05Rik	140.863	-0.649196	0.1604	-4.04735	5.18013e-05	0.00158031
2310009B15Rik	85.5665	-0.155081	0.162525	-0.954202	0.339981	0.633235
2310011J03Rik	186.838	0.149326	0.124939	1.1952	0.23201	0.50159
2310022A10Rik	96.2406	-0.0634286	0.104135	-0.609102	0.542457	0.813492
2310022B05Rik	147.244	-0.0602487	0.178756	-0.337044	0.736083	0.916606
2310030G06Rik	213.772	0.100596	0.213497	0.471185	0.637509	0.867291
2310033P09Rik	98.2198	-0.0285703	0.110479	-0.258605	0.79594	0.94007
2310039H08Rik	189.694	-0.338051	0.175675	-1.9243	0.0543166	0.197428
2310057M21Rik	86.5119	0.114896	0.128922	0.891205	0.372819	0.663479
2310061I04Rik	511.484	-0.500662	0.1653	-3.0288	0.00245524	0.0235995
2410002F23Rik	154.441	0.27366	0.13557	2.01858	0.0435311	0.170586
2410004B18Rik	88.0251	0.0147456	0.133369	0.110562	0.911963	0.974788
2510002D24Rik	89.7897	0.0363608	0.143138	0.254027	0.799475	0.940252
2510009E07Rik	153.71	-0.0379545	0.106385	-0.356764	0.721268	0.911269
2510039O18Rik	108.625	-0.072419	0.1152	-0.628637	0.529587	0.804315
2610001J05Rik	312.341	-0.071116	0.126616	-0.561667	0.574343	0.832894
2610002M06Rik	123.804	0.163334	0.103318	1.58088	0.113905	0.32256
2610008E11Rik	94.9353	-0.172315	0.139533	-1.23494	0.216853	0.482925
2610301B20Rik	76.3561	0.260334	0.123488	2.10817	0.0350167	0.147296
2610507B11Rik	427.609	-0.546866	0.155843	-3.50908	0.000449651	0.00698536
2610524H06Rik	69.3149	0.340545	0.150345	2.26509	0.0235073	0.111994
2610528J11Rik	286.855	-0.779836	0.189255	-4.12056	3.77947e-05	0.00125618
2700062C07Rik	79.3751	-0.000768016	0.115993	-0.00662123	0.994717	0.999306
Zfta	63.5051	0.12792	0.189943	0.673466	0.500651	0.780838
2700097O09Rik	74.9954	-0.281748	0.124455	-2.26386	0.0235828	0.112248
2810004N23Rik	105.173	-0.0144201	0.157099	-0.0917902	0.926865	0.979702
2810459M11Rik	109.847	-0.023553	0.117052	-0.201217	0.840529	0.951078
2900026A02Rik	90.8359	0.133428	0.177188	0.753031	0.451431	0.737911
3110040N11Rik	130.4	-0.153002	0.123133	-1.24258	0.214023	0.47868
3110082I17Rik	76.9668	0.368765	0.122364	3.01367	0.00258107	0.0244186
3830406C13Rik	175.511	-0.336157	0.135622	-2.47864	0.0131883	0.0746273
4833420G17Rik	166.609	0.0406095	0.110648	0.367017	0.713606	0.907273
4833439L19Rik	1764.14	-1.491	0.400812	-3.71996	0.000199254	0.00400729
4921524J17Rik	132.854	-0.311181	0.152934	-2.03474	0.041877	0.165861
Dnaaf9	129.919	-0.120851	0.114804	-1.05268	0.29249	0.577933
4930430F08Rik	110.06	-0.0771506	0.145187	-0.531387	0.595151	0.845279
4930453N24Rik	121.093	-0.132709	0.107184	-1.23814	0.215662	0.48107
4930503L19Rik	64.274	0.0156308	0.165331	0.0945428	0.924678	0.97921
4930523C07Rik	94.8319	0.503538	0.264743	1.90199	0.0571726	0.204558
4931406C07Rik	725.572	-1.42689	0.422759	-3.37518	0.000737676	0.00976609
Garre1	165.469	0.308769	0.154873	1.99369	0.0461858	0.177537
4932438A13Rik	136.914	-0.202138	0.154242	-1.31052	0.19002	0.444271
4933411K16Rik	102.075	-0.417705	0.159671	-2.61604	0.00889559	0.0579728
4933427D14Rik	111.54	0.209838	0.131198	1.5994	0.109732	0.314838
4933434E20Rik	260.52	-0.228506	0.119879	-1.90614	0.0566316	0.203545
5031439G07Rik	196.471	0.245651	0.179479	1.36869	0.171097	0.417012
5730409E04Rik	62.9104	0.146816	0.154721	0.948911	0.342666	0.636546
5730455P16Rik	115.374	-0.332881	0.120515	-2.76215	0.00574227	0.0423574
6030458C11Rik	131.621	-0.00346954	0.114538	-0.0302917	0.975834	0.993582
6430548M08Rik	103.847	0.566003	0.22764	2.48639	0.0129045	0.0735244
8030462N17Rik	94.8114	-0.0259442	0.120459	-0.215377	0.829473	0.948077
9030025P20Rik	169.405	-0.134616	0.112463	-1.19698	0.231314	0.501178
9030624G23Rik	145.766	0.136294	0.174191	0.782439	0.433956	0.72307
9130019O22Rik	87.5899	0.0173473	0.1114	0.155722	0.876253	0.963779
9130023H24Rik	106.516	-0.395963	0.144896	-2.73273	0.00628114	0.0450999
9130401M01Rik	132.886	0.422977	0.144741	2.92231	0.00347449	0.0305378
9530068E07Rik	661.774	-0.493546	0.222657	-2.21662	0.0266491	0.121663
9930021J03Rik	106.012	0.100624	0.110574	0.910015	0.362815	0.654341
9930104L06Rik	70.2126	0.176599	0.129972	1.35874	0.174228	0.420825
9930111J21Rik1	118.674	0.113057	0.252958	0.446942	0.654917	0.876771
A1cf	244.838	-1.21094	0.337068	-3.59258	0.000327424	0.00560796
A430005L14Rik	127.399	-0.0164317	0.123739	-0.132793	0.894357	0.969783
A4galt	162.998	0.150981	0.165273	0.913524	0.360967	0.652602
A4gnt	55.7232	-0.697407	0.367257	-1.89896	0.0575695	0.205513
A530032D15Rik	82.138	0.125095	0.181415	0.689552	0.490476	0.773662
A630001G21Rik	52.5238	0.341584	0.249598	1.36854	0.171143	0.417045
A730049H05Rik	64.508	-0.382705	0.231407	-1.65381	0.0981653	0.292682
A930033H14Rik	81.8582	0.0465787	0.122376	0.380619	0.703486	0.902858
AA467197	61.2766	0.917101	0.306919	2.98809	0.00280727	0.0260228
AA986860	68.4797	-0.0776635	0.142138	-0.546395	0.584794	0.838577
Aaas	139.285	0.267366	0.139058	1.92269	0.0545187	0.198036
Aacs	284.643	-1.42336	0.436712	-3.25927	0.00111701	0.0132014
Aadac	337.911	-1.14875	0.482075	-2.38293	0.0171755	0.0894911
Aadat	1340.65	-3.69933	0.95744	-3.86377
Aagab	204.211	-0.209859	0.113951	-1.84166	0.0655256	0.224888
Aamdc	124.83	-0.770189	0.163532	-4.70972	2.48061e-06	0.000163177
Aamp	503.502	-0.198006	0.152537	-1.29809	0.194257	0.450342
Aar2	89.7688	-0.0656061	0.125441	-0.523003	0.600972	0.84843
Aars	305.03	0.345226	0.132615	2.60322	0.00923526	0.0594199
Aars2	89.76	0.0501118	0.123797	0.404792	0.685631	0.893076
Aarsd1	253.917	-0.0699596	0.13011	-0.537695	0.590788	0.842804
Aasdhppt	115.711	0.100614	0.113833	0.883871	0.376766	0.667899
Aass	684.777	-1.04787	0.54196	-1.93348	0.0531773	0.194521
Aatf	136.567	0.314314	0.11807	2.6621	0.0077654	0.0526447
AB124611	84.3349	0.770096	0.326109	2.36147	0.0182027	0.0933036
Abat	291.6	-1.45286	0.383844	-3.78502	0.000153698	0.00329128
Abca1	298.875	0.202169	0.22971	0.880106	0.378802	0.669596
Abca13	123.687	-1.22895	0.508423	-2.41718	0.0156413	0.0839207
Abca2	173.155	-0.429664	0.113109	-3.79867	0.000145473	0.00320091
Abca3	582.381	-0.824507	0.354963	-2.3228	0.02019	0.100751
Abca5	101.263	0.0389503	0.112493	0.346248	0.729157	0.914251
Abca8a	54.0319	-0.593348	0.193233	-3.07063	0.00213609	0.0213778
Abca9	51.4962	-0.157784	0.231988	-0.680139	0.496416	0.778033
Abcb10	126.392	-0.370414	0.090439	-4.09573	4.20837e-05	0.00135938
Abcb6	108.342	-0.328247	0.151803	-2.16233	0.0305931	0.133468
Abcb7	213.356	-0.219567	0.16161	-1.35863	0.174265	0.420835
Abcb8	132.373	-0.409905	0.137863	-2.97328	0.00294634	0.0269264
Abcc1	162.27	0.656484	0.37086	1.77017	0.0766995	0.24954
Abcc10	68.4723	-0.17612	0.13318	-1.32242	0.186028	0.438964
Abcc2	653.131	-0.771506	0.529201	-1.45787	0.144877	0.376268
Abcc3	103.133	-1.2621	0.75789	-1.66528
Abcc4	325.016	-0.406475	0.29158	-1.39404	0.163305	0.405614
Abcc5	162.682	0.371129	0.146855	2.52719	0.0114981	0.0684136
Abcd1	85.6059	-0.196184	0.145053	-1.3525	0.176215	0.423923
Abcd3	660.302	-0.937106	0.299305	-3.13094	0.0017425	0.0182789
Abcd4	136.728	-0.475528	0.238908	-1.99042	0.0465445	0.178463
Abce1	386.248	0.414725	0.135346	3.06418	0.00218266	0.0217234
Abcf1	243.48	0.134187	0.117704	1.14004	0.254271	0.529591
Abcf2	130.861	0.201141	0.10774	1.86691	0.0619146	0.216735
Abcf3	169.869	-0.138464	0.0985412	-1.40514	0.159979	0.400789
Abcg1	100.535	0.466899	0.243812	1.91499	0.0554937	0.200999
Abcg2	1263.37	-0.634192	0.496417	-1.27754	0.201413	0.460947
Abcg3	50.4299	0.500553	0.295053	1.69648	0.0897947	0.276611
Abhd10	105.267	0.0278171	0.115105	0.241667	0.809039	0.941966
Abhd11	190.335	0.0402913	0.151601	0.265773	0.790414	0.938291
Abhd12	232.631	-0.151716	0.133571	-1.13584	0.256022	0.531835
Abhd13	151.578	-0.0910627	0.118072	-0.771245	0.440562	0.728216
Abhd14a	194.314	-1.00853	0.339673	-2.96911	0.00298666	0.0272357
Abhd14b	572.574	-1.46326	0.333776	-4.38396	1.1654e-05	0.000500645
Abhd16a	248.309	-0.320076	0.129615	-2.46943	0.0135329	0.0757289
Abhd17a	252.492	-0.145971	0.159872	-0.91305	0.361216	0.652768
Abhd17b	168.751	-0.356935	0.158848	-2.24702	0.0246385	0.115382
Abhd17c	276.063	-0.801801	0.203141	-3.94701	7.91323e-05	0.00212233
Abhd2	550.643	0.245233	0.393113	0.623825	0.532743	0.806829
Abhd3	199.712	-0.711998	0.350488	-2.03145	0.0422095	0.166713
Abhd4	276.147	0.0857241	0.14837	0.577771	0.563419	0.82667
Abhd5	255.688	-0.234563	0.183035	-1.28153	0.200009	0.458877
Abhd6	85.2238	-0.448144	0.151225	-2.96342	0.00304241	0.0275679
Abhd8	108.725	-0.265502	0.126608	-2.09704	0.0359898	0.150165
Abi1	381.185	0.364324	0.185812	1.96071	0.0499125	0.186728
Abi2	144.609	-0.00796269	0.133424	-0.0596797	0.952411	0.988242
Abi3	77.555	0.454282	0.255001	1.78149	0.0748328	0.245172
Abi3bp	106.632	0.190884	0.382257	0.499359	0.617527	0.85679
Abitram	99.8149	0.150998	0.139316	1.08385	0.278432	0.560414
Abl1	179.625	-0.103417	0.148717	-0.695398	0.486806	0.770942
Abl2	126.73	0.304873	0.147106	2.07246	0.0382223	0.156229
Ablim1	233.247	-0.346128	0.184048	-1.88064	0.0600211	0.211278
Ablim3	74.1156	-0.148791	0.244723	-0.607998	0.543189	0.814268
Abr	188.412	0.10953	0.256749	0.426604	0.669667	0.884946
Abracl	416.495	0.273099	0.200767	1.36028	0.173741	0.420212
Abraxas2	121.024	-0.29053	0.126518	-2.29635	0.0216561	0.105646
Abt1	77.6926	0.0800486	0.125505	0.63781	0.523597	0.798579
Abtb1	105.356	0.0685341	0.124084	0.552319	0.58073	0.836045
Acaa1a	489.672	-0.475679	0.197938	-2.40317	0.0162537	0.086182
Acaa1b	77.7656	-0.655215	0.169273	-3.87075	0.0001085	0.00261677
Acaa2	460.74	-1.56476	0.470044	-3.32896	0.000871709	0.0110207
Acaca	99.7384	-0.18304	0.126739	-1.44424	0.148673	0.382665
Acad10	102.109	-0.528197	0.226466	-2.33235	0.0196823	0.0989602
Acad11	289.566	-0.926746	0.310159	-2.98798	0.00280832	0.0260228
Acad12	125.809	-0.527082	0.195899	-2.69059	0.00713268	0.0494434
Acad8	207.923	-0.577015	0.177915	-3.2432	0.00118196	0.0136681
Acad9	170.373	-0.39939	0.180618	-2.21124	0.0270189	0.122812
Acadl	695.443	-0.348592	0.224081	-1.55565	0.119791	0.332592
Acadm	1393.97	-1.76431	0.448805	-3.93114	8.45455e-05	0.00220622
Acads	317.661	-0.53128	0.242717	-2.18889	0.0286048	0.128204
Acadsb	355.526	-0.736514	0.163531	-4.50382	6.67418e-06	0.000334504
Acadvl	563.377	-0.684134	0.275773	-2.48079	0.0131091	0.0743995
Acap1	51.9958	0.339307	0.269084	1.26097	0.207319	0.469929
Acap2	157.12	0.271149	0.154333	1.7569	0.0789343	0.254451
Acap3	77.5955	0.242689	0.167162	1.45182	0.146551	0.379117
Acat1	983.843	-0.846899	0.31964	-2.64954	0.00806023	0.0541725
Acat2	282.785	-0.959717	0.284242	-3.37641	0.000734395	0.00974308
Acat3	170.037	0.911962	0.43994	2.07292	0.0381795	0.156155
Acbd3	202.807	0.214279	0.122446	1.74999	0.0801192	0.256438
Acbd4	122.619	-0.73978	0.222044	-3.33168	0.000863236	0.0109685
Acbd5	264.484	-0.377438	0.141595	-2.66563	0.00768453	0.0522929
Acbd6	111.192	0.114385	0.125972	0.908022	0.363867	0.655384
Accs	69.3515	-0.000311307	0.155985	-0.00199575	0.998408	0.999958
Acd	116.219	0.0190056	0.102958	0.184595	0.853546	0.956039
Ace	194.222	-0.649407	0.700453	-0.927124	0.353862	0.647019
Ace2	208.725	-0.202143	0.368448	-0.548633	0.583257	0.838306
Acer2	97.389	0.526349	0.172235	3.056	0.0022431	0.0220814
Acer3	154.913	0.308568	0.132772	2.32404	0.0201236	0.10048
Acin1	324.787	0.0017572	0.137985	0.0127347	0.989839	0.998165
Ackr3	271.003	-0.619159	0.228333	-2.71165	0.00669484	0.0472907
Acly	408.841	-0.0621988	0.146015	-0.425975	0.670126	0.885138
Acmsd	545.716	-2.0678	0.73153	-2.82668	0.0047033	0.0374072
Acnat1	298.016	-1.35616	0.470446	-2.88271	0.00394274	0.0332233
Acnat2	380.753	-0.288089	0.585413	-0.492113	0.62264	0.860029
Aco1	904.3	-0.743477	0.265408	-2.80126	0.00509034	0.0394908
Aco2	748.527	-1.06473	0.266038	-4.00218	6.2761e-05	0.00177729
Acot11	91.2037	-0.786573	0.27416	-2.86902	0.00411741	0.0340333
Acot12	320.335	-0.100702	0.389092	-0.258813	0.79578	0.94007
Acot13	686.657	-1.27603	0.365687	-3.48941	0.000484087	0.00731987
Acot3	84.0604	-1.49292	0.388694	-3.84086	0.000122606	0.00284653
Acot4	142.838	-0.528422	0.202582	-2.60844	0.00909566	0.0587291
Acot7	147.33	-0.320893	0.499958	-0.641841	0.520976	0.797374
Acot8	196.695	-0.667906	0.169721	-3.93532	8.30865e-05	0.00219359
Acox1	1849.13	-0.937442	0.437201	-2.14419	0.0320178	0.137827
Acox2	188.66	-1.6175	0.469028	-3.44861	0.000563471	0.00818946
Acox3	254.337	-0.333063	0.25474	-1.30746	0.191055	0.445372
Acp1	159.185	0.0910086	0.112696	0.807562	0.419343	0.709147
Acp2	112.359	0.0371006	0.13569	0.273422	0.784529	0.937338
Acp5	258.607	-0.574805	0.224898	-2.55585	0.0105929	0.0646631
Acp6	210.327	-0.774642	0.149682	-5.17526	2.27589e-07	2.79073e-05
Acrbp	74.3346	-0.0279419	0.153234	-0.182347	0.85531	0.956403
Acsbg1	50.7877	0.19021	0.213245	0.891977	0.372405	0.663248
Acsf2	125.718	-0.947764	0.270968	-3.4977	0.000469297	0.00717582
Acsf3	186.471	-0.482201	0.192953	-2.49906	0.0124524	0.0720117
Acsl1	353.538	-1.47356	0.287007	-5.13424	2.83293e-07	3.28966e-05
Acsl3	109.248	-0.534592	0.187372	-2.8531	0.00432946	0.0352299
Acsl4	196.084	-0.166512	0.152873	-1.08921	0.276059	0.557648
Acsl5	413.926	0.18164	0.325274	0.558421	0.576557	0.833792
Acsm1	256.911	-1.50678	0.497968	-3.02587	0.00247923	0.023686
Acsm2	2093.16	-0.577375	0.821651	-0.702701	0.482242	0.7669
Acsm3	221.146	1.95477	0.838301	2.33183	0.0197097	0.0989797
Acsm5	182.728	-1.3586	0.362581	-3.74703	0.000178937	0.00369805
Acss1	622.935	-1.81907	0.657432	-2.76693	0.00565867	0.0419816
Acss2	366.966	-1.07868	0.329994	-3.26879	0.00108009	0.0129303
Acss3	84.8217	-0.720588	0.185605	-3.88238	0.00010344	0.00254668
Actb	3725.16	1.37345	0.365854	3.7541	0.000173964	0.0036197
Actg1	5007.02	0.632386	0.230265	2.74634	0.00602636	0.0439423
Actl6a	208.706	0.341322	0.152409	2.23952	0.0251222	0.11691
Actn1	494.596	2.09572	0.361177	5.80246	6.5349e-09	1.50065e-06
Actn4	969.927	0.157141	0.123868	1.26862	0.204578	0.465805
Actr10	315.986	-0.113297	0.0964989	-1.17408	0.240364	0.512268
Actr1a	414.989	0.136344	0.145543	0.936793	0.348865	0.642111
Actr1b	361.478	-0.188685	0.149834	-1.25929	0.207924	0.470962
Actr2	608.19	0.250095	0.203613	1.22829	0.219339	0.485748
Actr3	665.163	0.384072	0.248589	1.54501	0.122345	0.336721
Actr6	81.683	-0.0456831	0.117308	-0.389428	0.696959	0.898499
Actr8	247.502	0.0983524	0.135432	0.726211	0.467709	0.75462
Acvr1	94.2835	0.20775	0.177345	1.17144	0.241421	0.513756
Acvr1b	220.861	-0.182773	0.136344	-1.34053	0.180075	0.43069
Acvr2a	145.723	0.076318	0.111731	0.683049	0.494576	0.777121
Acvr2b	73.487	0.00816998	0.143232	0.0570401	0.954513	0.988926
Acvrl1	109.071	0.26372	0.229601	1.1486	0.25072	0.524589
Acy1	268.04	-2.14503	0.494138	-4.34095	1.41865e-05	0.000574282
Acy3	2556.23	-1.73404	0.673194	-2.57584	0.00999962	0.0621455
Acyp1	185.175	-0.805322	0.14865	-5.41758	6.04101e-08	9.77389e-06
Acyp2	202.696	-0.824637	0.188535	-4.37393	1.22032e-05	0.000517204
Ada	53.4383	0.194142	0.171366	1.13291	0.257251	0.533599
Adal	88.7645	-0.0388542	0.156066	-0.24896	0.803392	0.941091
Adam10	319.539	0.0590352	0.15804	0.373546	0.708742	0.90464
Adam11	79.3587	0.431214	0.273201	1.57838	0.114479	0.323642
Adam12	95.7201	0.658645	0.387934	1.69783	0.08954	0.276037
Adam15	241.719	0.597105	0.232853	2.5643	0.0103384	0.0636637
Adam17	173.149	0.0669163	0.139146	0.480908	0.630582	0.86352
Adam19	72.1591	0.694356	0.33269	2.0871	0.0368794	0.152946
Adam22	53.5048	-0.102073	0.158477	-0.644083	0.519522	0.796556
Adam8	112.942	2.11906	0.534802	3.96233	7.42227e-05	0.00200306
Adam9	346.829	-0.332995	0.153375	-2.17111	0.0299229	0.131812
Adamts1	362.245	1.32267	0.361501	3.65883	0.000253366	0.00469209
Adamts10	119.301	0.0171313	0.253959	0.0674568	0.946218	0.986245
Adamts12	58.6315	0.118301	0.227524	0.51995	0.603099	0.849139
Adamts15	63.0741	-0.321069	0.228194	-1.407	0.159428	0.399996
Adamts16	67.2744	0.180652	0.306423	0.589552	0.555491	0.821615
Adamts17	64.4232	0.0541984	0.294623	0.183958	0.854046	0.95609
Adamts2	89.2968	0.146514	0.38687	0.378717	0.704898	0.903721
Adamts4	52.4331	0.203959	0.249123	0.818708	0.412953	0.702059
Adamts5	95.9496	-0.300558	0.228459	-1.31559	0.188311	0.442405
Adamts6	88.0158	-0.0381537	0.156417	-0.243923	0.80729	0.941601
Adamts7	68.5866	-0.138725	0.193981	-0.715148	0.474517	0.760783
Adamts9	165.47	0.0730011	0.207083	0.352521	0.724448	0.913456
Adamtsl2	83.1174	-0.538843	0.208931	-2.57905	0.0099073	0.0618592
Adamtsl4	66.4275	0.338368	0.183562	1.84334	0.065279	0.224469
Adamtsl5	76.3616	0.0201398	0.192564	0.104588	0.916703	0.976796
Adap1	112.388	0.0201403	0.144281	0.139591	0.888983	0.968838
Adap2	349.281	-0.341161	0.293899	-1.16081	0.245719	0.518816
Adar	109.672	0.291404	0.159454	1.82751	0.0676225	0.229404
Adck1	95.0269	-0.450965	0.11276	-3.99933	6.35233e-05	0.00178686
Adck2	115.613	-0.21427	0.129457	-1.65514	0.0978953	0.292228
Adck5	123.026	-0.157358	0.129024	-1.2196	0.222616	0.49009
Adcy1	75.6648	-0.235263	0.219915	-1.06979	0.284714	0.568911
Adcy3	62.954	-0.0518364	0.200181	-0.258948	0.795676	0.94007
Adcy6	276.074	-0.320177	0.153866	-2.08089	0.0374443	0.154297
Adcy7	96.4837	0.594796	0.320543	1.85559	0.0635124	0.220126
Adcy9	133.51	-0.403767	0.131456	-3.07151	0.00212977	0.0213485
Add1	481.022	-0.227402	0.144565	-1.57301	0.115716	0.325481
Add3	453.54	-0.961094	0.250623	-3.83483	0.000125653	0.00288022
Adgra1	52.109	0.1035	0.314686	0.328897	0.742233	0.918699
Adgra2	107.415	-0.288805	0.223374	-1.29292	0.196039	0.452852
Adgra3	246.542	-0.62883	0.187228	-3.35864	0.00078328	0.0102093
Adgrd1	72.1457	-0.0648323	0.134457	-0.482178	0.629679	0.863033
Adgre1	149.436	0.621084	0.380075	1.63411	0.102236	0.300849
Adgre5	203.319	1.19873	0.397982	3.01203	0.00259506	0.024496
Adgrf5	153.101	0.132573	0.281374	0.471163	0.637524	0.867291
Adgrg1	1534.26	0.972184	0.194213	5.00576	5.56433e-07	5.66753e-05
Adgrg2	62.6111	0.623157	0.192748	3.23301	0.00122492	0.0139921
Adgrg3	74.6009	0.584161	0.228243	2.55938	0.010486	0.0642589
Adgrg6	100.945	0.392708	0.31715	1.23824	0.215626	0.48107
Adgrl1	162.614	-0.318114	0.181648	-1.75127	0.0798996	0.25619
Adgrl2	230.156	0.270414	0.162458	1.66451	0.0960103	0.288511
Adgrl4	169.07	0.656834	0.242311	2.7107	0.00671407	0.0473207
Adh1	913.731	0.219092	0.516758	0.423974	0.671584	0.885846
Adh5	480.439	-0.516493	0.190809	-2.70686	0.00679238	0.0476599
Adhfe1	587.62	-1.77288	0.419786	-4.2233	2.40756e-05	0.000871274
Adi1	229.756	-0.461134	0.160077	-2.8807	0.00396794	0.0333434
Adig	74.0126	0.0490346	0.12127	0.404343	0.685961	0.893076
Adipor1	464.092	-0.177027	0.132383	-1.33723	0.181148	0.43201
Adipor2	212.195	-0.493959	0.139967	-3.5291	0.000416975	0.0065995
Adm2	63.6226	-0.284491	0.251608	-1.13069	0.258185	0.534744
Adnp	256.682	0.0752837	0.101351	0.742803	0.457601	0.744301
Adnp2	109.09	0.185265	0.131538	1.40845	0.158996	0.399071
Ado	125.311	0.0811444	0.124305	0.652785	0.513895	0.792007
Adora2a	74.6132	-0.0410842	0.215576	-0.190578	0.848856	0.95442
Adora2b	80.4226	0.48391	0.286451	1.68933	0.0911569	0.279241
Adpgk	84.6422	0.198806	0.114631	1.73431	0.0828628	0.261948
Adprh	160.479	0.312488	0.179249	1.74332	0.0812786	0.258576
Adprs	123.184	-0.038185	0.110208	-0.346481	0.728981	0.914251
Adprm	109.755	0.296064	0.0996874	2.96992	0.00297878	0.0271835
Adra1a	110.489	-0.649157	0.410486	-1.58144	0.113779	0.322347
Adra2b	227.702	-0.425027	0.396072	-1.07311	0.283223	0.567155
Adrb1	53.5495	-0.111554	0.157826	-0.706816	0.479681	0.76546
Adrb2	75.4777	0.212012	0.243914	0.869208	0.384734	0.67421
Adrm1	325.465	0.245188	0.167893	1.46038	0.144185	0.375475
Adsl	208.635	0.202886	0.12388	1.63777	0.101471	0.299503
Adss	448.187	0.275902	0.164728	1.6749	0.0939543	0.284906
Adtrp	222.775	-0.517273	0.390909	-1.32326	0.18575	0.438426
Aebp1	331.824	0.0357851	0.268267	0.133393	0.893882	0.969742
Aebp2	254.599	-0.164939	0.166774	-0.988998	0.322664	0.613003
Aen	197.618	0.638547	0.209467	3.04843	0.0023004	0.0224702
Afap1	271.554	-0.0484573	0.176206	-0.275003	0.783314	0.936595
Afap1l1	61.9473	0.160263	0.246193	0.650964	0.51507	0.792947
Afap1l2	139.192	-0.164386	0.163637	-1.00458	0.3151	0.604361
Afdn	293.847	0.146086	0.133299	1.09593	0.273112	0.553853
Aff1	224.782	0.0325271	0.144963	0.224382	0.82246	0.946446
Aff4	375.517	-0.0450051	0.125485	-0.358649	0.719858	0.910495
Afg1l	115.563	-0.375589	0.134669	-2.78897	0.00528752	0.0403026
Afg3l1	108.466	0.0608903	0.155899	0.390575	0.696112	0.898295
Afg3l2	349.912	-0.478133	0.145091	-3.29541	0.000982783	0.0120745
Afm	201.006	-1.38753	0.260971	-5.31681	1.056e-07	1.55085e-05
Afmid	113.596	-0.958905	0.273847	-3.50161	0.000462455	0.0071056
Aftph	300.25	-0.346147	0.149536	-2.3148	0.0206238	0.102148
Aga	101.105	-0.473205	0.168784	-2.80362	0.00505325	0.039311
Agap1	279.114	0.0532188	0.138294	0.384823	0.700369	0.900688
Agap2	75.8498	0.259617	0.232393	1.11715	0.263932	0.542394
Agap3	148.564	-0.0174903	0.135583	-0.129001	0.897357	0.97113
Agbl3	88.6403	-0.263272	0.133642	-1.96998	0.0488406	0.184357
Agbl5	135.519	-0.233693	0.112039	-2.08582	0.0369947	0.153345
Agfg1	269.756	0.234721	0.178998	1.3113	0.189755	0.444064
Agfg2	138.102	-0.449929	0.232926	-1.93164	0.0534039	0.195171
Aggf1	214.177	-0.0765575	0.10921	-0.701014	0.483294	0.767829
Agk	80.6514	-0.0494168	0.120264	-0.410901	0.681145	0.891396
Agl	174.136	-0.167793	0.118503	-1.41594	0.156794	0.395272
Agmo	86.2491	-0.569948	0.326894	-1.74353	0.0812419	0.258576
Ago1	212.782	-0.149854	0.137384	-1.09077	0.275375	0.556834
Ago2	278.027	0.0298839	0.138962	0.21505	0.829728	0.9482
Ago3	107.019	-0.00400277	0.108207	-0.0369918	0.970492	0.992959
Ago4	59.0425	-0.0308513	0.187143	-0.164854	0.869059	0.961233
Agpat1	422.684	-0.307862	0.130775	-2.35414	0.0185656	0.0946829
Agpat2	223.774	0.284297	0.177685	1.6	0.109599	0.314598
Agpat3	1186.47	-0.769278	0.1997	-3.85217	0.000117078	0.00275876
Agpat4	80.8477	0.426866	0.203524	2.09738	0.0359601	0.150119
Agpat5	135.077	0.101003	0.121874	0.828755	0.407243	0.695535
Agps	325.608	0.0302136	0.461205	0.0655101	0.947768	0.986578
Agrn	476.585	0.480422	0.275539	1.74357	0.0812344	0.258576
Agt	273.82	-1.44445	0.640263	-2.25603	0.0240688	0.113811
Agtpbp1	139.285	-0.317778	0.174781	-1.81815	0.0690407	0.232923
Agtr1a	198.508	-0.817687	0.254525	-3.2126	0.00131538	0.0147281
Agtrap	238.431	-0.505482	0.195998	-2.57902	0.00990804	0.0618592
Agxt2	228.987	-1.05692	0.380112	-2.78056	0.00542652	0.0409218
Ahctf1	188.409	0.0345099	0.109744	0.314458	0.753173	0.924269
Ahcy	483.406	-0.621202	0.270881	-2.29326	0.021833	0.10614
Ahcyl1	705.595	-0.659213	0.192782	-3.41948	0.000627415	0.00874765
Ahcyl2	332.573	-1.15209	0.301915	-3.81593	0.000135673	0.00302747
Ahdc1	199.902	0.0413062	0.126079	0.327621	0.743198	0.919411
Ahi1	84.4715	-0.317786	0.117696	-2.70007	0.00693259	0.0485068
Ahnak	343.515	1.70193	0.360767	4.71755	2.38704e-06	0.00016025
Ahnak2	56.6075	0.0672089	0.300499	0.223657	0.823024	0.946446
Ahr	82.4006	0.145738	0.223694	0.651506	0.51472	0.792601
Ahsa1	319.004	-0.169312	0.131508	-1.28747	0.197932	0.455766
Ahsa2	210.293	-0.0868612	0.131652	-0.659778	0.509396	0.788464
AI413582	727.806	-0.0443603	0.142285	-0.311771	0.755215	0.92512
AI597479	96.7527	-0.0337122	0.112652	-0.29926	0.764742	0.9281
AI661453	119.663	-0.563849	0.180759	-3.11934	0.0018126	0.0188576
AI837181	135.129	0.15917	0.10337	1.5398	0.123609	0.339165
AI854703	126.305	-0.60419	0.188394	-3.20705	0.00134105	0.014936
Aida	214.492	0.571059	0.175035	3.26253	0.00110422	0.013116
Aif1	89.1892	0.445599	0.270715	1.646	0.0997629	0.295984
Aif1l	364.773	0.0408177	0.22519	0.181259	0.856165	0.956713
Aifm1	371.034	-0.538149	0.213485	-2.52079	0.0117093	0.0691069
Aifm2	100.935	-0.29566	0.168181	-1.75799	0.0787486	0.254047
Aifm3	76.7512	-0.354259	0.174285	-2.03264	0.0420889	0.166364
Aig1	287.092	-0.272309	0.156746	-1.73726	0.0823404	0.260772
Aim2	50.5103	0.11094	0.193464	0.573438	0.566348	0.828584
Aimp1	264.421	0.480838	0.11181	4.30048	1.70431e-05	0.000668492
Aimp2	211.517	0.408234	0.106804	3.82226	0.000132233	0.002977
Aip	210.422	-0.0666809	0.124022	-0.537652	0.590817	0.842804
Ajuba	181.273	0.895831	0.176131	5.08617	3.65371e-07	3.97814e-05
Ak1	131.214	-0.496438	0.24275	-2.04505	0.0408496	0.163093
Ak2	689.744	-0.439936	0.214423	-2.05172	0.0401967	0.16117
Ak3	456.963	-0.814714	0.218048	-3.73641	0.000186669	0.00379651
Ak4	647.471	-2.26942	0.428102	-5.30111	1.151e-07	1.67093e-05
Ak5	69.6654	-0.0290188	0.282089	-0.102871	0.918065	0.977205
Akain1	82.3714	0.0312271	0.111994	0.278829	0.780376	0.935296
Akap1	350.457	-0.317353	0.139154	-2.28059	0.0225728	0.108898
Akap10	219.543	-0.159208	0.0939394	-1.6948	0.0901141	0.277109
Akap11	260.52	-0.389079	0.111515	-3.48901	0.000484807	0.00731987
Akap12	111.625	0.562211	0.48505	1.15908	0.246424	0.519656
Akap13	246.812	0.0649896	0.130672	0.49735	0.618942	0.857778
Akap7	75.7146	-0.449555	0.169673	-2.64954	0.00806016	0.0541725
Akap8	233.031	-0.0945873	0.125708	-0.752438	0.451788	0.738078
Akap8l	198.798	-0.145246	0.143526	-1.01199	0.311544	0.599815
Akap9	228.303	-0.0650293	0.139451	-0.466323	0.640985	0.869283
Akip1	127.329	0.0684566	0.132452	0.51684	0.605268	0.85059
Akirin1	162.655	0.0897328	0.153056	0.586272	0.557692	0.823338
Akirin2	288.162	-0.206112	0.145566	-1.41594	0.156795	0.395272
Akna	95.9919	0.753903	0.310286	2.4297	0.0151112	0.0819819
Akr1a1	4090.17	-1.18135	0.462096	-2.55651	0.0105728	0.0645721
Akr1b3	244.146	0.994986	0.201098	4.94778	7.50659e-07	7.29294e-05
Akr1b8	141.481	1.94706	0.401658	4.84755	1.24996e-06	0.000101852
Akr1c14	159.487	-1.22771	0.777861	-1.57832	0.114492	0.323642
Akr1c18	134.38	-2.03554	0.857043	-2.37507
Akr1c19	219.834	-0.778539	0.327617	-2.37637	0.017484	0.0907373
Akr1c21	1383.51	-1.55252	0.686354	-2.26198	0.0236986	0.112609
Akr1e1	449.012	-0.683646	0.260033	-2.62907	0.00856185	0.0563209
Akr7a5	1131.09	-1.10555	0.356498	-3.10114	0.00192778	0.019795
Akt1	416.765	0.529294	0.206144	2.5676	0.0102405	0.0631533
Akt1s1	406.317	0.109958	0.141816	0.775358	0.438128	0.72632
Akt2	266.407	0.0258352	0.124358	0.207748	0.835426	0.949726
Akt3	121.745	0.367369	0.236249	1.55501	0.119944	0.332944
Aktip	447.067	-0.349268	0.184363	-1.89446	0.0581646	0.206935
Alad	415.223	-0.66021	0.230207	-2.86789	0.00413217	0.0340873
Alas1	891.734	-0.831056	0.323582	-2.5683	0.0102198	0.0631022
Alas2	43.4243	-0.176129	0.16287	-1.08141	0.279514	0.561696
Alcam	129.641	0.423265	0.248518	1.70316	0.0885386	0.273744
Aldh16a1	165.782	-0.555673	0.18179	-3.05667	0.00223807	0.022078
Aldh18a1	87.681	0.481422	0.159674	3.01503	0.00256955	0.0243644
Aldh1a1	135.989	-0.224625	0.278731	-0.805883	0.420311	0.70979
Aldh1a2	183.664	1.25565	0.233592	5.37539	7.64188e-08	1.19157e-05
Aldh1a7	73.1314	0.446465	0.254885	1.75163	0.079837	0.256104
Aldh1b1	69.2086	-0.179628	0.203067	-0.884574	0.376386	0.667663
Aldh1l1	766.502	-0.92729	0.311405	-2.97776	0.00290364	0.0266325
Aldh2	1985.28	-0.644229	0.311024	-2.07132	0.0383294	0.156565
Aldh3a2	355.824	-0.155431	0.203724	-0.76295	0.445493	0.732587
Aldh3b1	92.7837	0.111624	0.119499	0.934098	0.350253	0.643634
Aldh4a1	926.467	-1.40327	0.454413	-3.0881	0.00201442	0.0205013
Aldh5a1	166.78	-0.570275	0.228663	-2.49395	0.0126331	0.0727212
Aldh6a1	906.865	-0.931975	0.46008	-2.02568	0.0427977	0.168471
Aldh7a1	703.221	-0.848771	0.394782	-2.14997	0.0315574	0.136403
Aldh8a1	779.427	-1.2394	0.425942	-2.90979	0.00361677	0.0313735
Aldh9a1	878.685	-1.11056	0.365781	-3.03613	0.00239637	0.0231747
Aldob	14215.3	-1.49359	0.633545	-2.35751	0.0183977	0.0941123
Alg1	158.451	-0.362158	0.133296	-2.71695	0.00658865	0.046645
Alg10b	233.178	-0.109989	0.120006	-0.916534	0.359387	0.651363
Alg11	152.026	-0.139284	0.13028	-1.06911	0.285018	0.569144
Alg12	127.187	-0.269839	0.110665	-2.43834	0.0147551	0.0805343
Alg14	96.3598	-0.0433658	0.143771	-0.30163	0.762934	0.927681
Alg2	181.7	0.0922064	0.109543	0.841738	0.399934	0.68864
Alg3	89.7814	0.205374	0.127952	1.60508	0.108475	0.312509
Alg5	230.37	0.0459153	0.122139	0.375926	0.706972	0.904321
Alg8	86.4294	0.262412	0.141055	1.86034	0.0628368	0.218992
Alg9	141.76	0.302778	0.141419	2.141	0.0322742	0.138742
Alkbh2	70.7901	0.284715	0.150813	1.88786	0.0590441	0.209121
Alkbh3	136.116	-0.140706	0.110415	-1.27433	0.202545	0.462636
Alkbh5	230.358	-0.39082	0.165229	-2.36533	0.0180142	0.0926891
Alkbh6	150.115	0.124121	0.123134	1.00801	0.313447	0.602197
Alkbh7	144.205	-0.366661	0.119541	-3.06724	0.00216046	0.0215364
Alkbh8	119.766	-0.211456	0.102987	-2.05323	0.0400501	0.160888
Alms1	73.4056	0.0568155	0.140647	0.403959	0.686243	0.893163
Alox5ap	174.625	2.22803	0.592047	3.76327	0.000167707	0.00350686
Alpl	1551.72	-1.2277	0.876284	-1.40103	0.161204	0.40286
Als2	110.131	-0.250911	0.138461	-1.81214	0.0699645	0.234889
Als2cl	106.502	0.279223	0.151803	1.83937	0.0658605	0.225425
Alx1	70.9546	0.616223	0.543511	1.13378	0.256885	0.533278
Alyref	434.399	0.278995	0.166305	1.67761	0.0934242	0.283709
Amacr	416.782	-1.12839	0.395558	-2.85265	0.00433569	0.0352299
Ambra1	92.0104	-0.151778	0.127194	-1.19328	0.23276	0.502523
Amd1	259.362	0.392285	0.157861	2.48501	0.0129549	0.0737052
Amdhd2	429.825	-0.615775	0.281927	-2.18416	0.0289502	0.129156
Amer1	78.9384	0.140385	0.136989	1.02479	0.305464	0.593266
Amfr	752.042	-0.438082	0.186096	-2.35407	0.0185692	0.0946829
Amigo1	86.3762	-0.0463572	0.118936	-0.389766	0.69671	0.898361
Ammecr1	68.295	0.601824	0.22429	2.68324	0.00729125	0.0502666
Ammecr1l	249.185	-0.160151	0.114986	-1.39279	0.163684	0.406235
Amn	602.666	-1.01678	0.39448	-2.57751	0.00995161	0.0620073
Amn1	111.842	0.279907	0.0975268	2.87005	0.00410407	0.0339453
Amot	194.746	0.257615	0.162831	1.5821	0.113627	0.322134
Amotl1	106.268	0.723668	0.261643	2.76586	0.00567722	0.0420301
Amotl2	341.515	0.944796	0.189941	4.97415	6.55349e-07	6.51736e-05
Ampd2	151.608	0.148939	0.153718	0.968907	0.332592	0.624532
Ampd3	128.138	0.648451	0.171925	3.77171	0.000162133	0.0034129
Amt	125.739	-0.860283	0.213295	-4.0333	5.49998e-05	0.00164608
Amz1	57.531	0.0156722	0.161405	0.0970985	0.922648	0.97855
Amz2	173.494	-0.237684	0.131962	-1.80116	0.071678	0.238107
Anapc1	234.18	0.0733547	0.14776	0.496444	0.619581	0.858036
Anapc10	159.54	-0.0106699	0.121375	-0.087908	0.92995	0.980406
Anapc11	313.658	-0.190648	0.119616	-1.59383	0.110974	0.316883
Anapc13	438.817	-0.649416	0.207763	-3.12575	0.00177354	0.0184817
Anapc15	109.025	0.335832	0.131174	2.5602	0.0104613	0.0641391
Anapc16	259.399	-0.047742	0.147637	-0.323373	0.746412	0.921204
Anapc2	195.901	0.118703	0.106784	1.11162	0.266301	0.54503
Anapc4	148.579	0.15139	0.107996	1.40181	0.160972	0.40251
Anapc5	403.453	-0.0774944	0.13962	-0.555037	0.578869	0.834803
Anapc7	195.622	0.198841	0.126443	1.57258	0.115816	0.325492
Ang	55.0154	0.0712898	0.205188	0.347436	0.728264	0.914251
Angel2	156.55	-0.161606	0.120557	-1.34049	0.180085	0.43069
Angpt1	68.8067	-0.648502	0.258339	-2.51027	0.0120638	0.0706053
Angptl2	96.0545	-0.43797	0.256555	-1.70712	0.0877993	0.272726
Angptl3	120.674	-1.98885	0.42044	-4.73041	2.24072e-06	0.000152974
Angptl4	227.705	2.02294	0.251984	8.02806	9.90251e-16	1.56336e-12
Ank	104.245	0.257236	0.265182	0.970038	0.332028	0.623756
Ank3	393.38	-0.662284	0.242953	-2.72598	0.00641114	0.0456957
Ankfy1	244.855	0.183929	0.128747	1.42861	0.153116	0.389889
Ankhd1	262.074	-0.099483	0.107908	-0.921921	0.35657	0.648727
Ankib1	354.216	-0.860966	0.202862	-4.24411	2.19467e-05	0.000805777
Ankle2	159.58	-0.116382	0.119156	-0.976724	0.328706	0.619432
Ankmy2	125.477	-0.218185	0.131866	-1.65459	0.0980077	0.292357
Ankra2	93.9861	-0.127136	0.126714	-1.00333	0.315704	0.605111
Ankrd1	194.326	2.89772	0.746131	3.88365	0.000102899	0.00254126
Ankrd10	202.967	0.038833	0.144862	0.268068	0.788647	0.938291
Ankrd11	225.768	0.149793	0.128412	1.1665	0.243411	0.516117
Ankrd12	184.964	0.00887835	0.128523	0.0690801	0.944926	0.985419
Ankrd13a	175.95	0.0407158	0.126599	0.321612	0.747746	0.921565
Ankrd13b	121.894	0.19881	0.171743	1.1576	0.247028	0.520515
Ankrd13c	340.78	-0.673977	0.191107	-3.52671	0.000420765	0.00665114
Ankrd16	157.378	0.0796902	0.117436	0.678581	0.497403	0.779039
Ankrd17	332.964	-0.0734119	0.12453	-0.589512	0.555518	0.821615
Ankrd23	83.0212	-0.0588827	0.134568	-0.437567	0.6617	0.88129
Ankrd24	73.687	-0.23858	0.147321	-1.61945	0.10535	0.306867
Ankrd27	103.975	0.138711	0.115027	1.2059	0.227854	0.496686
Ankrd28	147.849	0.00772506	0.0997385	0.0774531	0.938263	0.983598
Ankrd29	71.0321	-0.0524813	0.182165	-0.288098	0.773272	0.931783
Ankrd33b	323.437	-0.10399	0.195876	-0.530898	0.595489	0.845385
Ankrd39	99.4967	-0.197222	0.114757	-1.7186	0.0856872	0.268319
Ankrd40	267.385	-0.538611	0.151724	-3.54993	0.000385334	0.00624745
Ankrd42	81.6408	0.142537	0.165049	0.863602	0.387807	0.67733
Ankrd44	128.352	0.434098	0.237183	1.83022	0.0672164	0.228505
Ankrd46	198.567	-0.227676	0.11772	-1.93404	0.0531079	0.194478
Ankrd49	77.4988	-0.108365	0.134461	-0.805925	0.420286	0.70979
Ankrd50	127.143	0.441464	0.153532	2.87539	0.00403525	0.0336954
Ankrd52	229.887	0.182831	0.149169	1.22567	0.220325	0.487167
Ankrd54	75.0644	0.0214676	0.130698	0.164254	0.869532	0.961233
Ankrd6	100.042	0.153591	0.188834	0.813365	0.416009	0.705353
Ankrd9	73.2922	-0.378635	0.134145	-2.82257	0.00476407	0.0377538
Anks1	93.8017	-0.149087	0.152653	-0.976644	0.328745	0.619432
Anks3	193.937	-0.18633	0.0958219	-1.94455	0.0518291	0.191415
Anks4b	181.595	-0.51316	0.286686	-1.78997	0.0734581	0.241625
Anks6	121.193	-0.156715	0.130811	-1.19802	0.230908	0.500835
Ankzf1	75.6962	0.00458041	0.119558	0.0383111	0.96944	0.992782
Ano1	76.1815	0.146264	0.321309	0.455213	0.648956	0.873994
Ano10	139.7	0.0844348	0.128038	0.659453	0.509605	0.788667
Ano5	48.3776	-0.124661	0.154452	-0.807119	0.419598	0.709345
Ano6	287.636	0.405398	0.159638	2.53948	0.0111016	0.0667482
Anp32a	546.793	-0.129824	0.102734	-1.26369	0.206341	0.468216
Anp32b	327.916	0.733844	0.187745	3.90873	9.27843e-05	0.00236263
Anp32e	229.973	-0.203862	0.115776	-1.76084	0.0782655	0.252747
Anpep	343.237	-1.03248	0.357099	-2.89131	0.00383634	0.0326784
Antxr1	95.38	0.378515	0.277721	1.36293	0.172903	0.41906
Antxr2	143.528	0.405731	0.276373	1.46806	0.142088	0.371702
Anxa1	151.572	0.847995	0.397678	2.13237	0.0329767	0.140899
Anxa11	420.153	-0.139249	0.151733	-0.917725	0.358763	0.650884
Anxa13	66.2338	-0.595922	0.239471	-2.4885	0.0128284	0.0733134
Anxa2	1121.43	3.20097	0.449151	7.12671	1.02796e-12	7.21283e-10
Anxa3	346.405	2.46426	0.419828	5.86968	4.36625e-09	1.06049e-06
Anxa4	338.784	0.443242	0.180008	2.46234	0.0138033	0.0767658
Anxa5	1012.68	1.19618	0.256616	4.66139	3.14088e-06	0.000195052
Anxa6	360.969	0.142448	0.197441	0.721473	0.470618	0.757078
Anxa7	790.792	0.674986	0.153626	4.3937	1.1144e-05	0.00048667
Aoah	191.547	-0.775453	0.238642	-3.24944	0.00115633	0.0135226
Aoc1	596.072	0.824805	0.348248	2.36844	0.0178633	0.0921089
Aopep	274.265	0.114163	0.177519	0.643104	0.520157	0.796602
Ap1ar	172.577	-0.27132	0.175547	-1.54557	0.122208	0.336569
Ap1b1	277.949	-0.389343	0.141663	-2.74837	0.00598916	0.0437243
Ap1g1	422.205	-0.565164	0.163936	-3.44746	0.000565878	0.00820556
Ap1g2	100.624	0.0954531	0.124948	0.763943	0.444901	0.732036
Ap1m1	179.718	0.087319	0.0970644	0.899599	0.368334	0.659025
Ap1m2	90.3163	0.0477045	0.195199	0.244389	0.80693	0.941601
Ap1s1	332.479	0.305564	0.158787	1.92437	0.0543088	0.197428
Ap1s2	59.2125	0.501503	0.258831	1.93757	0.0526758	0.193456
Ap1s3	136.768	-0.0151247	0.140363	-0.107754	0.914191	0.975918
Ap2a1	194.159	0.104547	0.125074	0.835881	0.403222	0.691388
Ap2a2	680.797	-0.44432	0.224368	-1.98032	0.0476677	0.181351
Ap2b1	467.984	0.478367	0.167276	2.85975	0.00423979	0.0347267
Ap2m1	1445.16	0.297941	0.168529	1.76789	0.0770797	0.250454
Ap2s1	391.227	-0.206946	0.154758	-1.33722	0.18115	0.43201
Ap3b1	304.555	-0.146711	0.107331	-1.36691	0.171655	0.417968
Ap3d1	285.371	-0.0647249	0.1379	-0.469363	0.63881	0.868408
Ap3m1	142.032	-0.0133456	0.121297	-0.110025	0.91239	0.975079
Ap3m2	65.8953	0.0073332	0.183922	0.0398712	0.968196	0.992397
Ap3s1	298.012	-0.0888365	0.1808	-0.491352	0.623177	0.860095
Ap3s2	94.969	0.111854	0.159263	0.70232	0.48248	0.767085
Ap4b1	83.8661	-0.078873	0.133856	-0.58924	0.555701	0.821615
Ap4e1	115.189	0.0901305	0.0940676	0.958145	0.337989	0.630641
Ap4m1	75.1441	0.28746	0.12198	2.35663	0.0184417	0.0942611
Ap4s1	112.689	0.0378846	0.10135	0.373799	0.708554	0.904582
Ap5m1	148.994	-0.225607	0.114646	-1.96785	0.0490849	0.184997
Ap5s1	122.823	0.0408358	0.113133	0.360954	0.718134	0.909915
Ap5z1	128.188	-0.016093	0.129814	-0.12397	0.901339	0.972154
Apaf1	98.8843	0.32754	0.145079	2.25766	0.0239668	0.113626
Apba1	62.2343	0.243565	0.195263	1.24737	0.212263	0.477196
Apba3	161.694	-0.396872	0.131157	-3.02593	0.00247869	0.023686
Apbb1	93.6502	0.0677249	0.158	0.428639	0.668186	0.884506
Apbb1ip	104.965	1.1231	0.413319	2.71727	0.0065822	0.0466254
Apbb2	198.359	-0.146576	0.120935	-1.21203	0.225503	0.493145
Apbb3	107.521	0.231698	0.10517	2.20308	0.027589	0.124847
Apc	109.637	-0.0588397	0.11119	-0.529181	0.59668	0.846478
Apcdd1	60.2017	0.0107565	0.266628	0.0403427	0.96782	0.992397
Apeh	372.358	-1.09327	0.279362	-3.91346	9.09812e-05	0.00234031
Apela	139.515	-1.33744	0.604147	-2.21376	0.026845	0.122269
Apex1	184.655	0.778042	0.141752	5.48875	4.04797e-08	6.81678e-06
Apex2	115.867	0.0599075	0.0995454	0.601811	0.5473	0.816578
Aph1a	436.95	-0.364484	0.110283	-3.30499	0.000949806	0.0118071
Aph1b	121.78	-0.199329	0.121033	-1.6469	0.0995788	0.295716
Api5	192.098	0.111638	0.128377	0.869612	0.384512	0.67421
Apip	149.895	-0.106892	0.125021	-0.854991	0.392556	0.681885
Aplf	72.4638	0.126253	0.130134	0.970174	0.33196	0.623721
Apln	65.4412	0.1113	0.30508	0.364823	0.715244	0.908166
Aplnr	92.4168	0.408707	0.245754	1.66307	0.0962976	0.289236
Aplp1	74.402	-0.305572	0.148878	-2.0525	0.0401208	0.161019
Aplp2	941.87	-0.512285	0.172144	-2.9759	0.00292127	0.0267748
Apmap	317.025	-0.511835	0.170415	-3.00346	0.00266931	0.0250099
Apoa4	67.9786	-0.826121	0.50534	-1.63478
Apob	249.179	-0.905114	0.416784	-2.17166	0.0298813	0.131728
Apobec1	100.598	0.758385	0.288305	2.63049	0.00852611	0.0561736
Apobec3	153.372	0.575613	0.25552	2.25271	0.0242774	0.114281
Apoc1	69.3109	-0.285532	0.190244	-1.50087	0.133389	0.356395
Apoc3	141.074	-2.11653	0.651227	-3.25007
Apoh	57.1132	0.214332	0.204007	1.05061	0.293437	0.579063
Apol7c	55.9308	0.165265	0.163707	1.00952	0.312726	0.60136
Apom	271.46	-1.06645	0.497269	-2.14462	0.0319833	0.137726
Apoo	294.165	-0.745713	0.222614	-3.3498	0.000808708	0.0104759
Apool	163.632	-0.327569	0.144566	-2.26587	0.0234591	0.111849
Coa8	220.155	-0.379344	0.164071	-2.31207	0.0207738	0.102569
App	3781.24	-0.306551	0.174919	-1.75253	0.079683	0.25595
Appbp2	152.337	0.0438531	0.110008	0.398634	0.690163	0.895089
Appl1	203.201	0.294971	0.130935	2.25281	0.0242709	0.114281
Appl2	113.02	-0.289989	0.143189	-2.02522	0.042845	0.168565
Aprt	328.293	0.290052	0.157006	1.84739	0.0646899	0.222929
Aptx	105.199	0.0710058	0.111252	0.638243	0.523316	0.798474
Aqp1	1138.59	-1.62397	0.505842	-3.21042	0.0013254	0.0148271
Aqp11	157.118	-1.32032	0.363389	-3.63335	0.000279764	0.00498379
Aqp2	190.565	-0.427995	0.446402	-0.958768	0.337676	0.630148
Aqp3	131.319	-0.986859	0.405761	-2.43212	0.0150107	0.0816124
Aqp4	62.4989	-0.661011	0.304511	-2.17073	0.0299515	0.131816
Aqp6	77.0801	-0.425444	0.236008	-1.80266	0.071441	0.237847
Aqp7	147.237	-0.286437	0.303777	-0.942919	0.345722	0.639468
Aqr	148.623	0.0168234	0.0964587	0.17441	0.861543	0.958747
Ar	166.339	-0.735159	0.199995	-3.67589	0.000237019	0.00452
Araf	204.641	-0.368393	0.11632	-3.16707	0.00153984	0.0166366
Arap1	194.566	0.331064	0.21302	1.55415	0.120149	0.333292
Arap2	119.731	-0.401265	0.142992	-2.8062	0.00501293	0.0391306
Arap3	91.4156	0.420142	0.24071	1.74543	0.0809105	0.25787
Arcn1	407.999	-0.213821	0.12616	-1.69485	0.0901046	0.277109
Arel1	132.033	0.0836179	0.105394	0.793384	0.427554	0.716562
Arf1	1402.99	-0.0236961	0.156932	-0.150996	0.879979	0.965187
Arf2	149.794	0.432073	0.126358	3.41944	0.000627504	0.00874765
Arf3	358.983	0.205379	0.142639	1.43985	0.14991	0.384753
Arf4	421.724	0.145255	0.155755	0.932585	0.351034	0.644148
Arf6	686.498	0.293266	0.176578	1.66083	0.0967481	0.2899
Arfgap1	167.784	0.119498	0.107791	1.10861	0.2676	0.547068
Arfgap2	237.951	-0.109271	0.119098	-0.917485	0.358888	0.650884
Arfgap3	158.902	0.0239401	0.1438	0.166482	0.867778	0.961153
Arfgef1	330.059	-0.115404	0.145963	-0.790635	0.429157	0.718199
Arfgef2	209.735	-0.241777	0.116756	-2.07078	0.0383793	0.156661
Arfip1	218.204	-0.0737102	0.13406	-0.549832	0.582435	0.837449
Arfip2	169.986	-0.384148	0.098336	-3.90648	9.36504e-05	0.00236704
Arfrp1	242.031	-0.0777259	0.0828159	-0.938538	0.347968	0.641394
Arg2	218.094	-0.0249697	0.847614	-0.0294588	0.976499	0.99381
Arglu1	241.927	-0.229152	0.166171	-1.37901	0.167893	0.412786
Arhgap1	403.325	-0.00204327	0.160875	-0.012701	0.989866	0.998165
Arhgap10	284.534	-0.325336	0.144158	-2.25681	0.02402	0.113708
Arhgap11a	59.4599	0.386634	0.163336	2.36711	0.0179275	0.0923427
Arhgap12	262.1	-0.0573746	0.103438	-0.554676	0.579116	0.834959
Arhgap15	79.1639	0.210251	0.157586	1.33419	0.182141	0.433717
Arhgap17	185.603	0.23126	0.167375	1.38169	0.167068	0.411376
Arhgap18	172.646	-0.647889	0.125726	-5.15317	2.5612e-07	3.0517e-05
Arhgap21	150.733	0.107555	0.156507	0.687223	0.491942	0.775237
Arhgap22	98.3945	0.152949	0.181562	0.842408	0.39956	0.688276
Arhgap23	119.636	0.417742	0.185613	2.25061	0.0244102	0.11478
Arhgap24	471.096	-0.992384	0.262193	-3.78493	0.000153749	0.00329128
Arhgap25	66.4122	0.537379	0.229932	2.33712	0.0194328	0.0981515
Arhgap26	249.62	0.756449	0.263442	2.87141	0.00408642	0.0338927
Arhgap27	93.0379	0.446644	0.23696	1.88489	0.0594444	0.210009
Arhgap28	74.2031	-0.06869	0.160168	-0.428863	0.668023	0.884506
Arhgap29	257.95	-0.00278326	0.177218	-0.0157053	0.98747	0.99758
Arhgap30	87.7162	0.987025	0.385717	2.55894	0.0104992	0.0642778
Arhgap31	135.52	0.381161	0.221702	1.71925	0.0855697	0.268108
Arhgap32	122.852	-0.297628	0.161347	-1.84465	0.0650886	0.223981
Arhgap35	236.936	-0.117038	0.113894	-1.0276	0.30414	0.591695
Arhgap39	90.0498	-0.226218	0.130494	-1.73355	0.0829983	0.262133
Arhgap4	54.9918	0.293786	0.208836	1.40678	0.159493	0.399999
Arhgap42	359.488	-0.360998	0.159847	-2.2584	0.0239208	0.113451
Arhgap45	113.169	1.13499	0.410849	2.76253	0.00573545	0.0423371
Arhgap5	337.644	-0.389404	0.113301	-3.43691	0.00058839	0.00840652
Arhgap6	112.473	-0.192569	0.126054	-1.52767	0.126595	0.344219
Arhgap9	98.8943	0.813983	0.316965	2.56806	0.010227	0.0631022
Arhgdia	1124.94	0.484661	0.157607	3.07513	0.00210412	0.0211585
Arhgdib	84.3302	0.685161	0.284421	2.40897	0.0159976	0.085325
Arhgef1	256.946	0.49409	0.215743	2.29018	0.022011	0.106923
Arhgef10	79.9343	-0.0428234	0.149885	-0.285708	0.775102	0.932691
Arhgef10l	265.31	-0.330042	0.150542	-2.19237	0.028353	0.127477
Arhgef11	176.061	-0.188704	0.106215	-1.77661	0.0756318	0.247149
Arhgef12	531.331	-0.226963	0.155941	-1.45544	0.145548	0.377313
Arhgef15	74.3364	-0.0718685	0.20584	-0.349147	0.726979	0.9139
Arhgef16	176.872	-0.0554394	0.136029	-0.407556	0.6836	0.892807
Arhgef17	174.567	-0.0393718	0.182778	-0.215407	0.82945	0.948077
Arhgef18	208.388	-0.324152	0.0991026	-3.27087	0.00107217	0.0128845
Arhgef2	315.768	0.0491585	0.154936	0.317283	0.751029	0.923168
Arhgef25	124.547	0.251525	0.253148	0.993588	0.320424	0.610124
Arhgef28	478.494	-0.214739	0.210437	-1.02044	0.307518	0.595212
Arhgef3	256.75	-0.0697566	0.120096	-0.580839	0.561349	0.825258
Arhgef38	67.4761	-0.333339	0.187981	-1.77325	0.0761868	0.248371
Arhgef39	58.4036	-0.697302	0.173614	-4.01639	5.90958e-05	0.00171977
Arhgef40	107.07	0.750339	0.214284	3.50162	0.000462444	0.0071056
Arhgef5	214.867	0.0534164	0.142573	0.374659	0.707914	0.904497
Arhgef6	57.5732	-0.131622	0.179703	-0.732441	0.4639	0.751546
Arhgef7	188.058	-0.404592	0.112932	-3.58261	0.000340175	0.00574386
Arid1a	230.608	-0.114562	0.133144	-0.860435	0.389549	0.678809
Arid1b	293.612	-0.149413	0.208944	-0.715084	0.474557	0.760783
Arid2	231.638	-0.0554371	0.131748	-0.42078	0.673915	0.887062
Arid3a	88.663	0.00500615	0.119461	0.0419061	0.966574	0.992397
Arid4a	142.483	-0.0649139	0.130758	-0.496442	0.619583	0.858036
Arid4b	108.285	-0.183657	0.121267	-1.51449	0.129902	0.35027
Arid5a	56.5117	0.429562	0.193341	2.22179	0.0262978	0.120559
Arid5b	162.907	0.554702	0.157437	3.52332	0.00042618	0.00671992
Arih1	323.15	0.0775625	0.130305	0.595237	0.551685	0.819352
Arih2	147.652	0.0168264	0.106737	0.157644	0.874737	0.963101
Arl1	339.504	-0.216831	0.163052	-1.32982	0.183576	0.435412
Arl10	104.864	-0.167779	0.113764	-1.4748	0.140266	0.36923
Arl14ep	86.974	0.17077	0.144975	1.17793	0.238826	0.510441
Arl15	239.195	0.186723	0.148126	1.26057	0.207464	0.470146
Arl2	251.51	-0.320133	0.122753	-2.60794	0.00910895	0.0587569
Arl2bp	275.815	0.196589	0.130616	1.5051	0.132299	0.35484
Arl3	371.211	-0.548563	0.14317	-3.83155	0.000127337	0.00290826
Arl4a	79.6749	0.113285	0.125275	0.904288	0.365843	0.656987
Arl4c	203.309	0.853435	0.216805	3.93642	8.27068e-05	0.00219359
Arl5a	251.285	-0.280735	0.102839	-2.72985	0.00633628	0.0452898
Arl5b	107.208	-0.15106	0.114266	-1.322	0.186168	0.439041
Arl5c	55.148	0.186773	0.173985	1.0735	0.283047	0.566992
Arl6	157.578	-0.223104	0.123876	-1.80103	0.0716987	0.238107
Arl6ip1	717.89	-0.73547	0.319294	-2.30343	0.0212548	0.104171
Arl6ip4	218.868	-0.0178785	0.116678	-0.15323	0.878217	0.964427
Arl6ip5	381.304	0.415144	0.131981	3.14548	0.00165813	0.0176727
Arl6ip6	154.93	0.117849	0.0971644	1.21289	0.225173	0.492969
Arl8a	341.315	-0.116612	0.139918	-0.833428	0.404603	0.692352
Arl8b	314.665	-0.210179	0.13133	-1.60039	0.109512	0.314598
Armc1	144.464	-0.493352	0.127814	-3.85993	0.000113419	0.0026977
Armc10	121.257	0.215684	0.115018	1.87522	0.0607631	0.213414
Armc5	100.23	-0.183214	0.136978	-1.33754	0.181046	0.432006
Armc6	83.0017	0.0591659	0.141358	0.418555	0.675542	0.887525
Armc7	79.0264	0.154701	0.148542	1.04146	0.297663	0.583951
Armc8	141.758	-0.0570222	0.116702	-0.488612	0.625117	0.860155
Armc9	107.008	0.203477	0.129633	1.56964	0.116499	0.326393
Armcx1	69.5183	0.0755799	0.143811	0.525549	0.599202	0.847972
Armcx2	103.465	0.101317	0.199364	0.5082	0.611313	0.853703
Armcx3	134.82	0.202707	0.129647	1.56353	0.117929	0.329012
Armcx4	59.0406	-0.055172	0.153043	-0.360499	0.718474	0.909964
Armh3	129.413	-0.200208	0.114279	-1.75192	0.0797881	0.256104
Armh4	87.8977	-0.458617	0.189429	-2.42105	0.0154758	0.0833923
Armt1	76.3089	-0.113333	0.133331	-0.85001	0.395319	0.684272
Arnt	207.105	-0.0637427	0.101723	-0.62663	0.530902	0.80544
Arnt2	132.451	0.215389	0.168456	1.27861	0.201035	0.460311
Arntl	67.3727	0.281771	0.22015	1.2799	0.200579	0.459683
Arntl2	62.4308	-0.12919	0.147488	-0.875937	0.381064	0.671111
Arpc1a	315.12	0.0185807	0.0960755	0.193397	0.846648	0.953385
Arpc1b	455.085	1.95495	0.370634	5.27462	1.33034e-07	1.86692e-05
Arpc2	934.384	0.569228	0.202382	2.81264	0.00491368	0.0385704
Arpc3	659.127	0.121194	0.149471	0.810817	0.417471	0.707138
Arpc4	723.796	0.149842	0.163622	0.915782	0.359781	0.651848
Arpc5	855.323	0.426929	0.233719	1.82667	0.0677487	0.229619
Arpc5l	287.554	-0.223575	0.166196	-1.34525	0.178544	0.428466
Arpin	147.855	0.267183	0.11843	2.25603	0.0240686	0.113811
Arpp19	697.619	-0.189086	0.184624	-1.02417	0.305755	0.593552
Arrb1	186.225	0.163187	0.248059	0.657856	0.510631	0.789484
Arrb2	174.591	1.09074	0.356014	3.06375	0.00218583	0.0217378
Arrdc1	114.301	0.13898	0.2057	0.675643	0.499267	0.779932
Arrdc2	55.1312	0.0258114	0.159498	0.161829	0.87144	0.961847
Arrdc3	293.232	0.0287539	0.216651	0.13272	0.894415	0.969783
Arrdc4	147.75	0.306348	0.178382	1.71737	0.085912	0.268624
Arsa	89.5715	-0.0787197	0.128849	-0.610944	0.541236	0.812241
Arsb	143.449	-0.676233	0.267793	-2.52521	0.011563	0.0685638
Arsg	96.2858	-0.926871	0.284945	-3.2528	0.00114272	0.0133951
Arsk	100.565	-0.327681	0.124463	-2.63276	0.00846953	0.0560543
Art4	65.0239	-0.0463886	0.268313	-0.17289	0.862738	0.959198
Arv1	89.5603	-0.0197591	0.137187	-0.144031	0.885476	0.966935
Arvcf	136.863	-0.808844	0.254522	-3.1779	0.00148348	0.016208
As3mt	269.218	-0.648426	0.215635	-3.00706	0.00263786	0.0248073
Asah1	550.103	-0.0571089	0.242231	-0.235762	0.813617	0.943443
Asah2	95.2233	-0.170651	0.16296	-1.04719	0.295011	0.581097
Asap1	113.981	0.201107	0.190678	1.05469	0.291566	0.576611
Asb11	116.628	-0.118037	0.146063	-0.808121	0.419021	0.708939
Asb13	89.6653	-0.29277	0.167249	-1.75051	0.0800308	0.256421
Asb2	47.8937	0.137924	0.179749	0.767316	0.442894	0.730541
Asb3	123.951	0.0284639	0.101139	0.281433	0.778378	0.934663
Asb6	94.8321	0.253515	0.123311	2.0559	0.0397926	0.160364
Asb7	104.52	-0.00467331	0.0987106	-0.0473436	0.962239	0.991486
Asb8	117.391	-0.193125	0.122604	-1.57519	0.115212	0.324588
Asb9	112.7	-0.582867	0.243009	-2.39854	0.0164604	0.0868037
Ascc1	144.093	-0.220989	0.110469	-2.00046	0.0454505	0.175719
Ascc2	165.765	0.0438608	0.101657	0.431459	0.666135	0.88347
Ascc3	154.128	0.282294	0.109089	2.58774	0.00966085	0.0607549
Asf1a	179.318	0.0735464	0.0889989	0.826374	0.408592	0.696861
Ash1l	241.678	-0.14231	0.104429	-1.36274	0.172964	0.41906
Ash2l	175.446	0.034252	0.102871	0.33296	0.739164	0.91733
Asl	480.284	-1.22373	0.47494	-2.57659	0.00997804	0.0621107
Get3	448.08	-0.389536	0.160233	-2.43106	0.0150548	0.081711
Asns	97.2009	1.09811	0.230043	4.77349	1.81063e-06	0.00013612
Asnsd1	179.862	-0.136181	0.130293	-1.04519	0.295934	0.58207
Aspa	353.636	-1.42441	0.402776	-3.53648	0.000405501	0.00649858
Aspdh	108.603	-0.937012	0.26181	-3.57897	0.00034495	0.00577048
Aspg	74.818	-0.282891	0.279177	-1.0133	0.310915	0.599466
Asph	325.196	-0.587497	0.115375	-5.09209	3.54141e-07	3.88939e-05
Aspn	67.3874	-0.0318774	0.207531	-0.153604	0.877922	0.964418
Aspscr1	229.714	-0.221687	0.134355	-1.65001	0.0989409	0.294167
Asrgl1	111.375	-0.065241	0.144874	-0.45033	0.652472	0.876205
Ass1	2697.21	-1.90126	0.723014	-2.62963	0.00854785	0.0562581
Asxl1	145.729	0.238652	0.14192	1.68159	0.0926481	0.281963
Asxl2	118.057	-0.0342618	0.118764	-0.288486	0.772975	0.931783
Atad1	268.523	-0.20235	0.0938015	-2.15722	0.0309888	0.134869
Atad2b	108.611	-0.0621215	0.130382	-0.476457	0.633749	0.865418
Atad3a	313.444	-0.205804	0.112355	-1.83173	0.0669923	0.228063
Atat1	94.2359	-0.100788	0.108626	-0.927849	0.353486	0.646833
Ate1	206.298	0.0421502	0.127873	0.329626	0.741683	0.918428
Atf1	149.672	0.178519	0.120352	1.48331	0.137992	0.364687
Atf2	157.691	-0.0947784	0.0975208	-0.971879	0.331111	0.622589
Atf3	71.6298	0.44052	0.18409	2.39296	0.016713	0.0878789
Atf4	291.048	0.567383	0.185727	3.05493	0.00225112	0.022143
Atf5	158.535	1.00213	0.227881	4.39763	1.09439e-05	0.000484532
Atf6	225.937	0.0747104	0.158774	0.470545	0.637966	0.867705
Atf6b	168.067	0.0600834	0.125441	0.478976	0.631956	0.864184
Atf7	153.45	0.192715	0.138015	1.39634	0.162613	0.404611
Atf7ip	208.679	-0.0428756	0.157769	-0.271762	0.785805	0.937538
Atg10	94.1051	-0.423117	0.132361	-3.19668	0.0013902	0.0153615
Atg101	100.961	0.0448558	0.170882	0.262495	0.79294	0.93918
Atg13	127.318	0.0330792	0.105904	0.312351	0.754774	0.925065
Atg14	107.79	0.112014	0.114038	0.982247	0.325978	0.61661
Atg16l1	160.371	0.0700444	0.144142	0.485941	0.627009	0.861055
Atg16l2	71.3146	0.206299	0.17923	1.15103	0.249718	0.52318
Atg2a	160.5	-0.0165397	0.0972871	-0.170009	0.865003	0.959587
Atg2b	195.847	-0.194985	0.117002	-1.66651	0.0956128	0.287933
Atg3	200.936	-0.154167	0.141382	-1.09043	0.275525	0.556958
Atg4a	138.081	-0.120182	0.0874517	-1.37427	0.169358	0.41462
Atg4b	162.586	-0.00219214	0.106681	-0.0205485	0.983606	0.996546
Atg4c	77.8088	-0.069255	0.136261	-0.508252	0.611277	0.853703
Atg4d	93.4272	-0.557174	0.135609	-4.10867	3.97936e-05	0.00130884
Atg7	125.848	0.250354	0.0953788	2.62484	0.00866899	0.0566715
Atg9a	168.961	-0.333286	0.123047	-2.7086	0.0067568	0.0475229
Atic	184.783	0.519196	0.149179	3.48036	0.000500747	0.00747569
Atl2	200.604	-0.104483	0.0914686	-1.14229	0.253335	0.527861
Atl3	272.37	-0.0218193	0.13533	-0.161231	0.871911	0.961847
Atm	70.5842	0.0966111	0.134105	0.720414	0.47127	0.757463
Atmin	96.7143	-0.0452246	0.107178	-0.421958	0.673055	0.886504
Atn1	115.984	-0.00858647	0.136426	-0.0629386	0.949815	0.987095
Atoh8	68.2366	-0.0650089	0.189648	-0.342787	0.731759	0.915605
Atox1	918.752	-0.185765	0.220213	-0.84357	0.398909	0.687358
Atp10a	62.143	0.357891	0.187793	1.90577	0.0566801	0.203548
Atp11a	1148.25	0.434792	0.748801	0.58065	0.561476	0.825258
Atp11b	221.865	-0.0896006	0.106889	-0.838256	0.401887	0.690434
Atp11c	78.9597	-0.150389	0.121833	-1.23439	0.217059	0.483112
Atp13a1	195.053	0.0698052	0.086398	0.807949	0.41912	0.709012
Atp13a2	116.19	-0.0104653	0.161154	-0.0649396	0.948222	0.986605
Atp13a3	299.407	0.2454	0.174141	1.4092	0.158776	0.398756
Atp1a1	4250.32	-0.730201	0.277677	-2.62968	0.0085466	0.0562581
Atp1a2	73.8762	-0.0228285	0.228494	-0.0999086	0.920417	0.978251
Atp1a3	60.4164	0.170324	0.232269	0.733304	0.463373	0.750981
Atp1b1	5102.42	-0.842716	0.373859	-2.2541	0.0241899	0.11417
Atp1b2	90.7754	0.0996195	0.217998	0.456975	0.647689	0.873219
Atp1b3	431.057	0.339286	0.212776	1.59457	0.110809	0.316561
Atp2a2	553.371	-0.653732	0.177354	-3.68603	0.000227781	0.00438684
Atp2a3	68.2142	-0.0420684	0.155183	-0.271089	0.786322	0.937613
Atp2b1	310.113	0.046602	0.144375	0.322785	0.746858	0.921204
Atp2b4	113.767	-0.200981	0.20949	-0.959381	0.337367	0.629758
Atp2c1	289.864	-0.399169	0.124013	-3.21877	0.00128741	0.014492
Atp4a	84.6566	-0.770094	0.274758	-2.80281	0.00506599	0.0393502
Atp5a1	5793.15	-0.927513	0.277831	-3.33841	0.00084259	0.0107821
Atp5d	1384.6	-0.684073	0.241496	-2.83265	0.00461638	0.0369486
Atp5e	1573.61	-0.816473	0.216187	-3.7767	0.000158921	0.00337339
Atp5g3	4837.23	-0.923552	0.302185	-3.05624	0.0022413	0.0220808
Atp5j2	1118.04	-0.900457	0.237765	-3.78718	0.000152368	0.00327511
Atp5k	1157.17	-0.833689	0.255736	-3.25996	0.00111428	0.0131897
Atp5l	1742.12	-0.876339	0.24118	-3.63354	0.000279557	0.00498379
Atp5mpl	1355.09	-0.879614	0.241476	-3.64265	0.000269845	0.00488456
Atp5pb	1557.21	-0.86695	0.280074	-3.09543	0.0019653	0.0201148
Atp6ap2	465.698	-0.381039	0.151062	-2.52239	0.011656	0.0688564
Atp6v0a1	147.786	0.0261799	0.129685	0.201874	0.840015	0.950833
Atp6v0a2	299.166	-0.304691	0.167818	-1.8156	0.0694317	0.233659
Atp6v0a4	727.164	-0.708206	0.41509	-1.70615	0.0879804	0.272945
Atp6v0b	765.246	-0.179363	0.163549	-1.09669	0.272777	0.553352
Atp6v0c	1927.6	-0.450463	0.220916	-2.03907	0.0414432	0.164652
Atp6v0d1	415.761	-0.497488	0.213559	-2.32951	0.019832	0.0993638
Atp6v0d2	154.723	-0.634663	0.214665	-2.95653	0.00311122	0.0279677
Atp6v0e	577.882	-0.264488	0.13652	-1.93736	0.0527018	0.193495
Atp6v0e2	198.445	-0.55323	0.189413	-2.92076	0.00349183	0.0306263
Atp6v1a	854.353	-1.00245	0.246572	-4.06554	4.79224e-05	0.0014838
Atp6v1b1	228.291	-1.01748	0.467214	-2.17776	0.0294242	0.130673
Atp6v1b2	879.106	-0.421266	0.282207	-1.49276	0.135501	0.360366
Atp6v1c1	389.829	-0.10809	0.134124	-0.805895	0.420303	0.70979
Atp6v1c2	81.9481	-0.495453	0.319418	-1.55111	0.120875	0.334228
Atp6v1d	439.08	-0.477153	0.193158	-2.47027	0.0135011	0.0757188
Atp6v1e1	817.336	-0.862182	0.239947	-3.59321	0.000326625	0.00560796
Atp6v1g1	631.775	-0.821723	0.25151	-3.26716	0.00108631	0.0129802
Atp6v1g2	149.837	-0.0153954	0.0987958	-0.15583	0.876167	0.963768
Atp6v1g3	158.884	-0.695029	0.456093	-1.52388	0.12754	0.346117
Atp6v1h	283.357	-0.321391	0.173794	-1.84927	0.0644195	0.222233
Atp7a	129.418	0.119285	0.0963177	1.23846	0.215546	0.481059
Atp8a1	92.9549	0.115081	0.152069	0.756768	0.449189	0.736118
Atp8b1	82.684	0.231194	0.166234	1.39077	0.164296	0.407192
Atp8b2	78.6269	0.207562	0.190032	1.09225	0.274725	0.555697
Atp8b4	63.9115	0.193666	0.209376	0.924965	0.354984	0.647429
Atp9a	173.945	-0.0522621	0.151031	-0.346035	0.729316	0.914277
Atp9b	91.7032	0.0794349	0.120191	0.660908	0.508672	0.787802
Atpaf1	164.031	-0.486903	0.149694	-3.25266	0.0011433	0.0133951
Atpaf2	142.867	-0.239158	0.0923228	-2.59046	0.0095849	0.0604984
Atpsckmt	87.3748	-0.061751	0.112254	-0.5501	0.582251	0.837299
Atr	79.8677	0.0222479	0.111746	0.199093	0.84219	0.951419
Atrip	81.7552	-0.00184942	0.116296	-0.0159026	0.987312	0.9975
Atrn	108.463	-0.14574	0.0969477	-1.50329	0.132765	0.355484
Atrnl1	196.209	0.115358	0.172534	0.668612	0.503743	0.782953
Atrx	179.62	0.106733	0.135971	0.784968	0.432472	0.721644
Atxn1	156.167	-0.543012	0.202624	-2.6799	0.00736445	0.0506331
Atxn10	332.371	0.0328681	0.132634	0.247811	0.804281	0.941453
Atxn1l	192.761	-0.0799673	0.109657	-0.729249	0.46585	0.753562
Atxn2	328.755	-0.375961	0.137259	-2.73905	0.00616168	0.0444443
Atxn2l	365.997	0.30501	0.150577	2.02561	0.0428048	0.168471
Atxn3	121.871	0.35033	0.107044	3.27276	0.00106502	0.0128107
Atxn7	122.675	-0.17648	0.110525	-1.59675	0.110322	0.315552
Atxn7l1	64.9841	-0.0102165	0.150101	-0.0680645	0.945734	0.986018
Atxn7l2	98.2159	-0.338408	0.165851	-2.04043	0.0413071	0.164232
Atxn7l3	137.442	-0.0120805	0.148774	-0.0812003	0.935283	0.982736
AU021092	64.2395	0.161679	0.163372	0.989639	0.322351	0.612777
AU022252	101.813	0.0446718	0.103732	0.430648	0.666724	0.883772
AU040320	92.3797	-0.101144	0.136161	-0.742828	0.457586	0.744301
Auh	394.151	-0.806441	0.197161	-4.09026	4.30892e-05	0.00138517
Aup1	566.938	-0.0806587	0.180672	-0.446437	0.655282	0.876771
Aurkaip1	314.534	-0.376059	0.129492	-2.9041	0.00368306	0.0317957
Auts2	120.643	-0.224568	0.150691	-1.49026	0.136155	0.361726
Aven	104.478	0.085087	0.131059	0.649228	0.516191	0.793898
Avl9	190.452	-0.0522038	0.101554	-0.514047	0.607219	0.851279
Avpi1	161.526	-0.0628809	0.111206	-0.565446	0.571771	0.831504
Avpr1a	69.1501	-0.0149774	0.258934	-0.0578424	0.953874	0.988582
Avpr2	73.9728	-0.534848	0.18836	-2.8395	0.00451846	0.0363778
AW209491	87.1331	-0.104992	0.112744	-0.931242	0.351728	0.645201
AW549877	208.128	-0.53518	0.157296	-3.40239	0.000668005	0.00915065
AW554918	90.404	-0.0909289	0.123389	-0.736931	0.461164	0.748843
Axin1	151.741	0.0636252	0.0932526	0.682288	0.495057	0.777293
Axin2	62.4191	-0.00936403	0.239657	-0.0390726	0.968832	0.992727
Axl	320.902	0.817443	0.317425	2.57523	0.0100172	0.0621706
Azgp1	87.8101	1.23498	0.448327	2.75464	0.00587561	0.0430446
Azi2	164.736	-0.316768	0.112827	-2.80755	0.00499206	0.0390401
Azin1	340.71	-0.139933	0.150023	-0.932747	0.350951	0.644148
Iftap	185.85	-0.48645	0.169607	-2.8681	0.00412951	0.0340873
B230219D22Rik	234.805	0.0365128	0.120135	0.303931	0.76118	0.92698
B230307C23Rik	129.68	-0.0123397	0.106436	-0.115935	0.907704	0.973474
B2m	3691.96	0.225597	0.202364	1.1148	0.264935	0.543466
B3galnt1	88.4626	-0.834712	0.300215	-2.78038	0.00542952	0.0409218
B3galnt2	152.494	0.16479	0.0943691	1.74623	0.0807712	0.257676
B3galt5	76.3914	-0.446952	0.186247	-2.39978	0.016405	0.0866365
B3galt6	72.3769	0.180754	0.149745	1.20708	0.227403	0.496216
B3gat2	286.232	-1.12674	0.277899	-4.05448	5.0246e-05	0.00154031
B3gat3	259.862	-0.192635	0.0975733	-1.97426	0.0483521	0.183005
B3glct	92.8285	0.068319	0.136049	0.502166	0.615551	0.855314
B3gnt2	189.857	-0.244614	0.0963614	-2.53851	0.0111327	0.0667482
B3gnt3	73.8372	0.336692	0.195487	1.72233	0.0850104	0.266886
B3gnt7	72.7828	-0.0942741	0.140651	-0.670268	0.502687	0.781916
B3gnt8	62.9222	-0.0478105	0.152739	-0.313021	0.754265	0.924741
B3gnt9	79.2655	0.0466958	0.180482	0.258729	0.795845	0.94007
B4galnt1	198.976	1.18085	0.270828	4.36015	1.29971e-05	0.000541504
B4galnt2	66.8546	0.120823	0.168645	0.716429	0.473726	0.759863
B4galnt3	93.0282	-0.0353888	0.171335	-0.206547	0.836364	0.949726
B4galt1	392.39	0.524274	0.226795	2.31167	0.0207959	0.102638
B4galt2	84.6976	0.244124	0.19255	1.26785	0.204853	0.465932
B4galt3	171.743	-0.0345261	0.132225	-0.261117	0.794002	0.939551
B4galt4	78.2267	-0.0589891	0.127393	-0.463047	0.643331	0.870222
B4galt5	375.187	-0.124839	0.440698	-0.283276	0.776965	0.934134
B4galt6	126.19	0.298742	0.231567	1.29009	0.197019	0.454491
B4galt7	97.1543	0.0537928	0.118251	0.454905	0.649178	0.874087
B4gat1	133.685	-0.424455	0.118076	-3.59476	0.000324686	0.00559452
B9d1	120.785	0.176595	0.12929	1.36588	0.171975	0.418184
B9d2	103.361	0.186052	0.123578	1.50553	0.132187	0.354613
Babam1	376.581	-0.11273	0.149923	-0.751922	0.452098	0.738298
Babam2	291.72	0.258765	0.12033	2.15046	0.0315188	0.13633
Bace1	166.237	-0.2179	0.156542	-1.39195	0.163936	0.406621
Bach1	181.671	0.0401202	0.124251	0.322895	0.746775	0.921204
Bad	192.476	-0.0847	0.113763	-0.744532	0.456555	0.743174
Bag1	630.983	-0.600354	0.163616	-3.66929	0.000243225	0.00459021
Bag2	156.046	0.617588	0.126939	4.86524	1.14319e-06	9.5619e-05
Bag3	169.097	0.275464	0.162662	1.69348	0.0903643	0.277647
Bag4	114.473	-0.209823	0.128894	-1.62787	0.103553	0.303239
Bag5	113.413	-0.0467668	0.118942	-0.393191	0.694178	0.897451
Bag6	330.57	0.00138809	0.118074	0.0117561	0.99062	0.998215
Bahcc1	89.9113	-0.266421	0.108813	-2.44844	0.0143478	0.0789942
Bahd1	208.368	0.04949	0.122272	0.404752	0.68566	0.893076
Baiap2	188.94	-0.704671	0.160297	-4.39603	1.10247e-05	0.000485162
Baiap2l1	112.375	-0.0816557	0.18882	-0.432452	0.665413	0.882983
Baiap2l2	266.775	-0.475588	0.300574	-1.58226	0.113589	0.3221
Bak1	177.821	0.572467	0.186563	3.0685	0.00215138	0.0214968
Bambi	61.1656	-0.157592	0.201089	-0.78369	0.433222	0.722418
Banf1	377.944	0.41759	0.163979	2.54661	0.0108775	0.0656722
Banp	79.6904	0.0748907	0.12169	0.615423	0.538275	0.810263
Bap1	170.979	-0.331017	0.12592	-2.62878	0.00856908	0.0563234
Basp1	173.958	0.417028	0.36119	1.1546	0.248256	0.521797
Batf3	76.211	-0.316879	0.196924	-1.60915	0.107585	0.310865
Bax	314.634	0.53401	0.176495	3.02563	0.00248112	0.023686
Baz1a	66.2406	0.105338	0.151655	0.694593	0.487311	0.7714
Baz1b	221.887	0.0230167	0.122297	0.188203	0.850718	0.955281
Baz2a	214.107	-0.071055	0.136384	-0.520992	0.602372	0.849006
Baz2b	169.215	0.236068	0.140057	1.68551	0.0918904	0.280468
Bbc3	92.0032	0.148634	0.115812	1.28341	0.199348	0.457941
Bbip1	143.605	-0.196839	0.111429	-1.76651	0.0773111	0.250819
Bbs12	89.3257	0.179303	0.125624	1.4273	0.153493	0.390574
Bbs2	74.4767	-0.124794	0.117175	-1.06502	0.286865	0.571198
Bbs7	85.0218	-0.152456	0.113992	-1.33743	0.181081	0.432009
Bbs9	112.365	0.0566976	0.104961	0.540178	0.589075	0.84201
Bbx	171.378	0.100333	0.0874586	1.1472	0.251298	0.525044
BC003965	106.083	-0.00710259	0.106431	-0.0667345	0.946793	0.986308
BC004004	562.558	-0.5701	0.230317	-2.47528	0.0133131	0.0750982
BC005537	841.065	-0.187415	0.140074	-1.33797	0.180906	0.431753
BC005624	193.534	-0.00540998	0.117696	-0.0459657	0.963338	0.991955
Rusf1	124.962	0.169361	0.105536	1.60477	0.108544	0.312636
BC024978	92.1575	-0.116376	0.111168	-1.04685	0.295171	0.581139
BC028528	54.6505	-0.0695537	0.205706	-0.338122	0.735271	0.916447
BC029722	201.192	0.0961265	0.162484	0.591604	0.554116	0.820894
BC034090	231.024	-0.43144	0.136784	-3.15417	0.00160956	0.0172716
BC035044	59.7483	-0.139674	0.142041	-0.983339	0.325441	0.61587
Cdin1	75.1957	0.383035	0.124853	3.06788	0.00215586	0.0215079
Cspg4b	77.9145	-0.124307	0.222144	-0.559579	0.575767	0.833792
Bcam	633.489	0.518173	0.363664	1.42487	0.154196	0.391557
Bcap29	129.767	0.187369	0.0991141	1.89044	0.0586993	0.208353
Bcar1	197.591	-0.0461426	0.156961	-0.293976	0.768776	0.929508
Bcar3	86.7434	-0.232733	0.151857	-1.53258	0.12538	0.342168
Bcas2	192.585	0.101055	0.101687	0.993782	0.320329	0.610124
Bcas3	134.863	-0.0280567	0.149001	-0.188299	0.850642	0.955281
Bcat1	167.897	1.04319	0.865024	1.20597	0.227829	0.496686
Bcat2	140.898	-0.849986	0.137408	-6.18583	6.17761e-10	2.09992e-07
Bccip	282.581	-0.180134	0.141266	-1.27514	0.202259	0.462275
Bckdha	718.295	-0.870293	0.34844	-2.49768	0.0125007	0.0721262
Bckdk	175.304	-0.373174	0.123326	-3.02592	0.00247879	0.023686
Bcl10	189.909	0.506587	0.161501	3.13674	0.0017084	0.0180109
Bcl2	108.434	-0.0839609	0.170359	-0.492847	0.62212	0.859764
Bcl2a1c	64.8941	0.11549	0.191878	0.601894	0.547245	0.816578
Bcl2l1	459.659	0.523305	0.123294	4.24436	2.19216e-05	0.000805777
Bcl2l11	87.7509	0.196256	0.154671	1.26886	0.204491	0.465691
Bcl2l12	72.4017	0.0735337	0.143583	0.512135	0.608557	0.852345
Bcl2l13	144.799	-0.225129	0.153187	-1.46964	0.14166	0.371042
Bcl2l2	170.214	-0.182549	0.115711	-1.57763	0.11465	0.323701
Bcl3	156.722	1.11523	0.177749	6.27422	3.51393e-10	1.30532e-07
Bcl6	153.585	0.814425	0.191873	4.24461	2.1897e-05	0.000805777
Bcl6b	60.2324	0.177636	0.200144	0.887538	0.374789	0.66539
Bcl7a	369.751	-0.624499	0.189257	-3.29974	0.000967745	0.0119478
Bcl7b	161.889	0.0857863	0.0870664	0.985297	0.324478	0.614641
Bcl7c	236.912	0.179997	0.120959	1.48808	0.13673	0.362413
Bcl9	115.568	0.125852	0.117599	1.07018	0.284538	0.568806
Bcl9l	170.137	-0.00811263	0.11306	-0.0717552	0.942797	0.98507
Bclaf1	168.198	0.260747	0.114332	2.28062	0.0225711	0.108898
Bcor	99.4043	0.0104321	0.125416	0.0831799	0.933708	0.981828
Bcorl1	79.8007	0.0862403	0.134293	0.642179	0.520757	0.797197
Bcr	191.156	-0.132216	0.096848	-1.36519	0.172194	0.418442
Bcs1l	110.186	-0.232411	0.10273	-2.26235	0.0236756	0.112609
Bdh1	197.023	-1.58392	0.649789	-2.4376
Bdh2	550.558	-0.92092	0.402729	-2.2867	0.0222132	0.107491
Bdp1	106.427	0.031679	0.117829	0.268855	0.788042	0.938229
Becn1	182.67	-0.0310111	0.115691	-0.26805	0.788661	0.938291
Bend5	139.966	-0.378781	0.179679	-2.1081	0.0350222	0.147296
Bend7	88.8033	-0.179943	0.130958	-1.37406	0.169424	0.41462
Bet1	111.375	-0.386942	0.141594	-2.73276	0.00628055	0.0450999
Bet1l	91.305	-0.033265	0.114495	-0.290536	0.771406	0.930629
Bex4	117.312	-0.735911	0.387438	-1.89943	0.057508	0.205467
Bfar	93.4003	-0.170159	0.126146	-1.34891	0.177365	0.426122
Bgn	1325.54	0.354131	0.343737	1.03024	0.302898	0.590736
Bhlhb9	123.853	0.227719	0.129761	1.75491	0.0792746	0.255222
Bhlhe40	694.773	0.258609	0.245068	1.05525	0.29131	0.576413
Bhmt	65.5153	-1.0297	0.214071	-4.81008	1.50868e-06	0.000118352
Bhmt2	264.339	-1.7984	0.445201	-4.03953	5.35586e-05	0.00161829
Bicc1	628.77	0.113278	0.178874	0.633287	0.526547	0.801934
Bicd1	90.0058	-0.271046	0.106357	-2.54845	0.0108202	0.0654498
Bicd2	123.939	0.0848081	0.150327	0.564159	0.572646	0.831898
Bicdl1	86.6797	0.249499	0.288599	0.864517	0.387304	0.676764
Bicra	95.6417	0.085899	0.116838	0.735194	0.462221	0.749696
Bicral	153.457	-0.0940958	0.123341	-0.762894	0.445526	0.732587
Bid	237.202	-0.733029	0.286099	-2.56215	0.0104027	0.0639347
Bik	117.259	0.0159416	0.161706	0.098584	0.921469	0.978371
Bin1	111.505	0.600821	0.178146	3.37263	0.00074455	0.00981593
Bin2	55.6251	0.504603	0.252857	1.99561	0.0459764	0.177037
Bin3	110.898	0.091955	0.120438	0.763504	0.445163	0.732275
Birc2	138.785	0.0311998	0.155292	0.200911	0.840768	0.951089
Birc3	160.041	0.789643	0.192094	4.11072	3.94428e-05	0.00130409
Birc6	330.788	-0.126973	0.105702	-1.20123	0.229661	0.499074
Bivm	127.185	-0.0268089	0.0971252	-0.276024	0.78253	0.936294
Blcap	159.914	0.191935	0.0975014	1.96853	0.0490069	0.184874
Blmh	300.434	-0.0735003	0.157949	-0.465342	0.641687	0.869675
Blnk	109.358	0.130104	0.192021	0.677549	0.498058	0.779224
Bloc1s2	132.744	0.217037	0.122625	1.76992	0.0767409	0.249546
Bloc1s3	128.66	0.0339372	0.0920866	0.368535	0.712474	0.906563
Bloc1s4	97.0432	0.205434	0.12924	1.58956	0.111934	0.318765
Bloc1s5	102.63	-0.121107	0.117797	-1.0281	0.303901	0.591666
Bloc1s6	103.119	-0.186217	0.113714	-1.63759	0.101507	0.299539
Blvra	227.72	0.134516	0.175834	0.765019	0.44426	0.731385
Blvrb	153.989	0.146663	0.160954	0.91121	0.362185	0.653781
Blzf1	112.008	0.0597535	0.101074	0.591183	0.554398	0.821138
Bmf	114.709	0.292017	0.218549	1.33616	0.181497	0.432546
Bmi1	165.073	-0.0455388	0.115882	-0.392976	0.694337	0.897501
Bmp1	150.773	0.427021	0.29685	1.43851	0.150289	0.385455
Bmp2	69.5388	0.180024	0.207117	0.869192	0.384742	0.67421
Bmp2k	184.487	0.0667198	0.13394	0.498134	0.618389	0.857422
Bmp4	159.869	-0.311136	0.262616	-1.18475	0.236115	0.507078
Bmp6	311.307	0.450904	0.351178	1.28398	0.19915	0.457753
Bmp7	130.825	-0.671317	0.203216	-3.30346	0.000955011	0.0118602
Bmpr1a	253.525	-0.00616196	0.140137	-0.043971	0.964928	0.992397
Bmpr1b	75.761	-0.0398144	0.261357	-0.152337	0.878921	0.964659
Bmpr2	297.447	-0.109644	0.137693	-0.796292	0.425862	0.71439
Bmt2	126.526	-0.0520063	0.103372	-0.5031	0.614894	0.855163
Bmyc	102.707	0.407785	0.176322	2.31273	0.0207376	0.102487
Bnc2	123.2	-0.720602	0.290343	-2.4819	0.0130685	0.0742396
Bnip1	130.009	0.0360362	0.092165	0.390997	0.6958	0.898295
Bnip2	233.681	0.501236	0.218438	2.29464	0.0217539	0.105854
Bnip3	470.705	-0.969883	0.27802	-3.48854	0.000485673	0.00731987
Bnip3l	277.105	-0.467056	0.24722	-1.88923	0.0588611	0.208649
Boc	86.31	-0.107567	0.140779	-0.764086	0.444816	0.73199
Bod1	370.276	-0.785831	0.16488	-4.76609	1.87837e-06	0.000138735
Bod1l	123.999	-0.00648862	0.109641	-0.0591806	0.952808	0.988327
Bok	102.949	0.62292	0.305227	2.04084	0.0412663	0.164207
Bola1	77.2895	-0.0712694	0.150872	-0.472383	0.636654	0.867138
Bola2	373.709	0.143646	0.122093	1.17653	0.239384	0.511058
Bola3	285.309	-0.742906	0.191935	-3.8706	0.000108566	0.00261677
Bop1	139.897	0.372219	0.126757	2.93648	0.00331962	0.0295073
Borcs5	93.5859	-0.210551	0.117602	-1.79038	0.0733932	0.241584
Borcs6	77.3952	0.224076	0.151766	1.47646	0.139821	0.368442
Borcs7	90.0409	-0.0986376	0.126473	-0.779908	0.435445	0.724404
Borcs8	179.663	-0.191346	0.0905458	-2.11326	0.0345789	0.145967
Bpgm	122.926	-0.183815	0.120063	-1.53098	0.125774	0.342503
Bphl	486.898	-1.30876	0.342655	-3.81946	0.000133746	0.00298975
Bpnt1	777.509	-0.958202	0.346498	-2.76539	0.00568544	0.0420662
Bptf	263.174	0.0386855	0.117615	0.328918	0.742218	0.918699
Braf	171.244	0.0549958	0.119054	0.46194	0.644124	0.870736
Brap	258.018	-0.332055	0.181788	-1.82661	0.0677584	0.229619
Brat1	75.8827	-0.00742434	0.127736	-0.0581226	0.953651	0.988582
Brcc3	170.538	-0.108378	0.11845	-0.914963	0.360211	0.65216
Brd1	240.608	-0.202929	0.118236	-1.71631	0.0861053	0.268986
Brd2	445.018	0.401454	0.153541	2.61464	0.00893211	0.0580311
Brd3	164.576	0.101937	0.102672	0.992844	0.320786	0.610534
Brd3os	71.9198	0.021475	0.131648	0.163124	0.870421	0.961279
Brd4	306.069	0.0324038	0.114658	0.282612	0.777475	0.934301
Brd7	193.25	0.0309794	0.108281	0.286101	0.774801	0.932518
Brd8	162.154	0.0461746	0.091408	0.505149	0.613454	0.854856
Brd9	115.07	0.165348	0.124146	1.33188	0.1829	0.434832
Brf1	184.926	-0.00914407	0.118402	-0.077229	0.938441	0.983598
Brf2	73.7256	0.00288603	0.135898	0.0212367	0.983057	0.99651
Bri3	701.397	-0.323872	0.156474	-2.06981	0.0384702	0.156695
Bri3bp	147.959	-0.0886632	0.117145	-0.756867	0.449129	0.736115
Brix1	147.194	0.174772	0.112706	1.55068	0.120978	0.334344
Brk1	617.92	0.0918097	0.147945	0.620565	0.534886	0.808215
Brms1	96.7016	0.204366	0.102579	1.99228	0.0463404	0.177896
Brms1l	99.4014	-0.124888	0.116096	-1.07573	0.282047	0.565526
Brox	182.948	-0.0402711	0.100721	-0.399826	0.689284	0.894724
Brpf1	107.64	0.18146	0.131768	1.37711	0.168478	0.413581
Brpf3	114.58	-0.00881985	0.102527	-0.0860248	0.931447	0.981329
Brsk1	70.5033	0.37858	0.204453	1.85168	0.0640724	0.221526
Brwd1	80.6339	-0.0445233	0.127628	-0.348853	0.7272	0.9139
Bscl2	329.379	-0.555431	0.140793	-3.94501	7.97965e-05	0.00212622
Bsdc1	156.314	0.359863	0.151956	2.3682	0.0178748	0.0921089
Bsg	1443.81	-0.596633	0.163405	-3.65124	0.000260973	0.00480479
Bsnd	120.67	-0.852797	0.243448	-3.50299	0.000460069	0.00708619
Bspry	256.126	0.336372	0.253725	1.32573	0.184928	0.436976
Bst1	169.057	1.87633	0.723342	2.59397	0.00948744	0.0602296
Bst2	152.586	0.456614	0.197102	2.31663	0.0205237	0.101812
Btaf1	164.427	0.151729	0.0950191	1.59683	0.110304	0.315552
Btbd1	262.816	-0.270092	0.102059	-2.64644	0.00813449	0.0543883
Btbd10	100.254	0.215735	0.135141	1.59637	0.110405	0.315623
Btbd19	87.492	-0.163873	0.132224	-1.23936	0.215211	0.480573
Btbd2	147.984	-0.331445	0.127063	-2.60851	0.00909365	0.0587291
Btbd3	91.5086	0.15083	0.137119	1.09999	0.271335	0.551758
Btbd35f1	101.001	-0.0818099	0.172197	-0.475095	0.634719	0.866274
Btbd6	106.802	0.0732099	0.100181	0.730773	0.464918	0.752825
Btbd7	130.872	0.0303849	0.129984	0.23376	0.815172	0.943773
Btbd9	133.138	0.209492	0.130559	1.60458	0.108586	0.312685
Btd	241.415	-0.532401	0.210263	-2.53207	0.0113392	0.0676755
Btf3	825.692	0.153087	0.166963	0.916887	0.359202	0.651172
Btf3l4	344.017	-0.059702	0.116458	-0.51265	0.608196	0.852177
Btg1	430.132	1.26828	0.287959	4.40436	1.06094e-05	0.000473597
Btg3	125.131	0.381068	0.1321	2.88469	0.00391804	0.0331002
Btk	60.2769	0.190788	0.186299	1.0241	0.305789	0.593552
Btla	78.4985	0.0162485	0.136759	0.118811	0.905425	0.973401
Btnl9	81.3212	0.00899942	0.164235	0.054796	0.956301	0.98949
Btrc	140.144	0.0996488	0.097478	1.02227	0.306653	0.594387
Bub3	281.686	0.353011	0.147556	2.39238	0.0167394	0.0879436
Bud13	71.8695	-0.0144319	0.128005	-0.112744	0.910233	0.974071
Bud23	89.0908	0.228884	0.105122	2.17732	0.0294564	0.130686
Bysl	104.208	0.202716	0.126608	1.60113	0.109349	0.314524
Bzw1	414.645	0.25245	0.140708	1.79414	0.0727912	0.240228
Bzw2	128.508	0.318712	0.160953	1.98016	0.0476855	0.181351
C030006K11Rik	149.623	-0.37992	0.143857	-2.64095	0.0082673	0.0549758
C130074G19Rik	829.306	-0.141984	0.339088	-0.418722	0.675419	0.887525
C1d	261.006	-0.38221	0.131956	-2.8965	0.00377346	0.0323549
C1galt1	178.711	-0.340818	0.138318	-2.46401	0.0137392	0.0765444
C1galt1c1	121.925	-0.35802	0.155942	-2.29585	0.0216844	0.105743
C1qa	557.488	0.763233	0.395249	1.93102	0.0534807	0.195333
C1qb	453.688	0.637007	0.416033	1.53114	0.125734	0.342503
C1qbp	430.085	-0.0489499	0.142423	-0.343692	0.731078	0.915115
C1qc	384.256	0.541535	0.387742	1.39664	0.162523	0.404538
C1qtnf1	108.739	-0.121023	0.185233	-0.653354	0.513528	0.791612
C1qtnf12	209.054	-0.691061	0.233699	-2.95706	0.0031059	0.0279399
C1qtnf2	64.308	-0.162214	0.152789	-1.06169	0.288376	0.572851
C1qtnf3	102.67	-1.11059	0.320203	-3.4684	0.000523568	0.00776169
C1qtnf5	135.183	-0.0354365	0.262329	-0.135084	0.892545	0.969576
C1qtnf6	68.6748	0.0162689	0.233444	0.0696906	0.94444	0.985238
C1qtnf7	79.7317	0.0184193	0.255907	0.0719764	0.942621	0.985007
C1ra	150.209	-0.008252	0.206137	-0.0400316	0.968068	0.992397
C1rl	71.2797	-0.473904	0.189652	-2.49881	0.012461	0.0720283
C1s1	115.782	-0.11409	0.268494	-0.424924	0.670892	0.885652
C2	189.095	-0.255354	0.229991	-1.11028	0.266879	0.545948
C2cd2	99.4786	0.237042	0.108854	2.17761	0.0294351	0.130673
C2cd2l	166.329	-0.893799	0.256785	-3.48073	0.000500054	0.00747419
C2cd3	120.444	0.083581	0.131014	0.637957	0.523502	0.798556
C2cd4b	65.5262	0.0569346	0.15094	0.377201	0.706024	0.903929
C2cd5	137.375	-0.131668	0.115708	-1.13793	0.255148	0.530456
C3	1202.4	0.673234	0.438148	1.53654	0.124405	0.340584
Steep1	114.083	-0.101604	0.115367	-0.880698	0.378481	0.669391
C330018D20Rik	78.8869	-0.023913	0.120829	-0.197907	0.843118	0.9517
C3ar1	132.062	0.833142	0.362518	2.29821	0.0215497	0.105289
C4b	144.907	-0.283183	0.417852	-0.677712	0.497954	0.779224
C5ar1	74.0164	1.54858	0.465089	3.32965	0.000869561	0.0110082
C5ar2	48.257	0.120812	0.198874	0.607477	0.543535	0.814268
C6	60.7281	-0.0842676	0.156319	-0.539074	0.589836	0.842432
C7	101.239	-0.492795	0.295688	-1.6666	0.095593	0.287933
C77080	147.734	0.0257687	0.151425	0.170174	0.864873	0.959587
C87436	105.081	0.0784942	0.103658	0.757244	0.448904	0.735844
C8a	75.2782	-0.935759	0.459444	-2.03672
C9orf72	76.1007	0.187142	0.124635	1.50152	0.133221	0.356176
Caap1	109.378	-0.136774	0.0997504	-1.37116	0.170325	0.415611
Cab39	299.199	-0.161595	0.111546	-1.44869	0.147424	0.380505
Cab39l	193.56	-0.395453	0.124699	-3.17125	0.00151783	0.0164551
Cabcoco1	89.4211	-0.723564	0.153616	-4.71021	2.47456e-06	0.000163177
Cabin1	185.9	0.237173	0.113642	2.08702	0.0368863	0.152946
Cables1	67.989	-0.0828936	0.142799	-0.580492	0.561583	0.825301
Cables2	78.0915	0.172013	0.143166	1.20149	0.22956	0.498954
Cacfd1	85.6705	0.0122164	0.113408	0.10772	0.914218	0.975918
Cachd1	164.63	-0.0352949	0.0943265	-0.374178	0.708272	0.904582
Cacna1a	67.6309	-0.00102496	0.18539	-0.00552866	0.995589	0.999466
Cacna1c	71.1493	0.17047	0.195719	0.870994	0.383757	0.673876
Cacna1d	62.6039	0.306431	0.21872	1.40102	0.161208	0.40286
Cacnb3	110.926	0.254679	0.198822	1.28094	0.200216	0.459268
Cacnb4	61.3499	-0.264724	0.223435	-1.1848	0.236098	0.507078
Cactin	75.2573	0.213986	0.14634	1.46226	0.143671	0.374369
Cacul1	221.123	-0.0918521	0.137582	-0.667618	0.504377	0.783457
Cacybp	231.216	0.208337	0.19323	1.07818	0.280951	0.563867
Cad	86.9579	0.738886	0.173814	4.251	2.12814e-05	0.00079522
Cadm1	126.65	1.08018	0.24178	4.46761	7.90986e-06	0.000381303
Cadm4	202.34	-0.480079	0.187941	-2.55441	0.0106367	0.0648751
Cadps2	148.291	-0.187826	0.152903	-1.2284	0.219295	0.485741
Calb1	416.26	-2.35431	0.869335	-2.70817	0.00676544	0.0475501
Calcoco1	91.6306	-0.0728676	0.125773	-0.579357	0.562348	0.825868
Calcrl	124.225	0.527866	0.24688	2.13814	0.0325052	0.139402
Cald1	191.038	0.772657	0.310104	2.4916	0.0127168	0.0728405
Calhm2	72.8912	0.214764	0.188818	1.13741	0.255367	0.530783
Calhm5	47.3412	0.1669	0.252228	0.661702	0.508162	0.787245
Calhm6	59.8173	0.0183544	0.160831	0.114122	0.909141	0.973812
Calm1	1239.59	0.521501	0.214293	2.43358	0.0149501	0.081388
Calm2	1205.34	0.127858	0.169704	0.753419	0.451198	0.737874
Calm3	371.756	-0.267933	0.176489	-1.51813	0.128982	0.348682
Calml4	656.735	-1.15763	0.404397	-2.86262	0.00420154	0.0345029
Calr	1544.98	-0.631586	0.171858	-3.67504	0.000237816	0.00452
Calu	503.324	0.393677	0.20183	1.95054	0.0511115	0.189752
Camk1	229.88	-0.16803	0.11521	-1.45847	0.144712	0.376073
Camk1d	77.9632	0.201938	0.169893	1.18862	0.234589	0.504917
Camk2d	119.042	0.303094	0.138816	2.18343	0.0290042	0.129313
Camk2g	85.711	0.275714	0.138967	1.98402	0.0472541	0.180423
Camkk2	99.5511	0.269945	0.160515	1.68175	0.0926178	0.281963
Camkmt	79.8725	0.100787	0.10968	0.918914	0.358141	0.650275
Caml	160.54	0.0911753	0.108332	0.841632	0.399994	0.688648
Camsap1	87.0901	0.163007	0.137817	1.18277	0.236899	0.507867
Camsap2	120.849	0.0666592	0.128217	0.519894	0.603138	0.849139
Camsap3	127.235	-0.182554	0.130382	-1.40015	0.161469	0.403193
Camta2	132.81	-0.152335	0.112088	-1.35906	0.174128	0.420665
Cand1	146.587	-0.0679395	0.105313	-0.645122	0.518848	0.795949
Cand2	63.27	-0.370693	0.154257	-2.40309	0.0162573	0.086182
Cant1	114.069	-0.0843476	0.115206	-0.732145	0.46408	0.751742
Canx	1713.91	-0.422982	0.137453	-3.0773	0.00208887	0.0210333
Cap1	522.43	0.730595	0.19881	3.67485	0.000237989	0.00452
Capg	293.87	0.349821	0.601697	0.58139	0.560978	0.825082
Capn1	123.485	0.200152	0.160637	1.24599	0.212769	0.477285
Capn10	96.481	-0.149753	0.105503	-1.41942	0.155777	0.393649
Capn15	134.424	-0.0663877	0.115095	-0.576809	0.564068	0.827066
Capn2	373.154	1.17558	0.243388	4.83007	1.36487e-06	0.000108417
Capn5	147.637	0.136363	0.152937	0.891628	0.372592	0.663262
Capn7	131.775	-0.00876253	0.115425	-0.0759151	0.939487	0.983809
Capns1	1341.98	0.557585	0.207532	2.68674	0.00721534	0.0498794
Caprin1	734.441	-0.262876	0.15143	-1.73596	0.0825714	0.261373
Caprin2	107.101	0.186618	0.122859	1.51896	0.128772	0.348461
Capza1	308.995	0.466629	0.203066	2.29792	0.0215665	0.105331
Capza2	751.268	0.0218908	0.157492	0.138997	0.889453	0.969098
Capzb	472.951	0.401072	0.189531	2.11613	0.0343338	0.145174
Car12	338.091	-1.39907	0.62851	-2.22601	0.0260134	0.119734
Car13	78.3506	0.74548	0.192066	3.88138	0.000103864	0.00255036
Car14	210.817	-1.76003	0.622522	-2.82726	0.0046948	0.0373632
Car15	160.09	-0.549176	0.282278	-1.94552	0.0517128	0.191198
Car2	1072.15	-0.871343	0.469247	-1.85689	0.0633263	0.219692
Car3	130.265	-0.96437	0.665761	-1.44852	0.147471	0.380505
Car4	276.517	-0.88818	0.482867	-1.83939	0.0658581	0.225425
Car5a	62.7984	-0.540181	0.243856	-2.21517	0.0267487	0.121962
Car5b	220.294	0.0134139	0.171392	0.078264	0.937618	0.983598
Car9	67.4308	-0.14062	0.157575	-0.892401	0.372178	0.663248
Card10	262.468	0.00121348	0.261092	0.00464771	0.996292	0.999619
Card11	49.202	-0.185261	0.160099	-1.15717	0.247204	0.520797
Card19	190.309	0.380605	0.159233	2.39024	0.0168371	0.0882012
Card9	57.5542	0.10007	0.167101	0.598857	0.549268	0.817645
Carhsp1	175.676	0.601205	0.134786	4.46044	8.17901e-06	0.000392495
Carm1	139.012	0.198011	0.0918108	2.15673	0.0310271	0.134896
Carmil1	175.887	0.102177	0.092302	1.10698	0.268301	0.548053
Carnmt1	98.2698	-0.032119	0.103282	-0.310983	0.755813	0.925459
Cars	132.75	0.667386	0.15178	4.39707	1.0972e-05	0.000484532
Cars2	148.012	-0.242621	0.141995	-1.70866	0.0875145	0.271975
Casc3	144.313	0.0840669	0.109905	0.764903	0.444329	0.731385
Golm2	251.089	-0.303191	0.132535	-2.28764	0.0221586	0.107346
Casd1	134.277	-0.251893	0.122583	-2.05488	0.0398903	0.160562
Cask	85.0531	-0.00355771	0.133618	-0.0266259	0.978758	0.994992
Caskin2	165.505	-0.0544771	0.103692	-0.525375	0.599322	0.847972
Casp1	48.2661	0.174203	0.204404	0.852251	0.394075	0.682833
Casp12	78.3548	-0.0338824	0.237195	-0.142846	0.886412	0.967337
Casp2	96.0361	0.175621	0.123688	1.41987	0.155645	0.393553
Casp3	93.2471	-0.158853	0.124836	-1.27249	0.203199	0.463843
Casp4	104.902	0.205312	0.155032	1.32432	0.185397	0.437922
Casp6	112.424	-0.230269	0.117579	-1.95842	0.0501803	0.187411
Casp7	88.4873	0.102609	0.127452	0.805076	0.420776	0.710196
Casp8	126.073	0.274386	0.121111	2.26557	0.0234775	0.111895
Casp8ap2	82.7274	0.152101	0.126294	1.20434	0.228457	0.497572
Casp9	114.05	-0.204212	0.113448	-1.80005	0.0718531	0.238196
Casr	147.819	-0.907655	0.220206	-4.12185	3.75845e-05	0.00125249
Cast	229.683	0.468302	0.148667	3.15002	0.00163262	0.0174894
Castor1	86.7213	-0.0818832	0.115976	-0.706038	0.480165	0.765563
Castor2	126.46	-0.260671	0.156933	-1.66103	0.0967076	0.2899
Casz1	82.2665	-0.178736	0.141052	-1.26717	0.205096	0.466219
Cat	1568.98	-0.798003	0.402984	-1.98024	0.0476771	0.181351
Cav1	135.045	-0.0597483	0.252663	-0.236474	0.813065	0.943247
Cav2	176.04	0.26294	0.180106	1.45992	0.144312	0.375729
Cavin1	162.1	0.633411	0.264811	2.39194	0.0167596	0.0879774
Cavin2	64.8207	-0.341092	0.197575	-1.72639	0.0842778	0.26514
Cavin3	87.6544	0.649809	0.280686	2.31507	0.0206088	0.102148
Cbarp	71.4923	0.180583	0.187518	0.963017	0.335539	0.628021
Cbfa2t2	159.495	-0.196366	0.101876	-1.9275	0.0539173	0.19636
Cbfa2t3	73.0954	0.356178	0.191819	1.85685	0.0633331	0.219692
Cbfb	192.234	0.451362	0.17928	2.51763	0.0118146	0.0696307
Cbl	131.135	0.317903	0.162558	1.95562	0.0505095	0.188348
Cblb	77.7122	0.101561	0.139509	0.727987	0.466622	0.753946
Cblc	108.378	0.325874	0.18428	1.76836	0.0770011	0.250328
Cbll1	89.2387	-0.154931	0.122074	-1.26916	0.204386	0.465691
Cbr1	766.329	-1.65708	0.425926	-3.89053	0.000100026	0.00247711
Cbr3	82.7997	0.203301	0.263763	0.770771	0.440843	0.728431
Cbr4	141.246	-0.165311	0.110268	-1.49917	0.133828	0.357272
Cbs	195.377	-0.724844	0.252191	-2.87419	0.00405069	0.0337691
Cbwd1	81.567	-0.257197	0.105932	-2.42794	0.0151849	0.0822869
Cbx1	312.311	-0.0594707	0.114123	-0.521109	0.602291	0.849006
Cbx3	166.174	0.0454779	0.11892	0.382425	0.702146	0.902078
Cbx4	144.506	-0.358895	0.187724	-1.91183	0.0558985	0.201993
Cbx5	277.828	-0.108745	0.138202	-0.786856	0.431366	0.720422
Cbx7	149.838	0.0309182	0.110376	0.280118	0.779387	0.934821
Cbx8	301.261	-0.354205	0.15377	-2.30348	0.0212518	0.104171
Cby1	88.2136	-0.0225176	0.129391	-0.174027	0.861844	0.95887
Cc2d1a	102.555	0.201718	0.114513	1.76153	0.0781493	0.25269
Cc2d1b	142.743	0.099278	0.119862	0.828268	0.407519	0.695629
Cc2d2a	78.572	0.0844528	0.159117	0.530761	0.595585	0.845385
Ccar1	218.333	-0.148809	0.138242	-1.07644	0.28173	0.565077
Ccar2	111.898	0.0701729	0.140939	0.497897	0.618557	0.857466
Ccdc102a	68.2685	0.110055	0.204379	0.538485	0.590242	0.842726
Ccdc107	466.761	-0.5792	0.255405	-2.26777	0.0233435	0.111424
Ccdc112	57.218	0.233268	0.151866	1.53602	0.124535	0.340818
Ccdc115	78.0873	0.162884	0.1244	1.30936	0.190414	0.444539
Ccdc117	81.4033	-0.232257	0.112311	-2.06798	0.0386415	0.157129
Ccdc12	202.259	-0.11444	0.107671	-1.06287	0.28784	0.572236
Ccdc120	71.3132	0.407546	0.149503	2.726	0.00641069	0.0456957
Ccdc124	297.66	0.134438	0.156794	0.857415	0.391216	0.680305
Ccdc127	104.348	0.087599	0.102211	0.857042	0.391422	0.680476
Ccdc134	69.5953	0.113002	0.135001	0.83704	0.40257	0.690808
Ccdc138	80.5596	-0.0830443	0.118684	-0.699707	0.48411	0.768226
Ccdc141	179.283	-0.597265	0.215861	-2.7669	0.00565921	0.0419816
Ccdc142	89.7043	0.0365108	0.108461	0.336627	0.736398	0.916674
Ccdc148	71.2238	-0.0781803	0.146792	-0.53259	0.594317	0.84482
Ccdc149	73.7487	0.204058	0.121751	1.67603	0.0937325	0.284509
Ccdc157	96.9869	0.0907915	0.111395	0.815043	0.415048	0.704199
Ccdc160	85.4411	-0.162667	0.115556	-1.40768	0.159225	0.399564
Ccdc163	93.6996	0.0706695	0.131923	0.535687	0.592175	0.84395
Ccdc167	77.0066	-0.154452	0.120977	-1.2767	0.201707	0.461399
Ccdc170	68.8317	-0.795971	0.338269	-2.35307	0.0186191	0.0948988
Ccdc181	135.704	-0.0525087	0.0960113	-0.546901	0.584447	0.838577
Ccdc186	135.912	0.0897326	0.102037	0.879414	0.379177	0.669885
Ccdc191	71.5388	0.176203	0.12303	1.4322	0.152086	0.388638
ccdc198	490.735	-0.733189	0.260897	-2.81026	0.00495009	0.0387839
Ccdc22	124.203	0.0507038	0.124052	0.408731	0.682737	0.892224
Ccdc25	134.43	-0.0965129	0.0929977	-1.0378	0.299364	0.586105
Ccdc28a	106.719	0.0851215	0.122841	0.692938	0.488348	0.772138
Ccdc28b	99.4408	-0.305295	0.131487	-2.32186	0.0202403	0.100842
Ccdc30	76.7917	-0.0513144	0.119212	-0.430447	0.66687	0.883772
Ccdc34	74.3268	0.101294	0.144435	0.701308	0.483111	0.767797
Ccdc43	107.745	0.0362134	0.101917	0.355324	0.722347	0.912126
Ccdc47	295.725	-0.167528	0.121853	-1.37483	0.169184	0.414429
Ccdc50	435.587	0.16343	0.129457	1.26243	0.206796	0.468994
Ccdc58	103.937	-0.169486	0.119074	-1.42337	0.154629	0.392082
Ccdc59	120.11	0.387263	0.149686	2.58717	0.00967688	0.0608055
Ccdc6	188.623	-0.000943318	0.114063	-0.00827018	0.993401	0.998829
Ccdc61	68.2011	-0.0825379	0.133997	-0.615967	0.537916	0.810049
Ccdc66	71.351	-0.132548	0.12448	-1.06482	0.286959	0.571295
Ccdc68	77.0753	-0.577971	0.179584	-3.21839	0.00128912	0.0144983
Ccdc71	131.709	0.0467493	0.124066	0.37681	0.706315	0.904014
Ccdc71l	269.241	0.040364	0.116869	0.345379	0.729809	0.914413
Ccdc8	57.4518	0.188355	0.209132	0.900651	0.367774	0.658556
Ccdc80	205.866	0.173072	0.514516	0.336378	0.736586	0.916681
Ccdc82	87.3715	0.160349	0.127252	1.26009	0.207637	0.470396
Ccdc83	113.978	0.100935	0.0947144	1.06567	0.286571	0.571081
Ccdc84	79.9641	-0.0164365	0.135329	-0.121456	0.90333	0.972478
Ccdc85b	202.4	-0.0220351	0.128561	-0.171398	0.863911	0.959563
Ccdc85c	123.002	-0.392659	0.127361	-3.08304	0.00204898	0.0207477
Ccdc88a	91.8341	0.236525	0.140532	1.68306	0.0923627	0.281365
Ccdc88b	64.6325	0.468758	0.235545	1.9901	0.0465799	0.17849
Ccdc88c	96.7252	-0.175046	0.210923	-0.829906	0.406592	0.694799
Ccdc90b	135.841	-0.17908	0.0918484	-1.94973	0.0512082	0.189888
Ccdc91	171.71	-0.328571	0.131223	-2.50391	0.0122829	0.0713831
Ccdc93	117.322	-0.0862078	0.126762	-0.680077	0.496456	0.778033
Ccdc97	140.595	0.290254	0.122556	2.36835	0.0178678	0.0921089
Cchcr1	69.4328	0.12669	0.151742	0.834904	0.403772	0.691705
Cck	67.1271	0.128956	0.187761	0.686808	0.492204	0.775237
Cckar	166.449	-0.947688	0.294761	-3.21511	0.00130395	0.014626
Ccl12	77.2862	0.251356	0.21643	1.16137	0.24549	0.518701
Ccl17	47.6313	0.465779	0.253534	1.83715	0.0661879	0.225994
Ccl19	88.1772	-0.12536	0.243478	-0.514871	0.606643	0.85101
Ccl2	172.872	1.73974	0.48591	3.58038	0.000343089	0.0057573
Ccl20	64.6877	0.368152	0.357937	1.02854	0.303697	0.591471
Ccl21a	62.234	0.132684	0.327674	0.404928	0.685531	0.893076
Ccl22	45.6199	0.140527	0.248921	0.564544	0.572384	0.831795
Ccl27a	178.466	-0.145215	0.101131	-1.4359	0.151031	0.386842
Ccl28	65.4349	-0.476147	0.268772	-1.77157	0.0764666	0.248975
Ccl3	51.8108	0.0423993	0.19294	0.219753	0.826063	0.947254
Ccl4	58.1035	0.22228	0.207188	1.07285	0.283341	0.56722
Ccl5	127.001	0.2143	0.278055	0.77071	0.440879	0.728431
Ccl7	54.2368	0.626969	0.255927	2.4498	0.0142937	0.0787996
Ccl8	78.0359	-0.0345427	0.321692	-0.107378	0.914489	0.975918
Ccl9	98.1219	1.3478	0.445811	3.02325	0.00250074	0.0238373
Ccm2	134.491	0.405681	0.174139	2.32964	0.0198252	0.0993638
Ccn2	208.562	1.56914	0.43657	3.59425	0.000325325	0.0055979
Ccn4	72.236	0.103767	0.153711	0.675079	0.499625	0.780008
Ccnb2	54.9573	-0.109904	0.221605	-0.495945	0.619933	0.858095
Ccnc	111.907	-0.0414487	0.115725	-0.358166	0.720219	0.91073
Ccnd1	432.952	0.5251	0.336835	1.55892	0.119015	0.331265
Ccnd2	101.672	0.390431	0.204947	1.90504	0.0567752	0.203595
Ccnd3	146.891	-0.496183	0.107125	-4.63179	3.6252e-06	0.000214959
Ccndbp1	168.033	0.0737788	0.119823	0.615733	0.53807	0.810185
Ccng1	355.196	-0.363408	0.251556	-1.44464	0.14856	0.382621
Ccng2	68.3786	-0.0968374	0.129783	-0.74615	0.455577	0.742061
Ccnh	168.007	-0.0919846	0.103391	-0.889678	0.373639	0.664001
Ccni	548.62	-0.545885	0.174557	-3.12727	0.00176438	0.0184167
Ccnj	71.3555	-0.210985	0.130866	-1.61222	0.106914	0.309851
Ccnk	141.209	0.0159383	0.107934	0.147667	0.882605	0.965934
Ccnl1	165.842	0.184427	0.136209	1.354	0.175736	0.423172
Ccnl2	160.42	-0.263947	0.146104	-1.80656	0.0708304	0.236443
Ccnq	118.643	-0.0938664	0.133913	-0.700951	0.483334	0.767829
Ccnt1	118.64	0.0108598	0.126657	0.0857415	0.931672	0.981413
Ccnt2	163.995	0.0541187	0.103772	0.521513	0.60201	0.848876
Ccny	243.138	-0.287373	0.120374	-2.38733	0.0169711	0.0887559
Ccnyl1	113.476	0.451904	0.131296	3.44188	0.000577692	0.00828178
Ccp110	84.6796	0.00528863	0.12544	0.0421606	0.966371	0.992397
Ccpg1	346.319	-0.438195	0.158652	-2.762	0.00574491	0.0423574
Ccpg1os	123.087	-0.245232	0.137761	-1.78013	0.0750554	0.245743
Ccr1	76.4328	0.924683	0.317272	2.91448	0.00356282	0.0310548
Ccr2	52.7947	0.199971	0.211303	0.946369	0.34396	0.637648
Ccr5	99.5446	0.930063	0.399513	2.32799	0.0199125	0.0997203
Ccrl2	89.2345	0.0124675	0.143487	0.0868899	0.930759	0.980797
Ccs	225.888	-0.886475	0.213104	-4.15983	3.18485e-05	0.00110205
Ccser1	101.006	0.07936	0.182409	0.435067	0.663514	0.882031
Ccser2	308.908	-0.983967	0.205222	-4.79465	1.62957e-06	0.000124736
Cct2	537.823	0.380857	0.148949	2.55696	0.0105592	0.0645198
Cct3	569.613	0.622851	0.130868	4.75939	1.94176e-06	0.000140964
Cct4	582.1	0.203411	0.140825	1.44442	0.148621	0.382621
Cct5	650.708	0.400303	0.13904	2.87906	0.00398865	0.0334284
Cct6a	364.003	0.257254	0.145125	1.77264	0.0762884	0.248523
Cct7	347.361	0.109652	0.134047	0.818012	0.41335	0.702356
Cct8	527.678	0.16289	0.135575	1.20148	0.229566	0.498954
Ccz1	145.111	-0.0319173	0.108461	-0.294274	0.768549	0.929426
Cd14	195.699	1.27795	0.291008	4.39146	1.12594e-05	0.000488682
Cd151	304.092	0.684189	0.14009	4.88391	1.04004e-06	8.8755e-05
Cd164	1084.25	-0.268817	0.211929	-1.26843	0.204645	0.465874
Cd180	67.2891	0.0100034	0.177587	0.0563293	0.955079	0.989066
Cd1d1	70.0901	-0.0662536	0.158524	-0.41794	0.675991	0.887594
Cd2	64.2753	0.182836	0.165228	1.10657	0.268482	0.54808
Cd200	114.824	0.100423	0.174917	0.574116	0.565889	0.828445
Cd200r1	58.6101	0.128115	0.149521	0.856839	0.391534	0.680577
Cd209a	67.3613	0.122273	0.190811	0.640808	0.521647	0.797964
Cd22	62.4637	-0.146816	0.147132	-0.997848	0.318353	0.608199
Cd247	65.1896	0.197992	0.179963	1.10018	0.271253	0.551678
Cd248	95.9049	-0.051129	0.211485	-0.241762	0.808964	0.941966
Cd24a	851.564	1.9292	0.447218	4.31378	1.6049e-05	0.00063542
Cd274	63.8468	-0.0352421	0.175581	-0.200717	0.84092	0.951089
Cd276	58.643	0.037312	0.204345	0.182593	0.855118	0.956403
Cd2ap	462.896	0.814272	0.163875	4.96887	6.73426e-07	6.64482e-05
Cd2bp2	192.189	0.042355	0.122996	0.344361	0.730575	0.915029
Cd300a	61.083	1.05002	0.388168	2.70507	0.00682902	0.0478638
Cd300c2	65.1571	0.932469	0.470251	1.98292	0.0473768	0.180558
Cd300lb	62.718	0.608195	0.259655	2.34232	0.0191644	0.0970515
Cd300ld3	106.542	0.502961	0.244507	2.05704	0.0396823	0.160175
Cd300lf	95.3812	1.12759	0.408449	2.76066	0.0057684	0.0424315
Cd300lg	110.163	0.0197365	0.243405	0.0810853	0.935374	0.982736
Cd302	187.384	-0.273741	0.193435	-1.41516	0.157021	0.395489
Cd320	92.9939	-0.295087	0.106673	-2.76629	0.00566989	0.0420251
Cd33	55.2053	0.976432	0.385813	2.53084	0.0113789	0.06779
Cd34	129.45	0.74307	0.23926	3.1057	0.00189829	0.0196037
Cd36	452.243	0.782732	0.943876	0.829274	0.40695	0.695188
Cd37	66.7158	0.727601	0.306685	2.37247	0.0176698	0.0914253
Cd38	48.5927	0.0905843	0.234256	0.386689	0.698987	0.899827
Cd3e	61.7554	-0.0570364	0.249751	-0.228373	0.819356	0.945236
Cd3g	73.7462	-0.0265067	0.16418	-0.161449	0.871739	0.961847
Cd4	62.9969	0.148483	0.160912	0.922761	0.356132	0.64868
Cd40	72.3741	0.170579	0.170481	1.00057	0.317034	0.606486
Cd44	210.593	2.05439	0.557339	3.68607	0.000227744	0.00438684
Cd47	184.179	0.243966	0.202344	1.2057	0.227932	0.49677
Cd48	76.6969	0.531988	0.288694	1.84274	0.0653671	0.22459
Cd52	261.825	1.90852	0.539712	3.53617	0.000405968	0.00649858
Cd53	178.455	1.13041	0.414042	2.73018	0.00632996	0.0452704
Cd55	61.8659	-0.134932	0.202027	-0.667893	0.504202	0.783327
Cd59a	152.33	-0.192282	0.128445	-1.49699	0.134396	0.358256
Cd63	6017.06	-0.0124835	0.233823	-0.0533887	0.957422	0.989811
Cd68	162.957	1.38887	0.386789	3.59076	0.000329718	0.0056351
Cd72	79.0019	-0.0341055	0.24352	-0.140052	0.888619	0.968792
Cd74	2496.01	0.20106	0.343803	0.584811	0.558675	0.823612
Cd79b	48.8045	-0.126468	0.150922	-0.837972	0.402047	0.690434
Cd81	806.334	-0.294606	0.174574	-1.68757	0.0914935	0.279662
Cd82	399.231	0.430509	0.282805	1.52228	0.127939	0.346827
Cd83	61.1692	0.00514125	0.153027	0.0335969	0.973199	0.993485
Cd84	77.6326	0.306901	0.216736	1.41602	0.156771	0.395272
Cd86	72.0788	0.0648032	0.12949	0.500448	0.61676	0.856102
Cd9	766.627	0.789635	0.230724	3.42241	0.000620677	0.0087005
Cd93	133.413	0.968926	0.292678	3.31056	0.000931097	0.0116203
Cd99	2362.57	0.0183343	0.177455	0.103318	0.91771	0.977045
Cd99l2	147.174	-0.00411092	0.0950666	-0.0432425	0.965508	0.992397
Cda	396.479	0.117012	0.394588	0.296542	0.766817	0.929148
Cdan1	96.5295	-0.0693395	0.11014	-0.62956	0.528982	0.80417
Cdc123	239.338	-0.0490887	0.100771	-0.48713	0.626166	0.860646
Cdc14a	104.879	0.213505	0.148434	1.43838	0.150326	0.385455
Cdc14b	187.024	0.215382	0.208469	1.03316	0.301529	0.589339
Cdc16	157.363	0.183277	0.0965041	1.89916	0.0575429	0.205476
Cdc20	69.7057	0.0877067	0.201134	0.436062	0.662792	0.881476
Cdc23	75.9219	0.0783203	0.119806	0.653725	0.513289	0.791612
Cdc25a	84.9117	-0.127318	0.121041	-1.05186	0.292865	0.578493
Cdc25b	78.0836	0.183716	0.134269	1.36827	0.171229	0.417172
Cdc26	169.045	-0.117281	0.122504	-0.957364	0.338383	0.63125
Cdc27	208.1	0.0205503	0.116962	0.175701	0.860529	0.95862
Cdc34	256.872	0.180655	0.151081	1.19575	0.231794	0.501305
Cdc37	379.081	0.216602	0.0999972	2.16608	0.0303049	0.132706
Cdc37l1	200.36	-0.229011	0.137012	-1.67147	0.0946293	0.286185
Cdc40	126.491	-0.066381	0.0935382	-0.709667	0.477911	0.763851
Cdc42	1066.57	0.316946	0.137557	2.30411	0.0212166	0.104064
Cdc42bpa	182.659	0.00118316	0.119589	0.00989355	0.992106	0.998325
Cdc42bpb	258.161	-0.00527918	0.105852	-0.0498731	0.960224	0.990791
Cdc42bpg	111.862	-0.309683	0.124216	-2.4931	0.0126633	0.0727574
Cdc42ep1	165.689	0.469984	0.149813	3.13714	0.00170606	0.0180109
Cdc42ep2	68.7445	0.321571	0.162909	1.97392	0.0483904	0.18309
Cdc42ep3	74.5082	0.00692082	0.17005	0.0406987	0.967536	0.992397
Cdc42ep4	152.64	0.477396	0.162474	2.93829	0.00330027	0.0294575
Cdc42se1	365.445	0.219555	0.179826	1.22093	0.222111	0.489216
Cdc42se2	199.926	0.32539	0.14952	2.17624	0.0295375	0.130852
Cdc5l	193.67	-0.206875	0.118966	-1.73894	0.0820452	0.259902
Cdc73	238.346	0.042851	0.113364	0.377996	0.705434	0.903815
Cdca3	53.7564	-0.119839	0.245368	-0.488404	0.625264	0.860155
Cdca4	77.0745	0.546462	0.195803	2.79087	0.00525663	0.0402215
Cdcp1	101.513	-0.0430796	0.161148	-0.26733	0.789215	0.938291
Cdh1	390.628	0.406939	0.223836	1.81802	0.0690605	0.232923
Cdh11	199.618	-0.0624448	0.357579	-0.174632	0.861369	0.958747
Cdh16	1290.11	-0.408945	0.238055	-1.71786	0.0858221	0.268566
Cdh3	174.12	0.247189	0.197517	1.25148	0.210758	0.474826
Cdh5	147.133	0.731481	0.265857	2.75141	0.00593397	0.0433715
Cdh6	204.933	-0.117951	0.44325	-0.266104	0.790159	0.938291
Cdhr2	127.441	-0.632272	0.359056	-1.76093	0.0782508	0.252747
Cdhr5	642.859	-0.453271	0.342043	-1.32518	0.18511	0.437325
Cdip1	162.443	-0.153533	0.109313	-1.40452	0.160165	0.401048
Cdipt	292.072	0.138414	0.118906	1.16406	0.244398	0.517476
Cdk10	176.906	-0.109863	0.120436	-0.912214	0.361656	0.653277
Cdk11b	236.337	0.206238	0.100883	2.04432	0.0409217	0.163196
Cdk12	139.906	0.0972054	0.105856	0.918282	0.358471	0.650502
Cdk13	255.781	-0.0239377	0.114939	-0.208265	0.835022	0.949726
Cdk14	75.4157	0.171704	0.184784	0.929217	0.352776	0.646109
Cdk16	351.731	-0.148025	0.121567	-1.21764	0.223359	0.490699
Cdk17	117.156	0.593057	0.228881	2.59111	0.00956658	0.0604966
Cdk18	154.739	-0.304449	0.21843	-1.39381	0.163376	0.405709
Cdk19	132.017	0.0735224	0.108757	0.676022	0.499027	0.779653
Cdk2	90.7869	0.238307	0.139693	1.70593	0.0880209	0.272945
Cdk2ap1	292.75	0.358528	0.173231	2.06965	0.0384851	0.156695
Cdk2ap2	274.545	0.262641	0.240245	1.09322	0.274295	0.555274
Cdk4	489.035	0.301469	0.13279	2.27027	0.023191	0.110822
Cdk5	169.05	-0.176774	0.0972362	-1.81799	0.0690656	0.232923
Cdk5rap2	67.6796	-0.0993032	0.127894	-0.776448	0.437484	0.726265
Cdk5rap3	218.871	-0.227192	0.116775	-1.94555	0.0517089	0.191198
Cdk6	223.445	1.08199	0.215277	5.02603	5.00736e-07	5.18385e-05
Cdk7	158.254	-0.0689527	0.104214	-0.661647	0.508197	0.787245
Cdk8	184.982	-0.15762	0.100662	-1.56583	0.117389	0.328013
Cdk9	307.762	0.108173	0.131631	0.821788	0.411198	0.699923
Cdkal1	164.18	-0.112311	0.116359	-0.965212	0.334439	0.626607
Cdkl1	420.788	-1.68144	0.364618	-4.61152	3.99737e-06	0.000231591
Cdkn1a	183.68	1.58954	0.381446	4.16713	3.08453e-05	0.00107618
Cdkn1b	286.629	-0.0883178	0.10255	-0.861218	0.389118	0.678525
Cdkn1c	99.3313	-0.412749	0.309857	-1.33206	0.18284	0.434808
Cdkn2aip	208.715	-0.163216	0.136988	-1.19146	0.233471	0.503456
Cdkn2aipnl	119.345	0.299424	0.132907	2.25289	0.0242662	0.114281
Cdkn2c	97.5578	-0.0645621	0.12797	-0.504508	0.613905	0.854856
Cdkn2d	84.3565	0.0678618	0.120913	0.561243	0.574632	0.833154
Cdo1	229.638	-1.26937	0.384959	-3.29741	0.000975804	0.0120355
Cdon	61.0289	0.152288	0.161965	0.940253	0.347088	0.640426
Cdpf1	108.918	-0.00151882	0.101527	-0.0149597	0.988064	0.997685
Cdr2	214.158	-0.277768	0.211997	-1.31024	0.190114	0.444364
Cdr2l	63.0906	0.419631	0.179114	2.34281	0.0191392	0.0970015
Cds1	145.604	-0.375058	0.151732	-2.47185	0.0134417	0.0756192
Cds2	289.602	0.185109	0.118066	1.56784	0.116918	0.327059
Cdt1	89.7462	1.11229	0.272314	4.08457	4.41577e-05	0.00140836
Cdv3	360.695	0.168629	0.165263	1.02037	0.307555	0.595212
Cdyl	68.3021	0.14659	0.150077	0.976764	0.328686	0.619432
Cdyl2	65.6441	-0.123418	0.143596	-0.85948	0.390076	0.679351
Ceacam1	83.2726	-0.846679	0.308979	-2.74025	0.00613922	0.0443837
Ceacam2	135.541	-2.8478	0.783202	-3.63609
Cebpa	175.791	-0.373699	0.110095	-3.39433	0.00068796	0.00933291
Cebpb	96.7639	0.863384	0.2112	4.08798	4.35138e-05	0.00139487
Cebpd	134.209	0.262569	0.425513	0.617065	0.537192	0.809711
Cebpg	66.0554	-0.0566213	0.184632	-0.306672	0.759093	0.92665
Cebpz	102.859	0.166234	0.105493	1.57578	0.115077	0.324426
Cebpzos	199.086	-0.297709	0.126592	-2.35171	0.0186871	0.0951685
Celf1	273.411	0.153949	0.115366	1.33445	0.182058	0.433601
Celf2	156.762	0.568473	0.334945	1.69721	0.0896563	0.276253
Celsr1	134.171	-0.205436	0.138984	-1.47812	0.139375	0.367573
Celsr2	239.309	-0.290996	0.138073	-2.10756	0.0350692	0.147347
Cemip2	137.406	-0.204505	0.171018	-1.1958	0.231773	0.501305
Cenpa	62.4856	0.012017	0.169851	0.0707504	0.943596	0.985131
Cenpb	200.712	-0.14947	0.11894	-1.25669	0.208867	0.471833
Cenpc1	78.5864	0.0452439	0.12701	0.356224	0.721673	0.911655
Cenph	109.413	0.171346	0.157193	1.09003	0.275698	0.557139
Cenpj	74.1172	0.0197639	0.117316	0.168468	0.866215	0.960349
Cenpl	91.8055	-0.0247119	0.135409	-0.182498	0.855192	0.956403
Cenpo	69.8253	-0.113672	0.124142	-0.915659	0.359846	0.651872
Cenpt	96.3889	0.149383	0.12302	1.2143	0.224635	0.492302
Cenpv	142.638	0.00337109	0.145248	0.0232091	0.981483	0.996234
Cenpx	284.147	-0.562953	0.194815	-2.88967	0.00385641	0.0327776
Cep104	124.172	-0.0663147	0.107769	-0.615339	0.538331	0.810263
Cep112	112.014	0.0630541	0.116773	0.539973	0.589216	0.84201
Cep120	119.392	0.13459	0.102799	1.30924	0.190451	0.444539
Cep126	88.3379	-0.255952	0.126957	-2.01605	0.0437943	0.171458
Cep135	76.8391	0.0836589	0.124685	0.67096	0.502246	0.781916
Cep162	83.0636	0.403356	0.138058	2.92164	0.0034819	0.0305817
Cep164	73.6138	-0.0287028	0.122924	-0.233501	0.815373	0.943841
Cep170	100.198	0.819832	0.225399	3.63724	0.000275572	0.00494385
Cep170b	318.852	0.137446	0.164768	0.834178	0.404181	0.692177
Cep19	109.248	-0.219806	0.132344	-1.66087	0.096739	0.2899
Cep192	79.2369	0.42151	0.165251	2.55072	0.01075	0.06515
Cep250	91.6326	0.178596	0.137085	1.30281	0.192638	0.447823
Cep290	88.247	0.0153728	0.104813	0.146669	0.883394	0.965996
Cep295	71.903	0.139687	0.119079	1.17306	0.240773	0.512637
Cep350	186.155	-0.188173	0.119856	-1.56999	0.116417	0.326372
Cep44	78.8863	-0.0277582	0.117913	-0.235414	0.813888	0.943497
Cep57	103.807	0.11029	0.101677	1.08472	0.278047	0.559908
Cep63	127.728	-0.286796	0.106463	-2.69385	0.00706326	0.0490419
Cep68	90.6975	-0.194872	0.11058	-1.76227	0.0780232	0.252564
Cep83	95.9901	0.170421	0.135351	1.2591	0.207993	0.471033
Cep89	96.7787	-0.0479671	0.112208	-0.427484	0.669027	0.884679
Cep95	69.1841	-0.102566	0.145181	-0.706469	0.479896	0.765563
Cep97	95.2619	-0.0356765	0.117709	-0.303092	0.76182	0.92758
Cept1	186.385	-0.00789608	0.107729	-0.0732959	0.941571	0.984655
Cercam	53.3702	0.0504343	0.206227	0.244557	0.806799	0.941601
Cerk	130.566	0.190009	0.162098	1.17219	0.241121	0.513291
Cers2	569.34	-0.0328409	0.151096	-0.217352	0.827934	0.94769
Cers4	92.5111	-0.0104762	0.189655	-0.0552382	0.955949	0.989399
Cers5	166.416	0.305255	0.261805	1.16597	0.243628	0.516117
Cers6	202.458	-0.301199	0.22619	-1.33162	0.182985	0.43486
Ces1d	302.971	-1.56895	0.731404	-2.14512	0.0319435	0.137648
Ces1e	139.565	-0.861936	0.457245	-1.88506	0.0594213	0.209986
Ces1f	259.786	-0.173121	0.718331	-0.241005	0.809552	0.942267
Ces1g	80.0705	0.154577	0.205975	0.750466	0.452974	0.73906
Ces2b	63.506	-0.41138	0.227196	-1.81068	0.0701907	0.23541
Ces2c	178.198	0.0789549	0.409986	0.19258	0.847288	0.953936
Cetn2	215.475	-0.331085	0.122879	-2.69439	0.00705168	0.0490143
Cetn3	175.036	0.0730756	0.0891929	0.819299	0.412616	0.701675
Cetn4	74.9455	-0.19881	0.121759	-1.63282	0.102506	0.301484
Cfap20	170.949	-0.28324	0.106244	-2.66593	0.00767758	0.0522796
Cfap298	163.143	-0.0194823	0.127455	-0.152856	0.878512	0.964475
Cfap36	199.042	-0.128249	0.11802	-1.08667	0.277183	0.559059
Cfap410	105.444	-0.133484	0.12895	-1.03516	0.300594	0.587786
Cfap69	150.187	-0.0423309	0.168009	-0.251957	0.801075	0.940644
Cfap97	100.772	-0.12749	0.1289	-0.989065	0.322632	0.613003
Cfb	156.882	-0.295706	0.36666	-0.806485	0.419963	0.709614
Cfdp1	281.769	0.108376	0.0987517	1.09746	0.27244	0.553196
Cfi	142.931	0.240995	0.408649	0.589736	0.555368	0.821615
Cfl1	2562.42	0.778926	0.240051	3.24484	0.00117516	0.0136669
Cfl2	300.448	0.0550364	0.122097	0.450758	0.652164	0.876205
Cflar	163.546	-0.158438	0.148224	-1.0689	0.285113	0.569144
Cfp	109.846	0.686871	0.306605	2.24025	0.0250748	0.116794
Cftr	86.1294	0.297405	0.155463	1.91303	0.0557445	0.201643
Cgas	69.1806	-0.0498701	0.140341	-0.355348	0.722329	0.912126
Cggbp1	233.543	0.0612423	0.102198	0.599249	0.549007	0.817491
Cgn	137.863	0.467729	0.273635	1.70932	0.0873921	0.271804
Cgnl1	512.528	-0.718318	0.193556	-3.71117	0.000206301	0.00408985
Cgref1	259.27	-0.262965	0.285566	-0.920857	0.357125	0.649254
Cgrrf1	129.232	-0.259419	0.107457	-2.41415	0.0157718	0.0844774
Ch25h	69.0206	0.605426	0.220461	2.74618	0.00602945	0.0439423
Chac2	117.966	-0.493212	0.148981	-3.31056	0.000931086	0.0116203
Chaf1b	72.1661	0.522231	0.187633	2.78325	0.00538167	0.0408591
Champ1	97.8021	-0.0835222	0.116862	-0.714708	0.47479	0.760783
Chchd1	411.174	-0.141134	0.12222	-1.15475	0.248191	0.521785
Chchd10	1532.18	-1.13643	0.335043	-3.39188	0.000694145	0.00937002
Chchd3	496.701	-0.865304	0.195183	-4.43329	9.2807e-06	0.000430938
Chchd4	165.893	-0.301599	0.164152	-1.83732	0.0661628	0.22597
Chchd5	131.588	-0.0509281	0.0985857	-0.516587	0.605445	0.85059
Chchd6	119.497	-0.178839	0.120177	-1.48813	0.136717	0.362413
Chchd7	204.163	-0.564125	0.177764	-3.17346	0.00150635	0.0163923
Chd1	192.575	-0.119532	0.0921894	-1.29659	0.194771	0.451285
Chd1l	98.6286	0.0324497	0.106321	0.305204	0.76021	0.92665
Chd2	189.585	-0.00388514	0.108935	-0.0356648	0.97155	0.993275
Chd3	420.268	-0.344318	0.287132	-1.19916	0.230465	0.500562
Chd4	721.067	-0.107555	0.135209	-0.795473	0.426338	0.714903
Chd6	140.228	-0.0615238	0.107862	-0.570392	0.568412	0.829788
Chd7	78.9215	0.125405	0.156978	0.798871	0.424365	0.713093
Chd8	128.404	0.0756694	0.135703	0.557611	0.57711	0.83424
Chd9	155.266	0.0513285	0.101808	0.504169	0.614143	0.854856
Chdh	306.984	-0.143748	0.283209	-0.507569	0.611756	0.854132
Chek2	82.5982	-0.0659129	0.112894	-0.583848	0.559322	0.823915
Cherp	215.053	0.117468	0.101008	1.16296	0.244847	0.518112
Chfr	112.014	-0.0270616	0.120506	-0.224566	0.822317	0.946446
Chic1	85.6319	-0.0943063	0.191159	-0.493339	0.621773	0.859378
Chic2	4308.32	-0.142031	0.160736	-0.88363	0.376896	0.66791
Chid1	173.38	-0.273634	0.0959196	-2.85274	0.00433436	0.0352299
Chka	164.212	0.15307	0.148944	1.0277	0.304091	0.591692
Chkb	182.393	-0.021688	0.114261	-0.189811	0.849457	0.954591
Chm	99.6944	0.0162439	0.107213	0.151511	0.879573	0.964994
Chml	99.8508	0.0325101	0.127859	0.254264	0.799291	0.940211
Chmp1a	261.916	-0.214602	0.131753	-1.62882	0.103351	0.302788
Chmp1b	212.54	0.0229421	0.116145	0.197531	0.843412	0.951863
Chmp2a	228.679	0.161857	0.105191	1.5387	0.123877	0.339753
Chmp2b	277.004	0.191213	0.11838	1.61525	0.106257	0.308653
Chmp3	257.586	-0.142291	0.134469	-1.05817	0.289978	0.574679
Chmp4b	592.042	0.266736	0.147427	1.80928	0.0704082	0.235752
Chmp4c	96.6453	0.340825	0.16481	2.06799	0.0386413	0.157129
Chmp5	197.855	-0.33487	0.131259	-2.55121	0.010735	0.0651125
Chmp6	257.655	-0.382648	0.18722	-2.04385	0.0409686	0.163331
Chmp7	159.064	-0.143078	0.0960788	-1.48918	0.136441	0.362104
Chn2	69.8173	-0.170487	0.145255	-1.17371	0.240512	0.512318
Chordc1	113.727	-0.0485561	0.123514	-0.393124	0.694228	0.897451
Chp1	321.02	-0.327222	0.13243	-2.47091	0.0134768	0.0756497
Chpf	125.748	0.200712	0.160824	1.24802	0.212024	0.476828
Chpf2	166.436	0.261404	0.123187	2.12201	0.0338366	0.143456
Chpt1	3264.77	-0.987204	0.417142	-2.36659	0.0179529	0.0924358
Chrac1	174.25	-0.123561	0.110764	-1.11554	0.264621	0.543175
Chrna4	174.537	-1.44554	0.521073	-2.77417	0.00553435	0.0414338
Chrnb1	105.203	0.770391	0.218149	3.53149	0.000413218	0.00657298
Chst12	62.8886	0.0998507	0.194743	0.51273	0.60814	0.852177
Chst14	94.2631	0.0916487	0.154441	0.593421	0.552899	0.820096
Chst15	117.241	-0.217649	0.190512	-1.14244	0.253271	0.527857
Chst2	65.9306	0.162808	0.139164	1.1699	0.24204	0.51464
Chsy1	106.368	0.114693	0.132027	0.868708	0.385007	0.674333
Chtf8	341.132	0.125823	0.138761	0.906763	0.364532	0.656127
Chtop	242.825	-0.013441	0.113946	-0.117959	0.9061	0.973474
Chuk	429.066	-0.544277	0.204295	-2.66416	0.00771799	0.0524558
Ciao1	120.161	-0.0832425	0.123337	-0.674918	0.499728	0.780072
Ciao2a	135.089	-0.459861	0.12959	-3.54859	0.000387305	0.0062516
Ciao2b	124.922	-0.176718	0.117629	-1.50234	0.13301	0.355989
Ciao3	165.613	-0.313844	0.121979	-2.57292	0.0100843	0.0624952
Ciapin1	132.863	-0.190466	0.110373	-1.72567	0.0844072	0.265322
Ciart	76.31	-0.134989	0.122441	-1.10248	0.270252	0.550707
Cib1	360.298	-0.36713	0.251337	-1.46071	0.144096	0.375321
Cic	215.193	0.561674	0.127343	4.41074	1.0302e-05	0.000471429
Cideb	588.629	-0.918951	0.384061	-2.39272	0.016724	0.0879004
Ciita	102.204	0.0262035	0.226486	0.115696	0.907894	0.973474
Cilk1	136.611	0.199735	0.138262	1.44461	0.148567	0.382621
Cinp	124.416	0.32878	0.116009	2.83408	0.00459572	0.0368299
Cipc	125.769	-0.108981	0.144405	-0.754693	0.450433	0.737164
Cir1	113.285	0.0136094	0.110002	0.12372	0.901537	0.972154
Cirbp	236.708	0.0653531	0.120131	0.544013	0.586432	0.839951
Cisd1	821.046	-1.2201	0.32489	-3.75541	0.000173055	0.00360674
Cisd2	405.847	-0.227887	0.141736	-1.60782	0.107874	0.311487
Cisd3	313.693	-0.6464	0.219433	-2.94577	0.00322147	0.0288561
Cish	230.029	-0.784384	0.17266	-4.54293	5.54786e-06	0.000290086
Cit	72.3063	-0.379767	0.198479	-1.91338	0.0556994	0.201629
Cited2	251.535	-0.12323	0.237602	-0.51864	0.604012	0.849754
Ciz1	163.877	0.0213792	0.0877796	0.243555	0.807575	0.941601
Ckap4	154.127	0.718547	0.279785	2.56821	0.0102225	0.0631022
Ckap5	112.108	0.0333517	0.103243	0.32304	0.746665	0.921204
Ckb	158.201	-0.925385	0.298626	-3.09881	0.00194298	0.0199187
Cklf	83.7458	0.142143	0.139508	1.01889	0.308256	0.595939
Ckmt1	151.192	-0.521819	0.230952	-2.25942	0.0238571	0.113234
Cks1b	82.4288	0.551654	0.19186	2.87529	0.00403652	0.0336954
Cks2	168.976	-0.585225	0.186164	-3.1436	0.00166886	0.0177431
Clasp1	161.84	0.11332	0.126419	0.896387	0.370046	0.660871
Clasp2	157.792	0.11208	0.127514	0.878964	0.379421	0.670035
Clasrp	75.8256	-0.00167184	0.116357	-0.0143682	0.988536	0.997697
Clba1	109.756	-0.293668	0.147713	-1.98809	0.0468016	0.179231
Clca3a1	104.579	-0.477269	0.256959	-1.85737	0.0632585	0.219614
Clcc1	117.029	-0.0250785	0.102051	-0.245744	0.805881	0.941453
Clcf1	149.864	1.33178	0.222472	5.98628	2.14697e-09	6.02582e-07
Clcn2	86.6855	-0.00441948	0.124742	-0.0354289	0.971738	0.993276
Clcn3	222.535	-0.609015	0.140087	-4.3474	1.37761e-05	0.000561266
Clcn4	128.204	-0.191621	0.119843	-1.59893	0.109835	0.31499
Clcn5	271.27	-0.130825	0.233547	-0.560168	0.575365	0.833547
Clcn6	118.183	-0.539441	0.162008	-3.32972	0.000869319	0.0110082
Clcn7	168.464	-0.00335231	0.127528	-0.0262869	0.979029	0.994992
Clcnka	96.5651	-0.814225	0.206936	-3.93467	8.33098e-05	0.00219359
Clcnkb	357.361	-0.947774	0.514565	-1.84189	0.065491	0.22483
Cldn1	185.037	0.788819	0.274365	2.87507	0.00403932	0.0336966
Cldn10	379.441	-1.20922	0.270046	-4.47784	7.54038e-06	0.000366288
Cldn12	210.577	-0.143727	0.153046	-0.939107	0.347676	0.641043
Cldn15	90.6943	0.163643	0.178994	0.914234	0.360594	0.652385
Cldn16	114.529	-0.200418	0.186518	-1.07452	0.282589	0.566254
Cldn19	78.7836	-0.381481	0.33306	-1.14538	0.252051	0.526096
Cldn2	1183.8	-0.646198	0.419363	-1.5409	0.12334	0.33865
Cldn3	141.743	0.80825	0.449384	1.79857	0.0720864	0.238525
Cldn4	221.016	1.89109	0.40951	4.61793	3.87584e-06	0.000226629
Cldn5	116.292	-0.0392328	0.176068	-0.222827	0.82367	0.94667
Cldn7	261.554	0.683551	0.340557	2.00715	0.0447332	0.173892
Cldn8	195.935	-0.340045	0.305694	-1.11237	0.26598	0.544638
Cldnd1	143.13	0.0549019	0.10899	0.503735	0.614448	0.855112
Clec10a	48.3853	0.100006	0.238158	0.419916	0.674546	0.88721
Clec11a	58.5795	0.109133	0.24122	0.45242	0.650967	0.875395
Clec12a	105.593	0.412309	0.241909	1.70439	0.0883073	0.273336
Clec16a	167.498	-0.0406683	0.102319	-0.397465	0.691024	0.89551
Clec2d	676.32	0.213125	0.192383	1.10782	0.267939	0.547585
Clec2h	156.802	-1.309	0.588859	-2.22295	0.026219	0.120417
Clec2i	69.28	-0.107299	0.153806	-0.697625	0.485412	0.769615
Clec2j	111.001	0.0236004	0.231459	0.101963	0.918786	0.977448
Clec4a1	72.4634	0.647324	0.260367	2.4862	0.0129116	0.0735244
Clec4a2	106.173	0.588096	0.278313	2.11307	0.0345947	0.145984
Clec4a3	81.2252	0.35965	0.257677	1.39574	0.162793	0.40482
Clec4b1	77.1608	0.073719	0.187487	0.393195	0.694175	0.897451
Clec5a	64.99	0.719446	0.256307	2.80697	0.00500098	0.0390856
Clec7a	93.5741	0.44172	0.261832	1.68704	0.0915961	0.279908
Clec9a	62.9247	0.00368259	0.229979	0.0160127	0.987224	0.9975
Clic1	995.688	1.15529	0.238997	4.83393	1.33864e-06	0.000107688
Clic3	91.0106	-0.132651	0.276778	-0.47927	0.631746	0.864032
Clic4	630.544	0.336209	0.283562	1.18566	0.235756	0.506738
Clic5	212.259	-0.740885	0.288501	-2.56805	0.0102272	0.0631022
Clint1	401.983	-0.203309	0.147924	-1.37441	0.169313	0.41462
Clip1	158.93	0.0711106	0.109906	0.647011	0.517625	0.795156
Clip2	166.549	0.0848156	0.155754	0.54455	0.586063	0.839703
Clip3	72.6129	0.205404	0.252566	0.81327	0.416063	0.705353
Clip4	86.1181	0.157601	0.163474	0.964073	0.335009	0.627491
Clk1	479.557	-0.0480912	0.13566	-0.354498	0.722966	0.912558
Clk3	119.985	-0.0514671	0.11027	-0.466736	0.640689	0.869283
Clk4	208.564	-0.141142	0.112209	-1.25786	0.208443	0.471292
Clmn	275.344	-0.246903	0.210718	-1.17173	0.241307	0.513602
Cln3	112.658	0.0302542	0.121472	0.249063	0.803312	0.941091
Cln5	178.164	0.0851612	0.119584	0.712145	0.476375	0.762079
Cln6	179.637	-0.117457	0.109884	-1.06892	0.285106	0.569144
Cln8	130.427	0.177153	0.113155	1.56558	0.117448	0.328033
Clns1a	240.458	0.184593	0.115356	1.60021	0.109553	0.314598
Clock	169.695	-0.202116	0.110497	-1.82915	0.0673765	0.228816
Clp1	124.912	-0.213367	0.0933477	-2.28572	0.0222706	0.107687
Clpb	164.307	-0.144502	0.129326	-1.11735	0.263844	0.542394
Clpp	244.446	-0.163649	0.12839	-1.27462	0.202443	0.462528
Clptm1	575.968	-0.24552	0.16022	-1.53239	0.125425	0.342217
Clptm1l	338.775	0.192527	0.140095	1.37426	0.169362	0.41462
Clpx	224.694	-0.463988	0.177819	-2.60932	0.00907213	0.0587291
Clrn3	162.98	-0.517348	0.221423	-2.33647	0.019467	0.0981515
Clstn1	82.1542	-0.0128425	0.127526	-0.100705	0.919785	0.978205
Clstn2	67.1084	0.140294	0.170349	0.823569	0.410184	0.698796
Clta	889.722	-0.126748	0.14677	-0.863584	0.387816	0.67733
Cltb	366.049	-0.441189	0.207265	-2.12863	0.033285	0.141838
Cltc	748.153	-0.269696	0.13547	-1.99082	0.0465007	0.178349
Cltrn	3064.72	-1.08099	0.623493	-1.73376	0.0829607	0.26212
Clu	5305.2	2.55494	0.423133	6.03816	1.55885e-09	4.57866e-07
Cluap1	98.4917	-0.000216845	0.117414	-0.00184684	0.998526	0.999958
Cluh	555.513	-0.490511	0.216848	-2.262	0.0236975	0.112609
Clybl	129.103	-0.580305	0.191835	-3.02501	0.00248622	0.0237168
Cmah	91.0116	-1.01543	0.304482	-3.33492	0.000853233	0.0108742
Cmas	147.276	0.109984	0.136252	0.807207	0.419547	0.709345
Cmbl	340.554	-1.45033	0.419338	-3.45862	0.000542954	0.00793693
Cmc1	208.888	-0.392101	0.121161	-3.2362	0.00121132	0.0138849
Cmc2	132.986	-0.602896	0.136989	-4.40107	1.07719e-05	0.000479047
Cmc4	86.8637	-0.00232848	0.106149	-0.021936	0.982499	0.99651
Cmip	314.722	-0.540405	0.136119	-3.9701	7.18425e-05	0.00196465
Cmklr1	71.1343	0.282852	0.21371	1.32353	0.185659	0.438376
Cmpk1	620.862	-0.0670228	0.184442	-0.363382	0.716319	0.908688
Cmpk2	96.6626	0.0718483	0.116253	0.618036	0.536552	0.809711
Cmtm3	180.734	0.581359	0.207343	2.80385	0.00504957	0.039311
Cmtm4	265.947	-0.231214	0.143836	-1.60748	0.10795	0.311636
Cmtm6	371.655	0.114808	0.265907	0.431761	0.665915	0.883329
Cmtm7	83.712	0.296798	0.205959	1.44105	0.149571	0.384427
Cmtm8	87.115	0.0705395	0.122644	0.575157	0.565185	0.82798
Cmtr1	115.28	0.0306045	0.104776	0.292095	0.770214	0.930374
Cnbd2	76.3144	-0.103082	0.131739	-0.782472	0.433937	0.72307
Cnbp	829.686	0.169324	0.167124	1.01316	0.310982	0.599466
Cndp1	86.4147	-0.381607	0.199842	-1.90954	0.0561923	0.202658
Cndp2	1053.61	0.643902	0.506611	1.271	0.20373	0.464627
Cnep1r1	110.393	-0.142555	0.0994041	-1.43409	0.151545	0.387688
Cnih1	157.531	0.121893	0.132244	0.921726	0.356671	0.648727
Cnih4	336.1	0.446182	0.120571	3.70057	0.000215119	0.00421887
Cnksr3	131.59	0.21437	0.165818	1.29281	0.196078	0.452852
Cnn2	113.293	0.667516	0.381342	1.75044	0.0800422	0.256421
Cnn3	550.013	-0.0763248	0.126141	-0.605077	0.545128	0.815407
Cnnm2	182.49	-0.445833	0.184752	-2.41314	0.0158157	0.0846127
Cnnm3	110.245	-0.190771	0.12756	-1.49554	0.134774	0.359037
Cnnm4	74.1627	-0.585647	0.153769	-3.8086	0.000139754	0.00309665
Cnot1	166.669	-0.0347549	0.0929596	-0.373871	0.708501	0.904582
Cnot10	147.579	0.0844584	0.110418	0.764898	0.444333	0.731385
Cnot11	137.829	-0.0111082	0.123296	-0.0900938	0.928213	0.979868
Cnot2	172.109	-0.0517387	0.087463	-0.591549	0.554153	0.820894
Cnot3	151.198	0.0934199	0.122896	0.760151	0.447164	0.733942
Cnot4	147.916	-0.0420645	0.0951858	-0.44192	0.658547	0.879595
Cnot6	170.403	0.174074	0.109702	1.5868	0.112559	0.319896
Cnot6l	187.836	-0.145142	0.114806	-1.26423	0.206147	0.467859
Cnot7	113.427	0.0259027	0.110587	0.234228	0.814808	0.943582
Cnot8	144.764	-0.167733	0.149854	-1.11931	0.263009	0.541481
Cnot9	144.161	-0.182201	0.103959	-1.75263	0.0796649	0.25595
Cnp	82.2272	0.363928	0.23069	1.57756	0.114667	0.323701
Cnppd1	226.144	-0.00693605	0.119612	-0.0579881	0.953758	0.988582
Cnpy2	446.39	-0.227716	0.136177	-1.67221	0.094482	0.285959
Cnpy3	111.024	-0.0785133	0.113741	-0.690281	0.490018	0.773455
Cnpy4	82.0076	0.273703	0.190972	1.43321	0.151799	0.388181
Cnst	81.8087	-0.208763	0.12103	-1.72489	0.0845466	0.265628
Cntfr	208.919	-0.144134	0.133668	-1.0783	0.280902	0.563857
Cntrl	79.8244	0.0442439	0.121333	0.364649	0.715374	0.908181
Cntrob	70.6455	-0.112165	0.12164	-0.922105	0.356474	0.648727
Coa3	246.88	-0.282828	0.147847	-1.91297	0.0557513	0.201643
Coa5	316.665	-0.0688827	0.158727	-0.433971	0.66431	0.882625
Coa6	182.692	-0.438791	0.165681	-2.6484	0.00808735	0.0542449
Coa7	133.209	-0.152763	0.111875	-1.36548	0.172103	0.418333
Coasy	280.272	-0.618535	0.297019	-2.08247	0.0372992	0.154064
Cobl	171.241	0.301037	0.190995	1.57615	0.114991	0.324398
Cobll1	300.913	-0.402644	0.153328	-2.62603	0.00863861	0.0565607
Cog1	161.343	-0.0327907	0.0940265	-0.348739	0.727285	0.9139
Cog2	161.8	-0.168082	0.0995134	-1.68904	0.0912117	0.279327
Cog3	121.086	-0.0548298	0.0992341	-0.552529	0.580586	0.835932
Cog4	146.978	-0.232431	0.0951972	-2.44158	0.0146233	0.0799878
Cog5	150.573	-0.0957249	0.0902755	-1.06036	0.288979	0.573508
Cog6	135.829	-0.225748	0.105066	-2.14864	0.0316629	0.136719
Cog7	109.609	0.0621092	0.122081	0.508756	0.610924	0.853703
Cog8	99.6629	-0.0204626	0.101024	-0.202552	0.839486	0.950722
Coil	74.3476	0.1082	0.128226	0.843824	0.398768	0.687286
Col12a1	318.505	0.300679	0.599992	0.501139	0.616273	0.855682
Col14a1	99.2674	-0.35177	0.214715	-1.63831	0.101358	0.299309
Col15a1	469.762	0.847632	0.390993	2.1679	0.0301667	0.1325
Col16a1	97.8581	0.413967	0.342396	1.20903	0.22665	0.495259
Col18a1	715.974	0.766602	0.191375	4.00576	6.18181e-05	0.00175879
Col1a1	1223.73	0.650764	0.45692	1.42424	0.154376	0.391757
Col1a2	429.763	0.229811	0.400939	0.573182	0.566521	0.82872
Col23a1	74.1475	0.00730996	0.119026	0.0614147	0.951029	0.987706
Col27a1	112.404	-0.456441	0.221272	-2.06281	0.0391309	0.158557
Col3a1	917.104	0.94415	0.437954	2.15582	0.0310978	0.135027
Col4a1	1226.77	0.810989	0.245163	3.30796	0.000939788	0.0117056
Col4a2	834.826	0.731773	0.262749	2.78507	0.00535166	0.0406688
Col4a3	127.415	-0.537815	0.203848	-2.63832	0.0083319	0.0552979
Cert1	224.214	-0.229649	0.108511	-2.11637	0.0343134	0.145174
Col4a4	181.521	-0.706014	0.145612	-4.8486	1.24336e-06	0.000101852
Col4a5	143.514	-0.239754	0.140878	-1.70185	0.0887826	0.274297
Col5a1	133.763	0.547401	0.314623	1.73987	0.0818824	0.259647
Col5a2	171.842	0.0716832	0.399938	0.179236	0.857753	0.957354
Col6a1	170.033	-0.0832167	0.309472	-0.268899	0.788008	0.938229
Col6a2	115.753	-0.259095	0.236168	-1.09708	0.272607	0.553196
Col6a3	177.174	0.411293	0.283172	1.45245	0.146377	0.378762
Col8a1	81.6245	0.049402	0.220599	0.223945	0.8228	0.946446
Colec12	130.864	0.0733427	0.285404	0.256978	0.797196	0.94007
Colgalt1	248.926	0.496758	0.205303	2.41963	0.0155364	0.083599
Colgalt2	78.4729	-0.128004	0.156861	-0.81603	0.414483	0.703618
Colq	82.3188	-0.0479704	0.107533	-0.446101	0.655524	0.876771
Commd1	264.542	-0.379705	0.15437	-2.4597	0.0139051	0.0771286
Commd10	128.704	0.0818551	0.109681	0.746303	0.455484	0.742061
Commd2	185.814	0.252401	0.0921216	2.73986	0.00614649	0.0444109
Commd3	289.135	-0.287464	0.162729	-1.76652	0.0773078	0.250819
Commd4	222.118	0.0203989	0.11815	0.172653	0.862925	0.959198
Commd5	93.1472	-0.193098	0.124611	-1.54961	0.121235	0.334908
Commd6	225.795	-0.436169	0.155026	-2.81352	0.00490022	0.0385366
Commd7	123.403	0.0620282	0.145777	0.425499	0.670473	0.885504
Commd8	124.1	-0.308993	0.129784	-2.38082	0.0172739	0.0898929
Commd9	138.071	-0.157212	0.106855	-1.47127	0.141218	0.370423
Comt	778.318	0.155554	0.291617	0.533419	0.593743	0.844572
Comtd1	98.1008	-0.107268	0.134631	-0.796757	0.425592	0.714126
Cop1	266.541	-0.239376	0.116843	-2.0487	0.0404916	0.161815
Copa	551.883	-0.0303439	0.118621	-0.255805	0.798101	0.94007
Copb1	397.902	-0.13732	0.101444	-1.35365	0.175847	0.423329
Copb2	332.081	-0.0425089	0.111093	-0.382644	0.701984	0.902078
Cope	305.689	-0.125224	0.107517	-1.1647	0.244141	0.517019
Copg1	262.554	-0.0174551	0.112665	-0.15493	0.876877	0.964129
Copg2	159.175	0.00878026	0.0946496	0.092766	0.926089	0.979476
Coprs	77.9044	-0.206296	0.130681	-1.57862	0.114423	0.323642
Cops2	274.01	-0.0627652	0.129276	-0.485514	0.627311	0.861283
Cops3	228.013	0.0545683	0.104039	0.524499	0.599932	0.84843
Cops4	187.054	0.027961	0.10728	0.260636	0.794374	0.939551
Cops5	345.421	0.133653	0.142122	0.940411	0.347007	0.640426
Cops6	488.991	-0.206745	0.168589	-1.22632	0.220077	0.486828
Cops7a	239.925	0.131198	0.10189	1.28765	0.197869	0.455706
Cops8	174.105	-0.0995176	0.110891	-0.897437	0.369486	0.660281
[truncated: 10,662 more rows]

## Sheet: V_IRI_D7_vs_CTRL_tub
Gene	baseMean	log2FoldChange	lfcSE	stat	pvalue	padj
0610009B22Rik	220.823	-0.236463	0.147064	-1.60789	0.107859	0.269646
0610010K14Rik	135.315	-0.213265	0.122863	-1.73579	0.0826002	0.223631
0610012G03Rik	246.472	-0.911571	0.191556	-4.75878	1.94767e-06	6.8521e-05
0610030E20Rik	105.452	0.0475889	0.110699	0.429893	0.667273	0.823336
0610040J01Rik	196.403	-0.0701874	0.195204	-0.359558	0.719177	0.855857
1110004F10Rik	306.51	0.0622151	0.128636	0.483652	0.628633	0.796484
Bbln	109.044	-0.241638	0.16436	-1.47017	0.141515	0.325502
Eola1	88.4239	0.181228	0.122176	1.48334	0.137984	0.320004
1110032A03Rik	188.471	-0.440571	0.190276	-2.31543	0.0205896	0.0806683
1110038F14Rik	100.528	0.147242	0.121056	1.21631	0.223868	0.439728
1110051M20Rik	133.575	0.0297003	0.126957	0.23394	0.815032	0.911122
1110059E24Rik	85.566	0.1802	0.102452	1.75888	0.0785981	0.21634
1110059G10Rik	95.5233	-0.0946691	0.11342	-0.834679	0.403899	0.62845
1110065P20Rik	293.696	-0.42697	0.167028	-2.55628	0.0105798	0.0490541
1190007I07Rik	202.029	-0.496205	0.167844	-2.95635	0.00311306	0.0195514
1500009L16Rik	56.8494	0.767256	0.261348	2.93577	0.00332723	0.020509
1520401A03Rik	176.164	-0.165806	0.110111	-1.50581	0.132117	0.310271
1600012H06Rik	135.824	0.308158	0.113773	2.70854	0.00675797	0.0350239
1600014C10Rik	176.557	-0.0507389	0.200494	-0.25307	0.800214	0.903756
1700016C15Rik	287.125	0.991061	0.332095	2.98427	0.00284257	0.0182335
1700017B05Rik	84.4612	0.770679	0.145656	5.2911	1.21584e-07	7.87493e-06
1700020L24Rik	71.4043	-0.120559	0.135298	-0.891063	0.372895	0.599652
1700025G04Rik	81.8471	0.677484	0.151601	4.46885	7.86398e-06	0.000209983
1700028J19Rik	83.4597	-0.526723	0.136961	-3.84579	0.000120163	0.00165826
1700030K09Rik	79.6748	0.0981991	0.133601	0.735018	0.462329	0.678151
1700037H04Rik	127.291	-0.177557	0.1169	-1.51888	0.128792	0.3049
1700094D03Rik	96.6761	0.0927376	0.106469	0.871031	0.383737	0.610518
1700109H08Rik	89.2995	0.3774	0.113074	3.33765	0.000844901	0.00735564
1700123O20Rik	214.364	-0.254385	0.137439	-1.8509	0.0641843	0.186313
1810009A15Rik	110.755	-0.0286704	0.106906	-0.268183	0.788558	0.89747
1810013L24Rik	356.081	0.307664	0.111471	2.76004	0.00577941	0.0310613
1810030O07Rik	98.0059	0.0979545	0.137043	0.714773	0.474749	0.687895
1810037I17Rik	519.646	-0.144643	0.202239	-0.71521	0.47448	0.687895
1810055G02Rik	67.871	0.290296	0.185141	1.56798	0.116887	0.284541
2010003K11Rik	53.1383	0.178734	0.197574	0.904642	0.365655	0.592612
2200002D01Rik	396.831	1.48339	0.350277	4.23491	2.28642e-05	0.000476527
2210016F16Rik	227.926	-0.319139	0.13098	-2.43654	0.0148285	0.0635508
2210016L21Rik	205.043	0.118143	0.112306	1.05197	0.292811	0.520862
2210408I21Rik	84.0878	0.205765	0.124173	1.65709	0.0975016	0.251315
2210418O10Rik	817.556	-0.480298	0.146315	-3.28263	0.00102845	0.00853999
2300009A05Rik	140.863	-0.467223	0.155358	-3.00739	0.00263498	0.0172241
2310009B15Rik	85.5665	-0.120331	0.156746	-0.767679	0.442678	0.663259
2310011J03Rik	186.838	0.105323	0.121776	0.864885	0.387102	0.613528
2310022A10Rik	96.2406	0.0543703	0.0968818	0.561203	0.574659	0.757597
2310022B05Rik	147.244	0.528342	0.171687	3.07736	0.00208843	0.0145728
2310030G06Rik	213.772	0.218435	0.211259	1.03397	0.30115	0.529936
2310033P09Rik	98.2198	0.12728	0.103066	1.23493	0.216855	0.430732
2310039H08Rik	189.694	-0.5078	0.173666	-2.924	0.00345563	0.021064
2310057M21Rik	86.5119	-0.189321	0.12633	-1.49862	0.133971	0.313348
2310061I04Rik	511.484	-0.69895	0.164445	-4.25036	2.13429e-05	0.000450771
2410002F23Rik	154.441	0.476501	0.13028	3.6575	0.000254687	0.00292805
2410004B18Rik	88.0251	0.0390384	0.127357	0.306527	0.759203	0.879862
2510002D24Rik	89.7897	0.431804	0.134392	3.21303	0.00131342	0.0102272
2510009E07Rik	153.71	-0.0541135	0.10204	-0.530318	0.595891	0.77278
2510039O18Rik	108.625	0.274344	0.106489	2.57627	0.00998739	0.0469099
2610001J05Rik	312.341	-0.14816	0.124643	-1.18867	0.234568	0.45248
2610002M06Rik	123.804	0.225281	0.0979706	2.29948	0.0214778	0.0831461
2610008E11Rik	94.9353	0.167966	0.130479	1.2873	0.19799	0.403681
2610301B20Rik	76.3561	0.394709	0.115764	3.40961	0.000650565	0.00601255
2610507B11Rik	427.609	-0.651901	0.154537	-4.21842	2.46021e-05	0.000501169
2610524H06Rik	69.3149	0.672803	0.14048	4.78933	1.67343e-06	6.0909e-05
2610528J11Rik	286.855	-0.807224	0.187376	-4.30803	1.64713e-05	0.000368199
2700062C07Rik	79.3751	0.0422115	0.109091	0.386937	0.698803	0.842405
Zfta	63.5051	0.595841	0.178027	3.34691	0.000817181	0.00717338
2700097O09Rik	74.9954	-0.2114	0.117039	-1.80624	0.0708815	0.2005
2810004N23Rik	105.173	-0.379096	0.15522	-2.44231	0.0145935	0.0626924
2810459M11Rik	109.847	-0.271265	0.114195	-2.37546	0.017527	0.0716857
2900026A02Rik	90.8359	0.398098	0.170084	2.34059	0.019253	0.0770488
3110040N11Rik	130.4	-0.290442	0.119586	-2.42872	0.0151522	0.0646527
3110082I17Rik	76.9668	0.211552	0.118228	1.78936	0.0735568	0.2059
3830406C13Rik	175.511	-0.38297	0.132193	-2.89704	0.00376703	0.0225059
4833420G17Rik	166.609	0.310033	0.104515	2.96639	0.0030132	0.0191336
4833439L19Rik	1764.14	-1.27902	0.400572	-3.19299	0.00140809	0.0107783
4921524J17Rik	132.854	-0.473236	0.149775	-3.15966	0.00157955	0.0117214
Dnaaf9	129.919	0.0652001	0.108732	0.599639	0.548747	0.741237
4930430F08Rik	110.06	-0.244182	0.14169	-1.72335	0.0848253	0.227606
4930453N24Rik	121.093	-0.194929	0.102681	-1.89839	0.0576441	0.171911
4930503L19Rik	64.274	0.303912	0.154808	1.96316	0.0496275	0.154459
4930523C07Rik	94.8319	0.840609	0.259194	3.24317	0.00118208	0.00947316
4931406C07Rik	725.572	-1.25137	0.422259	-2.96352	0.00304146	0.0192357
Garre1	165.469	0.690488	0.14948	4.61926	3.85106e-06	0.000120096
4932438A13Rik	136.914	0.041749	0.148741	0.280682	0.778954	0.892353
4933411K16Rik	102.075	-0.140637	0.152546	-0.921934	0.356563	0.584089
4933427D14Rik	111.54	0.360464	0.124938	2.88514	0.00391241	0.0230798
4933434E20Rik	260.52	-0.0679483	0.116425	-0.583623	0.559474	0.748375
5031439G07Rik	196.471	-0.0266381	0.177979	-0.14967	0.881025	0.943811
5730409E04Rik	62.9104	0.425376	0.144272	2.94843	0.00319392	0.0198911
5730455P16Rik	115.374	-0.276629	0.114694	-2.41188	0.0158704	0.0667922
6030458C11Rik	131.621	-0.101509	0.110699	-0.916983	0.359151	0.586133
6430548M08Rik	103.847	0.0852327	0.226674	0.376014	0.706906	0.847643
8030462N17Rik	94.8114	-0.0777499	0.115169	-0.675096	0.499615	0.707063
9030025P20Rik	169.405	-0.0725703	0.107888	-0.672648	0.501171	0.708189
9030624G23Rik	145.766	0.741347	0.167317	4.43079	9.3888e-06	0.000239074
9130019O22Rik	87.5899	0.0205893	0.105297	0.195536	0.844974	0.927437
9130023H24Rik	106.516	-0.374394	0.139389	-2.68596	0.00723214	0.0368018
9130401M01Rik	132.886	-0.053628	0.143816	-0.372893	0.709228	0.84924
9530068E07Rik	661.774	-0.0207587	0.221396	-0.0937627	0.925298	0.963394
9930021J03Rik	106.012	-0.021796	0.106446	-0.204761	0.837759	0.923362
9930104L06Rik	70.2126	0.2589	0.122617	2.11146	0.0347326	0.119043
9930111J21Rik1	118.674	0.591729	0.246219	2.40327	0.0162494	0.0677998
A1cf	244.838	-0.814988	0.334961	-2.43308	0.0149708	0.064052
A430005L14Rik	127.399	-0.278317	0.121231	-2.29575	0.0216901	0.0836989
A4galt	162.998	0.15865	0.161999	0.979329	0.327418	0.555743
A4gnt	55.7232	-0.501376	0.361087	-1.38852	0.164979	0.360062
A530032D15Rik	82.138	0.579628	0.171226	3.38516	0.00071137	0.0064452
A630001G21Rik	52.5238	0.422765	0.242148	1.7459	0.0808286	0.220233
A730049H05Rik	64.508	-0.290569	0.225125	-1.2907	0.196807	0.402061
A930033H14Rik	81.8582	0.151328	0.115019	1.31568	0.188281	0.390924
AA467197	61.2766	0.222015	0.307101	0.722938	0.469718	0.684182
AA986860	68.4797	0.299185	0.129507	2.31019	0.0208779	0.0814606
Aaas	139.285	0.0597026	0.1365	0.437381	0.661835	0.819352
Aacs	284.643	-1.53327	0.435791	-3.51837	0.000434207	0.00441002
Aadac	337.911	-0.637633	0.480877	-1.32598	0.184847	0.386559
Aadat	1340.65	-3.40622	0.957074	-3.559
Aagab	204.211	-0.0249126	0.109297	-0.227934	0.819698	0.913991
Aamdc	124.83	-0.845072	0.159469	-5.29928	1.1626e-07	7.5689e-06
Aamp	503.502	-0.271979	0.151417	-1.79622	0.0724589	0.203549
Aar2	89.7688	-0.0657346	0.119548	-0.549858	0.582417	0.763301
Aars	305.03	-0.326189	0.132625	-2.45948	0.0139139	0.0602769
Aars2	89.76	-0.116461	0.119848	-0.971741	0.331179	0.560546
Aarsd1	253.917	-0.358418	0.128672	-2.78552	0.00534419	0.0293977
Aasdhppt	115.711	-0.0325394	0.110099	-0.295546	0.767577	0.884746
Aass	684.777	-1.34065	0.541774	-2.47455	0.0133405	0.0585646
Aatf	136.567	0.223348	0.114414	1.9521	0.0509259	0.157453
AB124611	84.3349	0.411233	0.324543	1.26712	0.205114	0.414242
Abat	291.6	-1.10371	0.382169	-2.88802	0.00387679	0.0229339
Abca1	298.875	1.39797	0.22469	6.22175	4.91634e-10	7.48114e-08
Abca13	123.687	-0.612854	0.505275	-1.21291	0.225163	0.441311
Abca2	173.155	-0.0754804	0.106246	-0.710433	0.477435	0.690248
Abca3	582.381	-0.482961	0.354198	-1.36353	0.172715	0.370732
Abca5	101.263	0.0072637	0.107419	0.0676205	0.946088	0.974707
Abca8a	54.0319	-0.273067	0.181453	-1.50489	0.132352	0.31065
Abca9	51.4962	0.457491	0.215923	2.11877	0.0341096	0.117418
Abcb10	126.392	-0.364857	0.085001	-4.29239	1.76763e-05	0.0003903
Abcb6	108.342	-0.351678	0.147351	-2.38666	0.0170021	0.0701912
Abcb7	213.356	-0.330889	0.159471	-2.07491	0.0379949	0.127047
Abcb8	132.373	-0.418433	0.133529	-3.13366	0.00172644	0.0125845
Abcc1	162.27	0.385356	0.369898	1.04179	0.297509	0.526364
Abcc10	68.4723	0.0572895	0.123347	0.464459	0.642319	0.80609
Abcc2	653.131	-0.806137	0.52891	-1.52415	0.127472	0.302728
Abcc3	103.133	-1.38903	0.756523	-1.83608
Abcc4	325.016	0.284001	0.289396	0.981358	0.326416	0.554565
Abcc5	162.682	0.572096	0.14225	4.02176	5.77643e-05	0.000940159
Abcd1	85.6059	-0.0770701	0.137347	-0.561134	0.574706	0.757597
Abcd3	660.302	-1.06885	0.298829	-3.5768	0.000347828	0.00369966
Abcd4	136.728	-0.237651	0.234894	-1.01174	0.311663	0.540255
Abce1	386.248	-0.403242	0.13568	-2.97201	0.00295853	0.0188718
Abcf1	243.48	-0.0264512	0.115587	-0.228842	0.818992	0.913769
Abcf2	130.861	-0.121249	0.105793	-1.1461	0.251754	0.474377
Abcf3	169.869	-0.129464	0.0942036	-1.3743	0.169347	0.36592
Abcg1	100.535	0.521515	0.239343	2.17894	0.0293359	0.104961
Abcg2	1263.37	-0.654426	0.496261	-1.31871	0.187265	0.389573
Abcg3	50.4299	0.204472	0.29209	0.70003	0.483909	0.69523
Abhd10	105.267	0.0368842	0.109717	0.336175	0.736739	0.865953
Abhd11	190.335	-0.207437	0.149809	-1.38468	0.166151	0.361621
Abhd12	232.631	-0.135306	0.130372	-1.03785	0.299342	0.527965
Abhd13	151.578	-0.0883331	0.113662	-0.777156	0.437067	0.658418
Abhd14a	194.314	-0.486866	0.336726	-1.44588	0.148211	0.335406
Abhd14b	572.574	-1.10433	0.33276	-3.3187	0.000904367	0.00775435
Abhd16a	248.309	-0.10854	0.125814	-0.862705	0.3883	0.614333
Abhd17a	252.492	-0.395783	0.158481	-2.49735	0.0125126	0.0558029
Abhd17b	168.751	-0.155973	0.154358	-1.01046	0.312273	0.540941
Abhd17c	276.063	-0.37209	0.200178	-1.8588	0.0630557	0.184222
Abhd2	550.643	0.677659	0.392363	1.72712	0.0841458	0.226312
Abhd3	199.712	-0.812226	0.349252	-2.32561	0.0200392	0.079216
Abhd4	276.147	0.261414	0.145499	1.79668	0.0723871	0.203518
Abhd5	255.688	-0.520748	0.181878	-2.86317	0.00419427	0.0243221
Abhd6	85.2238	-0.439208	0.145165	-3.02559	0.00248152	0.0164696
Abhd8	108.725	-0.0319036	0.118992	-0.268115	0.788611	0.89747
Abi1	381.185	0.0319697	0.185091	0.172725	0.862868	0.93682
Abi2	144.609	0.0239908	0.129003	0.185971	0.852467	0.931211
Abi3	77.555	0.161879	0.252478	0.641161	0.521418	0.7227
Abi3bp	106.632	0.381695	0.377022	1.01239	0.31135	0.540053
Abitram	99.8149	0.244865	0.133373	1.83594	0.0663669	0.190981
Abl1	179.625	0.33853	0.142751	2.37148	0.0177172	0.0723232
Abl2	126.73	0.208	0.143712	1.44733	0.147803	0.334844
Ablim1	233.247	-0.201123	0.181282	-1.10945	0.267237	0.491941
Ablim3	74.1156	0.366994	0.236454	1.55208	0.120644	0.290868
Abr	188.412	0.0423183	0.254853	0.16605	0.868118	0.939531
Abracl	416.495	-0.0219527	0.20013	-0.109692	0.912654	0.957934
Abraxas2	121.024	-0.12708	0.120289	-1.05645	0.290763	0.518742
Abt1	77.6926	0.111186	0.119035	0.934063	0.350271	0.577838
Abtb1	105.356	0.439696	0.115097	3.82021	0.00013334	0.00179731
Acaa1a	489.672	-0.239868	0.196499	-1.22071	0.222196	0.437805
Acaa1b	77.7656	-0.512488	0.161979	-3.16391	0.00155663	0.011599
Acaa2	460.74	-1.80044	0.469607	-3.83393	0.000126114	0.00172569
Acaca	99.7384	-0.0756958	0.119736	-0.632189	0.527263	0.726938
Acad10	102.109	-0.343059	0.221459	-1.54909	0.121361	0.292239
Acad11	289.566	-1.03622	0.30912	-3.35217	0.000801807	0.00710654
Acad12	125.809	-0.35484	0.191298	-1.85491	0.0636096	0.185155
Acad8	207.923	-0.626145	0.17543	-3.5692	0.000358072	0.00376557
Acad9	170.373	-0.621706	0.178606	-3.48089	0.000499756	0.00493504
Acadl	695.443	-0.807686	0.223853	-3.6081	0.000308443	0.00339046
Acadm	1393.97	-2.02386	0.448648	-4.51102	6.4518e-06	0.000180094
Acads	317.661	-0.512441	0.241392	-2.12285	0.0337661	0.116584
Acadsb	355.526	-0.729354	0.161622	-4.51272	6.40002e-06	0.000179896
Acadvl	563.377	-1.13544	0.275519	-4.12108	3.77092e-05	0.000681356
Acap1	51.9958	0.167355	0.264618	0.632439	0.5271	0.726938
Acap2	157.12	0.0845401	0.151756	0.557081	0.577472	0.760212
Acap3	77.5955	0.207323	0.161698	1.28216	0.199786	0.406523
Acat1	983.843	-0.925961	0.319326	-2.89974	0.00373477	0.0223555
Acat2	282.785	-0.748677	0.282515	-2.65004	0.0080482	0.0397531
Acat3	170.037	0.403216	0.439651	0.917129	0.359075	0.586084
Acbd3	202.807	0.284649	0.118803	2.39596	0.0165768	0.06887
Acbd4	122.619	-0.556923	0.217498	-2.56059	0.0104494	0.0485922
Acbd5	264.484	-0.582428	0.139878	-4.16384	3.12944e-05	0.000598526
Acbd6	111.192	0.319368	0.119364	2.67559	0.00745988	0.0377024
Accs	69.3515	0.399478	0.144241	2.76951	0.00561399	0.0305454
Acd	116.219	0.0240552	0.0977782	0.246018	0.805668	0.906419
Ace	194.222	-0.19589	0.699192	-0.280166	0.77935	0.892483
Ace2	208.725	0.212481	0.366646	0.579525	0.562235	0.749924
Acer2	97.389	0.339912	0.169186	2.0091	0.0445261	0.142495
Acer3	154.913	0.501759	0.12778	3.92674	8.61061e-05	0.00128397
Acin1	324.787	0.406498	0.134522	3.02179	0.00251285	0.0166251
Ackr3	271.003	0.299327	0.224516	1.33321	0.182462	0.383663
Acly	408.841	-0.506476	0.145455	-3.48202	0.00049764	0.00492185
Acmsd	545.716	-2.00412	0.731104	-2.74122	0.0061211	0.032524
Acnat1	298.016	-1.3383	0.469547	-2.8502	0.00436924	0.0250558
Acnat2	380.753	-0.369397	0.585074	-0.631367	0.527801	0.727174
Aco1	904.3	-1.06875	0.265154	-4.03067	5.56189e-05	0.000911111
Aco2	748.527	-0.999786	0.265417	-3.76685	0.000165322	0.00213498
Acot11	91.2037	-0.62746	0.269071	-2.33195	0.0197034	0.0782411
Acot12	320.335	-0.486562	0.388759	-1.25158	0.210724	0.421916
Acot13	686.657	-0.9937	0.365024	-2.72229	0.0064831	0.0339758
Acot3	84.0604	-1.32472	0.38389	-3.45079	0.000558942	0.00538477
Acot4	142.838	-0.273402	0.198286	-1.37883	0.167947	0.36415
Acot7	147.33	-0.83374	0.499583	-1.66887	0.0951429	0.2471
Acot8	196.695	-0.806081	0.167431	-4.81441	1.47638e-06	5.54961e-05
Acox1	1849.13	-1.00502	0.437077	-2.29942	0.0214811	0.0831461
Acox2	188.66	-1.43699	0.467139	-3.07615	0.00209694	0.0146
Acox3	254.337	0.202953	0.252048	0.805216	0.420695	0.645063
Acp1	159.185	-0.239503	0.110945	-2.15876	0.0308689	0.109025
Acp2	112.359	0.543009	0.126345	4.29783	1.72479e-05	0.000383524
Acp5	258.607	-0.728633	0.223484	-3.26034	0.00111279	0.00906744
Acp6	210.327	-0.645599	0.14599	-4.42221	9.76943e-06	0.000246776
Acrbp	74.3346	0.573764	0.139743	4.10586	4.02812e-05	0.000717563
Acsbg1	50.7877	0.0334971	0.208097	0.160969	0.872118	0.941476
Acsf2	125.718	-0.997479	0.267915	-3.72312	0.000196776	0.00242941
Acsf3	186.471	-0.478827	0.190295	-2.51623	0.0118616	0.0536769
Acsl1	353.538	-1.08092	0.285071	-3.79174	0.000149593	0.00196604
Acsl3	109.248	-0.564906	0.183147	-3.08444	0.00203937	0.0143176
Acsl4	196.084	-0.545531	0.151605	-3.59837	0.000320221	0.00348955
Acsl5	413.926	0.0906372	0.324642	0.279191	0.780098	0.893075
Acsm1	256.911	-1.31653	0.496685	-2.65064	0.00803404	0.0397498
Acsm2	2093.16	0.15733	0.821532	0.191509	0.848127	0.929065
Acsm3	221.146	2.36323	0.837501	2.82176	0.00477612	0.0269176
Acsm5	182.728	-0.685426	0.359054	-1.90897	0.0562654	0.1694
Acss1	622.935	-1.91165	0.657101	-2.90921	0.00362342	0.0218339
Acss2	366.966	-0.526775	0.328315	-1.60448	0.108609	0.271307
Acss3	84.8217	-0.236627	0.175308	-1.34978	0.177087	0.376597
Actb	3725.16	0.576949	0.365862	1.57696	0.114805	0.281636
Actg1	5007.02	0.044905	0.230251	0.195026	0.845372	0.927552
Actl6a	208.706	0.136037	0.150616	0.903204	0.366418	0.593315
Actn1	494.596	1.85068	0.360871	5.12836	2.92274e-07	1.5868e-05
Actn4	969.927	0.149397	0.123119	1.21344	0.224963	0.44103
Actr10	315.986	-0.219517	0.0942646	-2.32874	0.019873	0.0787563
Actr1a	414.989	0.0670025	0.144156	0.464793	0.64208	0.805928
Actr1b	361.478	-0.465654	0.148822	-3.12893	0.00175442	0.0127128
Actr2	608.19	0.0823519	0.203028	0.405618	0.685023	0.833511
Actr3	665.163	-0.202892	0.248482	-0.816526	0.414199	0.638072
Actr6	81.683	0.0164123	0.110166	0.148978	0.881571	0.94414
Actr8	247.502	0.146924	0.132697	1.10721	0.268201	0.493141
Acvr1	94.2835	0.460722	0.170492	2.70231	0.00688604	0.0355419
Acvr1b	220.861	0.172628	0.13164	1.31136	0.189735	0.392954
Acvr2a	145.723	0.11235	0.107071	1.04931	0.294038	0.52232
Acvr2b	73.487	0.287952	0.133612	2.15514	0.0311508	0.109806
Acvrl1	109.071	0.28839	0.225422	1.27933	0.200779	0.407626
Acy1	268.04	-2.17868	0.492917	-4.41997	9.87125e-06	0.000247895
Acy3	2556.23	-1.19571	0.673053	-1.77654	0.0756436	0.210158
Acyp1	185.175	-0.732047	0.144747	-5.05742	4.24975e-07	2.08849e-05
Acyp2	202.696	-0.955115	0.186256	-5.12796	2.92894e-07	1.5868e-05
Ada	53.4383	0.00895363	0.166408	0.0538053	0.95709	0.981364
Adal	88.7645	0.0639375	0.149991	0.426274	0.669908	0.82449
Adam10	319.539	0.411041	0.155102	2.65013	0.00804604	0.0397531
Adam11	79.3587	0.709229	0.267677	2.64957	0.00805934	0.0397615
Adam12	95.7201	0.680925	0.38485	1.76933	0.0768396	0.212546
Adam15	241.719	0.442282	0.231578	1.90986	0.0561512	0.169217
Adam17	173.149	0.217297	0.134391	1.6169	0.105901	0.266333
Adam19	72.1591	0.669225	0.328859	2.03499	0.0418522	0.136729
Adam22	53.5048	0.116078	0.147595	0.786461	0.431598	0.653842
Adam8	112.942	0.87071	0.535882	1.62482	0.104202	0.263319
Adam9	346.829	-0.44754	0.151816	-2.94792	0.00319923	0.0199046
Adamts1	362.245	1.43758	0.360714	3.98537	6.73762e-05	0.00105757
Adamts10	119.301	0.668462	0.245551	2.7223	0.00648299	0.0339758
Adamts12	58.6315	0.142993	0.220599	0.648205	0.516852	0.720433
Adamts15	63.0741	0.100757	0.217318	0.463639	0.642906	0.806335
Adamts16	67.2744	0.165692	0.30151	0.549539	0.582635	0.763301
Adamts17	64.4232	-0.0842286	0.290833	-0.289612	0.772113	0.887747
Adamts2	89.2968	0.59207	0.380927	1.55429	0.120116	0.290291
Adamts4	52.4331	0.567119	0.239508	2.36785	0.0178919	0.0728951
Adamts5	95.9496	0.743024	0.216299	3.43518	0.000592171	0.00560654
Adamts6	88.0158	0.0307207	0.150104	0.204663	0.837835	0.923362
Adamts7	68.5866	0.155246	0.184045	0.843521	0.398937	0.623643
Adamts9	165.47	0.201336	0.203718	0.988306	0.323003	0.55083
Adamtsl2	83.1174	-0.147275	0.200382	-0.734972	0.462356	0.678151
Adamtsl4	66.4275	0.554676	0.17569	3.15713	0.00159328	0.0117886
Adamtsl5	76.3616	0.541652	0.181037	2.99194	0.00277209	0.017863
Adap1	112.388	0.152814	0.138399	1.10416	0.269525	0.494711
Adap2	349.281	-0.534434	0.293107	-1.82334	0.0682521	0.19472
Adar	109.672	0.375667	0.154062	2.43842	0.0147518	0.0632864
Adck1	95.0269	-0.431364	0.106205	-4.0616	4.87367e-05	0.000824023
Adck2	115.613	0.153484	0.121197	1.26641	0.205367	0.414409
Adck5	123.026	0.231409	0.121181	1.90961	0.0561831	0.169273
Adcy1	75.6648	0.0621633	0.211741	0.293582	0.769077	0.885617
Adcy3	62.954	0.174327	0.191092	0.91227	0.361627	0.588052
Adcy6	276.074	0.366642	0.148996	2.46075	0.0138645	0.0601748
Adcy7	96.4837	0.736175	0.315657	2.3322	0.0196903	0.0782287
Adcy9	133.51	-0.0877608	0.12437	-0.705645	0.480409	0.692961
Add1	481.022	-0.017174	0.142598	-0.120436	0.904137	0.954291
Add3	453.54	-0.744332	0.249287	-2.98585	0.00282791	0.0181699
Adgra1	52.109	0.216373	0.307424	0.703826	0.481541	0.693379
Adgra2	107.415	0.20339	0.215989	0.941672	0.346361	0.573785
Adgra3	246.542	-0.770141	0.185463	-4.15254	3.28806e-05	0.000619825
Adgrd1	72.1457	0.151419	0.125146	1.20993	0.226305	0.442907
Adgre1	149.436	0.75597	0.377273	2.00377	0.0450945	0.143643
Adgre5	203.319	0.896648	0.39734	2.25663	0.0240314	0.0903859
Adgrf5	153.101	0.571409	0.277591	2.05846	0.0395464	0.131071
Adgrg1	1534.26	1.86917	0.193479	9.66089	4.4202e-22	7.97531e-19
Adgrg2	62.6111	0.932312	0.184021	5.06634	4.05535e-07	2.01298e-05
Adgrg3	74.6009	1.2609	0.219424	5.74638	9.11723e-09	9.13894e-07
Adgrg6	100.945	1.05523	0.310918	3.39392	0.000688995	0.00629668
Adgrl1	162.614	0.0185797	0.176424	0.105313	0.916128	0.959684
Adgrl2	230.156	0.811289	0.158269	5.12601	2.95954e-07	1.5868e-05
Adgrl4	169.07	-0.00970339	0.24224	-0.040057	0.968048	0.986959
Adh1	913.731	0.512604	0.516463	0.992527	0.32094	0.549283
Adh5	480.439	-0.335653	0.189416	-1.77204	0.0763881	0.211807
Adhfe1	587.62	-1.49784	0.418974	-3.57501	0.000350214	0.00370708
Adi1	229.756	-0.65568	0.1583	-4.14201	3.4427e-05	0.000638493
Adig	74.0126	0.154997	0.113641	1.36392	0.172593	0.370534
Adipor1	464.092	-0.469408	0.131492	-3.56986	0.000357171	0.00375922
Adipor2	212.195	-0.427761	0.13657	-3.13216	0.00173524	0.01261
Adm2	63.6226	-0.106631	0.245309	-0.434681	0.663794	0.820886
Adnp	256.682	0.325879	0.0969885	3.35998	0.000779482	0.00694278
Adnp2	109.09	0.37746	0.124928	3.02141	0.00251597	0.0166283
Ado	125.311	0.34178	0.117513	2.90845	0.00363226	0.0218767
Adora2a	74.6132	-0.15618	0.210948	-0.740371	0.459075	0.675692
Adora2b	80.4226	0.31378	0.283466	1.10694	0.268321	0.493288
Adpgk	84.6422	0.216595	0.108564	1.9951	0.0460321	0.14593
Adprh	160.479	0.341655	0.17591	1.94221	0.0521115	0.160333
Adprs	123.184	0.0156686	0.1048	0.14951	0.881151	0.943851
Adprm	109.755	0.137745	0.0961983	1.43188	0.152177	0.341627
Adra1a	110.489	-0.549062	0.408006	-1.34572	0.178392	0.378414
Adra2b	227.702	-0.316732	0.394874	-0.802109	0.42249	0.646872
Adrb1	53.5495	-0.072407	0.149877	-0.483108	0.629019	0.796522
Adrb2	75.4777	0.56147	0.237199	2.36709	0.0179287	0.0729981
Adrm1	325.465	-0.35356	0.167685	-2.10847	0.03499	0.119609
Adsl	208.635	-0.277851	0.123135	-2.25648	0.0240408	0.0903947
Adss	448.187	-0.0574147	0.164106	-0.349863	0.726441	0.859561
Adtrp	222.775	-0.749936	0.390165	-1.9221	0.054593	0.165599
Aebp1	331.824	0.679705	0.265002	2.56491	0.0103203	0.0481157
Aebp2	254.599	0.00625496	0.16396	0.0381494	0.969569	0.987044
Aen	197.618	0.201112	0.208771	0.963313	0.335391	0.564092
Afap1	271.554	0.481666	0.172502	2.79224	0.0052345	0.0289079
Afap1l1	61.9473	0.364202	0.239244	1.5223	0.127933	0.30355
Afap1l2	139.192	0.61253	0.154758	3.95798	7.55865e-05	0.00116024
Afdn	293.847	0.213937	0.130832	1.6352	0.102007	0.259694
Aff1	224.782	0.288108	0.141026	2.04295	0.0410578	0.135007
Aff4	375.517	0.125189	0.122956	1.01816	0.308602	0.537605
Afg1l	115.563	-0.486999	0.130697	-3.72616	0.000194419	0.0024103
Afg3l1	108.466	-0.18145	0.153203	-1.18438	0.236264	0.454673
Afg3l2	349.912	-0.842712	0.144189	-5.84449	5.08116e-09	5.8341e-07
Afm	201.006	-1.25369	0.258233	-4.85488	1.20461e-06	4.78435e-05
Afmid	113.596	-0.734783	0.269386	-2.72762	0.00637923	0.0335847
Aftph	300.25	-0.513399	0.147895	-3.47138	0.000517791	0.00506954
Aga	101.105	0.0619535	0.159567	0.38826	0.697824	0.841948
Agap1	279.114	0.176222	0.135637	1.29921	0.19387	0.398468
Agap2	75.8498	0.449875	0.225737	1.99292	0.0462707	0.146319
Agap3	148.564	0.3152	0.12917	2.44019	0.0146794	0.0630185
Agbl3	88.6403	-0.070892	0.125641	-0.564242	0.572589	0.756306
Agbl5	135.519	0.227017	0.10299	2.20427	0.0275051	0.0999681
Agfg1	269.756	0.16728	0.177305	0.943459	0.345446	0.573084
Agfg2	138.102	-0.446912	0.22997	-1.94334	0.0519747	0.15999
Aggf1	214.177	-0.0321093	0.105488	-0.304388	0.760833	0.880074
Agk	80.6514	0.044168	0.112948	0.391049	0.695761	0.840986
Agl	174.136	-0.505452	0.116804	-4.32736	1.50908e-05	0.000345911
Agmo	86.2491	-0.547206	0.323286	-1.69264	0.0905242	0.238673
Ago1	212.782	-0.00155571	0.133265	-0.0116738	0.990686	0.995518
Ago2	278.027	-0.245128	0.137583	-1.78167	0.0748026	0.208468
Ago3	107.019	0.0030327	0.102523	0.0295808	0.976401	0.989051
Ago4	59.0425	0.0303585	0.179478	0.169148	0.86568	0.938098
Agpat1	422.684	-0.362259	0.129197	-2.80392	0.00504853	0.0280647
Agpat2	223.774	0.241327	0.175669	1.37376	0.169518	0.365984
Agpat3	1186.47	-0.728814	0.199209	-3.65855	0.000253648	0.0029203
Agpat4	80.8477	0.510549	0.197677	2.58275	0.00980164	0.046192
Agpat5	135.077	-0.205655	0.1198	-1.71666	0.0860411	0.229989
Agps	325.608	0.0674841	0.460535	0.146534	0.8835	0.94498
Agrn	476.585	1.40049	0.273677	5.11732	3.09909e-07	1.63772e-05
Agt	273.82	0.288419	0.637592	0.452357	0.651012	0.811866
Agtpbp1	139.285	-0.174872	0.170042	-1.0284	0.303761	0.532552
Agtr1a	198.508	-0.159977	0.250379	-0.63894	0.522862	0.723835
Agtrap	238.431	-0.161106	0.192841	-0.835432	0.403475	0.628268
Agxt2	228.987	-0.859415	0.378504	-2.27056	0.0231736	0.0877347
Ahctf1	188.409	0.0155831	0.106203	0.146729	0.883346	0.94498
Ahcy	483.406	-0.955955	0.270458	-3.53457	0.000408433	0.00420417
Ahcyl1	705.595	-0.940898	0.192297	-4.89293	9.93457e-07	4.10044e-05
Ahcyl2	332.573	-0.6532	0.299946	-2.17772	0.0294266	0.105166
Ahdc1	199.902	0.543248	0.120011	4.52667	5.99211e-06	0.000172393
Ahi1	84.4715	-0.234862	0.110117	-2.13284	0.0329377	0.114507
Ahnak	343.515	1.28405	0.36046	3.56226	0.000367675	0.00385372
Ahnak2	56.6075	0.223213	0.293379	0.760835	0.446756	0.66665
Ahr	82.4006	0.303502	0.21754	1.39516	0.162969	0.358276
Ahsa1	319.004	-0.280291	0.129749	-2.16025	0.0307531	0.108708
Ahsa2	210.293	-0.414651	0.130157	-3.18579	0.00144361	0.0110168
AI413582	727.806	-0.372607	0.141784	-2.62798	0.00858925	0.0418682
AI597479	96.7527	0.177242	0.104415	1.69748	0.0896054	0.237058
AI661453	119.663	-0.349625	0.17436	-2.00519	0.0449428	0.143268
AI837181	135.129	0.291856	0.0975161	2.99291	0.00276335	0.0178249
AI854703	126.305	-0.598434	0.184469	-3.2441	0.00117823	0.00945693
Aida	214.492	0.122098	0.174257	0.700678	0.483504	0.695044
Aif1	89.1892	0.621184	0.264473	2.34876	0.018836	0.0757399
Aif1l	364.773	0.0511258	0.22392	0.228322	0.819396	0.913816
Aifm1	371.034	-0.662516	0.212436	-3.11866	0.00181675	0.0130744
Aifm2	100.935	-0.46389	0.164638	-2.81764	0.00483777	0.027159
Aifm3	76.7512	-0.104086	0.166429	-0.625408	0.531703	0.729283
Aig1	287.092	-0.155065	0.154211	-1.00554	0.314638	0.543474
Aim2	50.5103	-0.0340592	0.187842	-0.181319	0.856117	0.933262
Aimp1	264.421	0.126265	0.110642	1.1412	0.253787	0.476318
Aimp2	211.517	-0.018148	0.105838	-0.171469	0.863855	0.937251
Aip	210.422	-0.173117	0.121349	-1.4266	0.153694	0.343696
Ajuba	181.273	0.994869	0.173282	5.74134	9.39284e-09	9.34107e-07
Ak1	131.214	-0.515253	0.239239	-2.15371	0.0312625	0.110077
Ak2	689.744	-0.590469	0.213896	-2.76055	0.00577048	0.0310265
Ak3	456.963	-0.73052	0.216825	-3.36917	0.000753954	0.00674872
Ak4	647.471	-2.64472	0.427781	-6.18241	6.31288e-10	9.38019e-08
Ak5	69.6654	0.463962	0.272374	1.7034	0.0884936	0.234855
Akain1	82.3714	0.0223183	0.105923	0.210703	0.833119	0.921416
Akap1	350.457	0.0183022	0.136327	0.134251	0.893204	0.94974
Akap10	219.543	0.00252943	0.0891086	0.0283859	0.977354	0.989051
Akap11	260.52	-0.265216	0.107789	-2.46051	0.0138741	0.0601956
Akap12	111.625	1.52689	0.48048	3.17784	0.00148376	0.0112349
Akap13	246.812	0.155098	0.127385	1.21755	0.223395	0.439278
Akap7	75.7146	-0.537798	0.164271	-3.27386	0.00106091	0.00875199
Akap8	233.031	0.227295	0.121096	1.87697	0.0605216	0.178345
Akap8l	198.798	0.246838	0.138207	1.786	0.0740991	0.206777
Akap9	228.303	0.0432485	0.136159	0.317631	0.750765	0.874696
Akip1	127.329	-0.131568	0.129461	-1.01628	0.309496	0.538273
Akirin1	162.655	-0.0015913	0.150135	-0.0105992	0.991543	0.995761
Akirin2	288.162	0.0562849	0.142423	0.395194	0.6927	0.839052
Akna	95.9919	0.48764	0.308137	1.58254	0.113525	0.280044
Akr1a1	4090.17	-1.09734	0.462024	-2.37507	0.0175455	0.0717149
Akr1b3	244.146	0.855288	0.199686	4.28317	1.84246e-05	0.000403997
Akr1b8	141.481	1.50137	0.40116	3.74256	0.000182157	0.00229834
Akr1c14	159.487	-0.765035	0.776106	-0.985734	0.324263	0.552055
Akr1c18	134.38	-2.76507	0.857086	-3.22613
Akr1c19	219.834	-0.627171	0.325784	-1.92511	0.0542152	0.164878
Akr1c21	1383.51	-1.19799	0.686144	-1.74597	0.0808162	0.220233
Akr1e1	449.012	-0.777374	0.259233	-2.99875	0.00271092	0.0175764
Akr7a5	1131.09	-0.93447	0.356144	-2.62386	0.00869401	0.0421842
Akt1	416.765	0.2908	0.205416	1.41566	0.156874	0.348763
Akt1s1	406.317	-0.0224078	0.140576	-0.159401	0.873353	0.941645
Akt2	266.407	0.060801	0.121647	0.499814	0.617206	0.788521
Akt3	121.745	0.575361	0.231734	2.48286	0.0130334	0.0574962
Aktip	447.067	-0.595521	0.183568	-3.24415	0.00117802	0.00945693
Alad	415.223	-0.918754	0.2295	-4.00329	6.24686e-05	0.00100623
Alas1	891.734	-1.72073	0.323685	-5.31607	1.06031e-07	7.08555e-06
Alas2	43.4243	-0.0314839	0.15201	-0.207117	0.835918	0.922579
Alcam	129.641	0.789017	0.244049	3.23302	0.00122487	0.00974192
Aldh16a1	165.782	-0.489415	0.178335	-2.74435	0.0060631	0.0322565
Aldh18a1	87.681	0.353163	0.155627	2.26929	0.0232507	0.0878947
Aldh1a1	135.989	-1.08831	0.279357	-3.89579	9.78807e-05	0.00141284
Aldh1a2	183.664	0.968481	0.232323	4.16868	3.06374e-05	0.000590764
Aldh1a7	73.1314	-0.354009	0.25565	-1.38474	0.166132	0.361621
Aldh1b1	69.2086	-0.23555	0.198002	-1.18963	0.23419	0.452059
Aldh1l1	766.502	-1.11796	0.311052	-3.59411	0.000325501	0.00352278
Aldh2	1985.28	-0.649534	0.310856	-2.0895	0.0366626	0.123578
Aldh3a2	355.824	-0.0171266	0.202208	-0.0846977	0.932502	0.967439
Aldh3b1	92.7837	0.0589902	0.114476	0.515306	0.606339	0.779844
Aldh4a1	926.467	-1.20351	0.454024	-2.65075	0.00803132	0.0397498
Aldh5a1	166.78	-0.736039	0.226747	-3.24608	0.00117006	0.0094209
Aldh6a1	906.865	-0.782688	0.459763	-1.70237	0.0886853	0.235265
Aldh7a1	703.221	-0.901884	0.394418	-2.28662	0.0222182	0.0851899
Aldh8a1	779.427	-1.25036	0.425591	-2.93794	0.00330397	0.0203828
Aldh9a1	878.685	-1.35097	0.365531	-3.6959	0.000219109	0.00262557
Aldob	14215.3	-1.42786	0.633529	-2.25382	0.0242075	0.0908859
Alg1	158.451	-0.299281	0.128984	-2.3203	0.0203246	0.0799935
Alg10b	233.178	-0.13932	0.117072	-1.19004	0.23403	0.451957
Alg11	152.026	-0.049265	0.125623	-0.392165	0.694936	0.840311
Alg12	127.187	-0.280996	0.105833	-2.65509	0.00792867	0.0394404
Alg14	96.3598	0.0206492	0.13792	0.149719	0.880987	0.943811
Alg2	181.7	0.216957	0.105113	2.06402	0.0390154	0.129573
Alg3	89.7814	0.0332349	0.124173	0.26765	0.788969	0.89747
Alg5	230.37	-0.107474	0.119969	-0.895847	0.370334	0.597359
Alg8	86.4294	0.190692	0.136306	1.39899	0.161816	0.356485
Alg9	141.76	0.304232	0.137639	2.21037	0.0270796	0.098934
Alkbh2	70.7901	0.187326	0.145629	1.28632	0.19833	0.404082
Alkbh3	136.116	-0.0757855	0.10517	-0.720601	0.471155	0.684853
Alkbh5	230.358	-0.126121	0.161812	-0.779434	0.435724	0.657569
Alkbh6	150.115	0.140172	0.118957	1.17834	0.238662	0.457752
Alkbh7	144.205	-0.485283	0.115922	-4.1863	2.8354e-05	0.000557805
Alkbh8	119.766	-0.0755296	0.096194	-0.78518	0.432348	0.654429
Alms1	73.4056	0.351961	0.130682	2.69326	0.0070757	0.0361921
Alox5ap	174.625	0.783271	0.593045	1.32076	0.18658	0.388607
Alpl	1551.72	-0.094885	0.876069	-0.108308	0.913752	0.958297
Als2	110.131	-0.14023	0.132615	-1.05742	0.290318	0.518484
Als2cl	106.502	0.426519	0.145912	2.92314	0.00346525	0.0211023
Alx1	70.9546	0.142322	0.54243	0.262378	0.79303	0.899615
Alyref	434.399	0.0910441	0.165393	0.550471	0.581997	0.763296
Amacr	416.782	-0.645321	0.394379	-1.6363	0.101777	0.25932
Ambra1	92.0104	0.105296	0.118432	0.889083	0.373959	0.600903
Amd1	259.362	-0.0495499	0.157158	-0.315287	0.752544	0.875599
Amdhd2	429.825	-0.242246	0.280573	-0.863399	0.387918	0.614114
Amer1	78.9384	0.124738	0.131115	0.951367	0.341418	0.569443
Amfr	752.042	-0.535844	0.185455	-2.88936	0.00386032	0.0229008
Amigo1	86.3762	0.112316	0.110956	1.01226	0.311414	0.540053
Ammecr1	68.295	0.691903	0.218737	3.16316	0.00156064	0.0116151
Ammecr1l	249.185	0.00213051	0.111322	0.0191383	0.984731	0.99268
Amn	602.666	-0.213904	0.393497	-0.543598	0.586718	0.766314
Amn1	111.842	0.188012	0.0933563	2.01392	0.0440181	0.141355
Amot	194.746	0.515394	0.159223	3.23694	0.00120821	0.00964582
Amotl1	106.268	0.746392	0.258114	2.89172	0.00383141	0.0227721
Amotl2	341.515	1.00996	0.188593	5.35524	8.54428e-08	5.92935e-06
Ampd2	151.608	0.0128791	0.150932	0.0853303	0.931999	0.967226
Ampd3	128.138	0.387449	0.16985	2.28112	0.0225413	0.0861674
Amt	125.739	-0.659299	0.20854	-3.16151	0.00156956	0.0116609
Amz1	57.531	0.026669	0.153996	0.17318	0.86251	0.93658
Amz2	173.494	-0.208615	0.128145	-1.62795	0.103534	0.262262
Anapc1	234.18	0.0797929	0.145094	0.549941	0.58236	0.763301
Anapc10	159.54	0.0530489	0.116907	0.45377	0.649994	0.811409
Anapc11	313.658	-0.053497	0.116631	-0.458686	0.64646	0.809196
Anapc13	438.817	-0.439782	0.206282	-2.13194	0.0330117	0.114714
Anapc15	109.025	0.0130933	0.129059	0.101452	0.919192	0.96142
Anapc16	259.399	-0.0341719	0.145313	-0.235161	0.814084	0.91049
Anapc2	195.901	0.256859	0.102355	2.50948	0.0120908	0.0543632
Anapc4	148.579	0.10938	0.103983	1.0519	0.292846	0.520862
Anapc5	403.453	0.026474	0.137669	0.192301	0.847506	0.928925
Anapc7	195.622	0.311434	0.122643	2.53935	0.0111059	0.0509993
Ang	55.0154	-0.00946396	0.199136	-0.0475252	0.962095	0.983794
Angel2	156.55	-0.164157	0.116273	-1.41182	0.158002	0.350455
Angpt1	68.8067	-0.530145	0.252292	-2.10131	0.0356134	0.121011
Angptl2	96.0545	0.0976897	0.248129	0.393705	0.693799	0.83949
Angptl3	120.674	-2.15424	0.418101	-5.15245	2.57104e-07	1.4461e-05
Angptl4	227.705	1.92377	0.250976	7.66513	1.78653e-14	7.52128e-12
Ank	104.245	0.375993	0.260747	1.44198	0.149308	0.337056
Ank3	393.38	-0.20861	0.241204	-0.864869	0.387111	0.613528
Ankfy1	244.855	0.0899207	0.126356	0.711646	0.476684	0.689636
Ankhd1	262.074	-0.0119245	0.104429	-0.114187	0.909089	0.956418
Ankib1	354.216	-0.783731	0.201205	-3.89518	9.81263e-05	0.00141477
Ankle2	159.58	0.141765	0.113049	1.25401	0.209837	0.420807
Ankmy2	125.477	-0.182233	0.126783	-1.43736	0.150615	0.339085
Ankra2	93.9861	0.167411	0.117785	1.42132	0.155224	0.346131
Ankrd1	194.326	1.5095	0.746652	2.02169	0.0432087	0.139822
Ankrd10	202.967	0.465895	0.139618	3.33693	0.000847104	0.00736841
Ankrd11	225.768	0.488438	0.123791	3.94568	7.95745e-05	0.00121087
Ankrd12	184.964	0.152188	0.124007	1.22725	0.219727	0.434554
Ankrd13a	175.95	0.081412	0.122753	0.663219	0.50719	0.713025
Ankrd13b	121.894	0.490161	0.166119	2.95067	0.00317089	0.0197965
Ankrd13c	340.78	-0.579658	0.189333	-3.06158	0.00220169	0.0151127
Ankrd16	157.378	0.428266	0.110765	3.86644	0.000110437	0.00155152
Ankrd17	332.964	-0.00618191	0.122114	-0.0506241	0.959625	0.982974
Ankrd23	83.0212	0.145872	0.126452	1.15358	0.248674	0.470242
Ankrd24	73.687	-0.0863912	0.139161	-0.620802	0.53473	0.731625
Ankrd27	103.975	0.223331	0.108779	2.05307	0.0400659	0.132539
Ankrd28	147.849	-0.324627	0.0979516	-3.31415	0.000919208	0.00786558
Ankrd29	71.0321	0.397829	0.172447	2.30697	0.0210567	0.0820568
Ankrd33b	323.437	-0.0216306	0.194335	-0.111306	0.911374	0.95768
Ankrd39	99.4967	0.125468	0.105461	1.18971	0.23416	0.452059
Ankrd40	267.385	-0.699171	0.149854	-4.66566	3.07622e-06	0.000100136
Ankrd42	81.6408	0.265346	0.158693	1.67207	0.0945111	0.245921
Ankrd44	128.352	0.504622	0.233628	2.15994	0.0307776	0.108764
Ankrd46	198.567	-0.305806	0.114647	-2.66738	0.00764463	0.0383446
Ankrd49	77.4988	0.0373055	0.126393	0.295155	0.767876	0.884798
Ankrd50	127.143	0.539639	0.148758	3.62763	0.00028603	0.00321116
Ankrd52	229.887	0.294606	0.146122	2.01617	0.0437823	0.140992
Ankrd54	75.0644	0.265727	0.121505	2.18695	0.028746	0.103525
Ankrd6	100.042	0.869713	0.179484	4.84564	1.26205e-06	4.96562e-05
Ankrd9	73.2922	-0.567397	0.129644	-4.37659	1.2055e-05	0.000291117
Anks1	93.8017	0.0116943	0.145669	0.08028	0.936015	0.969004
Anks3	193.937	-0.207212	0.0919466	-2.25361	0.0242209	0.0909094
Anks4b	181.595	-0.320585	0.284383	-1.1273	0.259615	0.483832
Anks6	121.193	-0.05197	0.125216	-0.415045	0.678109	0.829594
Ankzf1	75.6962	0.289479	0.10951	2.64341	0.00820753	0.040335
Ano1	76.1815	0.524664	0.313671	1.67266	0.0943949	0.245765
Ano10	139.7	0.0351097	0.124099	0.282916	0.777241	0.891441
Ano5	48.3776	0.00903074	0.144131	0.0626563	0.95004	0.977038
Ano6	287.636	0.435894	0.15754	2.76687	0.00565972	0.0306922
Anp32a	546.793	-0.0560444	0.100896	-0.555469	0.578574	0.760937
Anp32b	327.916	0.437414	0.186933	2.33996	0.019286	0.0770587
Anp32e	229.973	-0.419104	0.113697	-3.68616	0.000227666	0.00270842
Anpep	343.237	-0.92875	0.355947	-2.60924	0.00907446	0.0436944
Antxr1	95.38	0.747902	0.270617	2.76369	0.00571512	0.0308578
Antxr2	143.528	0.287422	0.274228	1.04811	0.294587	0.522938
Anxa1	151.572	1.12037	0.394706	2.8385	0.00453256	0.0258098
Anxa11	420.153	-0.319886	0.150579	-2.12437	0.0336389	0.116336
Anxa13	66.2338	-0.433205	0.232594	-1.86249	0.0625339	0.182994
Anxa2	1121.43	2.36987	0.449176	5.27602	1.32018e-07	8.37882e-06
Anxa3	346.405	2.23623	0.419473	5.33104	9.76494e-08	6.66655e-06
Anxa4	338.784	0.604515	0.178171	3.39289	0.000691601	0.00631592
Anxa5	1012.68	1.4747	0.256115	5.75796	8.51355e-09	8.67146e-07
Anxa6	360.969	0.0871127	0.196031	0.444383	0.656766	0.815955
Anxa7	790.792	0.027825	0.15357	0.181188	0.85622	0.933262
Aoah	191.547	-0.509642	0.235455	-2.1645	0.0304261	0.107884
Aoc1	596.072	3.99422	0.342223	11.6714	1.7846e-31	1.12697e-27
Aopep	274.265	0.548654	0.174091	3.15153	0.00162415	0.0119889
Ap1ar	172.577	-0.534571	0.173744	-3.07678	0.00209246	0.0145807
Ap1b1	277.949	-0.436813	0.139449	-3.13242	0.00173369	0.0126059
Ap1g1	422.205	-0.635874	0.162613	-3.91035	9.2164e-05	0.00135038
Ap1g2	100.624	0.116036	0.119405	0.971785	0.331158	0.560546
Ap1m1	179.718	0.208405	0.0923517	2.25664	0.0240306	0.0903859
Ap1m2	90.3163	-0.146435	0.191922	-0.762994	0.445467	0.66567
Ap1s1	332.479	0.0322854	0.15781	0.204583	0.837898	0.923362
Ap1s2	59.2125	0.441509	0.253833	1.73936	0.0819708	0.222452
Ap1s3	136.768	-0.0701312	0.136394	-0.514183	0.607124	0.780376
Ap2a1	194.159	0.215069	0.121213	1.77431	0.0760116	0.210995
Ap2a2	680.797	-0.723745	0.223967	-3.23149	0.00123148	0.00976371
Ap2b1	467.984	0.355861	0.166291	2.13999	0.0323554	0.112918
Ap2m1	1445.16	-0.292909	0.168466	-1.73868	0.082091	0.222682
Ap2s1	391.227	-0.187527	0.153128	-1.22464	0.220713	0.43558
Ap3b1	304.555	-0.124903	0.104558	-1.19458	0.23225	0.449861
Ap3d1	285.371	0.249382	0.134526	1.85378	0.0637707	0.185539
Ap3m1	142.032	-0.138971	0.117908	-1.17864	0.238543	0.457608
Ap3m2	65.8953	0.271257	0.174646	1.55318	0.120379	0.290595
Ap3s1	298.012	-0.38404	0.179769	-2.1363	0.0326546	0.113756
Ap3s2	94.969	0.306734	0.152877	2.00641	0.0448128	0.143106
Ap4b1	83.8661	0.11435	0.125747	0.909368	0.363156	0.590152
Ap4e1	115.189	0.0666945	0.0891092	0.748459	0.454184	0.672332
Ap4m1	75.1441	0.236877	0.11648	2.03362	0.0419896	0.137067
Ap4s1	112.689	-0.237137	0.0988915	-2.39796	0.0164868	0.0686544
Ap5m1	148.994	-0.249662	0.110484	-2.25971	0.023839	0.0897694
Ap5s1	122.823	0.0398391	0.108311	0.367822	0.713006	0.852206
Ap5z1	128.188	-0.00793967	0.125209	-0.0634112	0.949439	0.976986
Apaf1	98.8843	0.516564	0.138155	3.73902	0.000184736	0.00232161
Apba1	62.2343	0.191228	0.189591	1.00863	0.313151	0.541719
Apba3	161.694	-0.546535	0.128222	-4.26242	2.02228e-05	0.000432906
Apbb1	93.6502	0.156156	0.151926	1.02785	0.304021	0.53286
Apbb1ip	104.965	0.471493	0.413163	1.14118	0.253796	0.476318
Apbb2	198.359	0.0142553	0.11667	0.122185	0.902752	0.953973
Apbb3	107.521	0.338704	0.0987721	3.42915	0.000605476	0.00570222
Apc	109.637	-0.0417646	0.105431	-0.396133	0.692007	0.838487
Apcdd1	60.2017	-0.00448982	0.261037	-0.0171999	0.986277	0.993311
Apeh	372.358	-0.860967	0.277849	-3.09868	0.00194383	0.0138002
Apela	139.515	-0.324034	0.600377	-0.539717	0.589392	0.767821
Apex1	184.655	0.572792	0.139821	4.09662	4.19224e-05	0.000739497
Apex2	115.867	0.068627	0.0943522	0.727349	0.467012	0.682538
Aph1a	436.95	-0.116384	0.107637	-1.08127	0.279577	0.505738
Aph1b	121.78	-0.0283945	0.114718	-0.247517	0.804508	0.906143
Api5	192.098	0.120693	0.125101	0.964762	0.334664	0.563482
Apip	149.895	-0.0243327	0.120383	-0.202127	0.839817	0.924133
Aplf	72.4638	0.169139	0.123098	1.37401	0.169438	0.365938
Apln	65.4412	-0.528739	0.304864	-1.73434	0.0828572	0.223943
Aplnr	92.4168	0.74694	0.239537	3.11826	0.0018192	0.0130771
Aplp1	74.402	0.667367	0.130577	5.1109	3.2062e-07	1.68007e-05
Aplp2	941.87	0.078516	0.170869	0.459509	0.645869	0.808617
Apmap	317.025	-0.623674	0.168925	-3.69202	0.000222483	0.00266094
Apoa4	67.9786	-1.27836	0.504192	-2.53547
Apob	249.179	-1.00588	0.415863	-2.41877	0.0155729	0.0658746
Apobec1	100.598	0.541748	0.286031	1.89402	0.058223	0.173311
Apobec3	153.372	1.08331	0.249953	4.33405	1.46389e-05	0.000338006
Apoc1	69.3109	-0.348873	0.185059	-1.8852	0.0594027	0.175856
Apoc3	141.074	-2.65855	0.650768	-4.08524
Apoh	57.1132	-0.022138	0.200399	-0.11047	0.912037	0.957693
Apol7c	55.9308	0.224786	0.156157	1.43949	0.150011	0.338146
Apom	271.46	-0.867537	0.496237	-1.74823	0.0804238	0.219575
Apoo	294.165	-0.856452	0.221295	-3.87018	0.000108755	0.00153644
Apool	163.632	-0.139618	0.140021	-0.99712	0.318706	0.547103
Coa8	220.155	-0.54209	0.162098	-3.34421	0.000825187	0.00721752
App	3781.24	0.277388	0.174618	1.58854	0.112164	0.277553
Appbp2	152.337	0.24875	0.104284	2.38531	0.0170648	0.0703881
Appl1	203.201	0.117432	0.128673	0.912644	0.36143	0.587952
Appl2	113.02	0.101279	0.134783	0.751423	0.452398	0.670869
Aprt	328.293	0.245288	0.155513	1.57729	0.11473	0.28162
Aptx	105.199	0.0167381	0.106409	0.157299	0.875009	0.941888
Aqp1	1138.59	-0.120712	0.505125	-0.238974	0.811126	0.909492
Aqp11	157.118	-1.16478	0.360857	-3.2278	0.00124746	0.00984099
Aqp2	190.565	-0.599405	0.445519	-1.34541	0.178494	0.378414
Aqp3	131.319	-0.661426	0.40271	-1.64244	0.100499	0.256839
Aqp4	62.4989	-0.790464	0.30053	-2.63024	0.00853259	0.0416892
Aqp6	77.0801	-0.180724	0.229096	-0.788858	0.430195	0.652747
Aqp7	147.237	-0.194938	0.301539	-0.646478	0.51797	0.720877
Aqr	148.623	0.0333116	0.0916689	0.363391	0.716313	0.854461
Ar	166.339	-0.185038	0.194601	-0.950858	0.341676	0.569635
Araf	204.641	-0.27237	0.11223	-2.4269	0.0152286	0.0648977
Arap1	194.566	0.491062	0.209727	2.34143	0.0192099	0.0769004
Arap2	119.731	-0.231786	0.136853	-1.69369	0.0903242	0.238311
Arap3	91.4156	0.276754	0.23773	1.16416	0.244361	0.465082
Arcn1	407.999	-0.405107	0.124878	-3.24402	0.00117856	0.00945693
Arel1	132.033	0.312654	0.0986667	3.16879	0.00153076	0.0114739
Arf1	1402.99	-0.42407	0.156738	-2.7056	0.00681805	0.0352629
Arf2	149.794	0.148405	0.124301	1.19391	0.232512	0.450012
Arf3	358.983	0.4536	0.140265	3.23389	0.00122115	0.00972326
Arf4	421.724	0.0314875	0.154586	0.203689	0.838597	0.923511
Arf6	686.498	0.123095	0.176	0.699403	0.4843	0.695634
Arfgap1	167.784	0.261992	0.102589	2.55382	0.0106549	0.0493117
Arfgap2	237.951	-0.172661	0.116291	-1.48474	0.137614	0.319538
Arfgap3	158.902	0.178443	0.139287	1.28112	0.200152	0.406995
Arfgef1	330.059	-0.189604	0.144245	-1.31446	0.188692	0.391621
Arfgef2	209.735	-0.207	0.113218	-1.82834	0.0674986	0.193356
Arfip1	218.204	0.0481991	0.130576	0.369128	0.712032	0.851771
Arfip2	169.986	-0.423738	0.094146	-4.50086	6.76797e-06	0.000185825
Arfrp1	242.031	-0.163161	0.0797445	-2.04605	0.0407513	0.134243
Arg2	218.094	0.314292	0.846872	0.371121	0.710547	0.850314
Arglu1	241.927	-0.180162	0.163627	-1.10105	0.270876	0.496197
Arhgap1	403.325	0.0324138	0.159327	0.203442	0.838789	0.923511
Arhgap10	284.534	-0.369551	0.14208	-2.60102	0.0092948	0.044398
Arhgap11a	59.4599	0.251382	0.158358	1.58743	0.112416	0.277959
Arhgap12	262.1	-0.0632346	0.100301	-0.630446	0.528403	0.727345
Arhgap15	79.1639	0.244433	0.151654	1.61178	0.107009	0.268076
Arhgap17	185.603	0.365411	0.163664	2.23269	0.0255692	0.0946758
Arhgap18	172.646	-0.486754	0.1206	-4.03611	5.43441e-05	0.000896039
Arhgap21	150.733	0.00725798	0.153531	0.0472737	0.962295	0.983794
Arhgap22	98.3945	0.289664	0.176241	1.64357	0.100264	0.256447
Arhgap23	119.636	0.391601	0.181869	2.15321	0.0313025	0.110156
Arhgap24	471.096	-0.639906	0.260777	-2.45384	0.014134	0.0610924
Arhgap25	66.4122	0.29296	0.226453	1.29369	0.195772	0.400746
Arhgap26	249.62	0.354406	0.262884	1.34815	0.177611	0.377188
Arhgap27	93.0379	0.795561	0.231057	3.44313	0.000575015	0.00549352
Arhgap28	74.2031	0.0556552	0.152404	0.365181	0.714976	0.853798
Arhgap29	257.95	-0.12776	0.175432	-0.728257	0.466456	0.682117
Arhgap30	87.7162	0.528327	0.384708	1.37332	0.169653	0.366055
Arhgap31	135.52	0.22361	0.21942	1.0191	0.308158	0.537128
Arhgap32	122.852	-0.282552	0.157031	-1.79933	0.071966	0.202705
Arhgap35	236.936	-0.179986	0.11109	-1.62018	0.105194	0.265243
Arhgap39	90.0498	0.105929	0.120747	0.877275	0.380337	0.607212
Arhgap4	54.9918	0.0202748	0.20513	0.0988392	0.921266	0.962074
Arhgap42	359.488	-0.078022	0.157521	-0.495312	0.62038	0.790895
Arhgap45	113.169	0.684481	0.409968	1.6696	0.0949995	0.246831
Arhgap5	337.644	-0.519386	0.111421	-4.6615	3.13916e-06	0.00010166
Arhgap6	112.473	-0.442876	0.123106	-3.59753	0.000321255	0.0034978
Arhgap9	98.8943	0.46271	0.315427	1.46693	0.142394	0.326988
Arhgdia	1124.94	-0.0133432	0.157454	-0.0847436	0.932465	0.967439
Arhgdib	84.3302	0.417372	0.282103	1.4795	0.139007	0.321961
Arhgef1	256.946	0.566598	0.213743	2.65084	0.00802924	0.0397498
Arhgef10	79.9343	0.23989	0.140392	1.70872	0.0875033	0.232912
Arhgef10l	265.31	0.0694979	0.14666	0.47387	0.635593	0.800912
Arhgef11	176.061	-0.0884405	0.101422	-0.872006	0.383205	0.610024
Arhgef12	531.331	-0.0171395	0.154369	-0.11103	0.911593	0.957693
Arhgef15	74.3364	-0.149895	0.201269	-0.744751	0.456422	0.674066
Arhgef16	176.872	0.0720742	0.132103	0.545592	0.585346	0.765313
Arhgef17	174.567	0.809027	0.175404	4.61236	3.98132e-06	0.000123548
Arhgef18	208.388	-0.273506	0.094863	-2.88317	0.00393694	0.023192
Arhgef2	315.768	0.176437	0.152457	1.15729	0.247154	0.46849
Arhgef25	124.547	0.649865	0.247587	2.62479	0.00867023	0.0420849
Arhgef28	478.494	0.448185	0.208473	2.14984	0.0315676	0.110966
Arhgef3	256.75	0.320911	0.115434	2.78004	0.00543526	0.0297819
Arhgef38	67.4761	-0.105114	0.179305	-0.58623	0.557721	0.747296
Arhgef39	58.4036	-0.147347	0.158755	-0.928141	0.353335	0.580422
Arhgef40	107.07	0.892608	0.209862	4.25332	2.10628e-05	0.000447098
Arhgef5	214.867	-0.173715	0.140768	-1.23405	0.217184	0.43114
Arhgef6	57.5732	0.0266151	0.169939	0.156615	0.875548	0.942009
Arhgef7	188.058	-0.232567	0.107992	-2.15356	0.0312747	0.110089
Arid1a	230.608	0.0414796	0.129276	0.320861	0.748316	0.873415
Arid1b	293.612	0.571969	0.205487	2.78348	0.00537791	0.0295053
Arid2	231.638	0.190806	0.127601	1.49533	0.134829	0.314884
Arid3a	88.663	0.0205148	0.113193	0.181238	0.856181	0.933262
Arid4a	142.483	0.163191	0.124568	1.31006	0.190176	0.393436
Arid4b	108.285	0.250505	0.111559	2.24549	0.024737	0.0925438
Arid5a	56.5117	0.464545	0.186528	2.49049	0.0127567	0.0565975
Arid5b	162.907	1.1029	0.151268	7.29103	3.07586e-13	1.10995e-10
Arih1	323.15	-0.0345079	0.128489	-0.268567	0.788263	0.897319
Arih2	147.652	-0.124595	0.103373	-1.2053	0.228088	0.445041
Arl1	339.504	-0.257213	0.161398	-1.59366	0.111013	0.275185
Arl10	104.864	-0.0621515	0.106787	-0.582015	0.560557	0.749074
Arl14ep	86.974	0.17334	0.139412	1.24337	0.213732	0.426451
Arl15	239.195	0.476265	0.144188	3.30308	0.000956292	0.0080789
Arl2	251.51	-0.566647	0.120972	-4.68414	2.8114e-06	9.29528e-05
Arl2bp	275.815	-0.145915	0.129462	-1.12709	0.259706	0.48386
Arl3	371.211	-0.186657	0.14028	-1.33061	0.183319	0.384477
Arl4a	79.6749	0.353725	0.116533	3.03541	0.00240208	0.0160775
Arl4c	203.309	1.27006	0.212889	5.96583	2.43393e-09	3.22372e-07
Arl5a	251.285	-0.231941	0.0993563	-2.33444	0.0195728	0.0779087
Arl5b	107.208	-0.172047	0.108851	-1.58057	0.113976	0.280882
Arl5c	55.148	0.273833	0.165579	1.6538	0.0981685	0.252646
Arl6	157.578	-0.240711	0.12001	-2.00576	0.0448814	0.143259
Arl6ip1	717.89	-0.148803	0.318427	-0.467307	0.64028	0.804331
Arl6ip4	218.868	-0.0966715	0.113942	-0.848427	0.3962	0.621694
Arl6ip5	381.304	0.664056	0.129555	5.12566	2.96504e-07	1.5868e-05
Arl6ip6	154.93	0.109136	0.0928916	1.17488	0.240044	0.459636
Arl8a	341.315	-0.0296735	0.137734	-0.215441	0.829424	0.919721
Arl8b	314.665	-0.108323	0.12877	-0.841213	0.400229	0.624909
Armc1	144.464	-0.369545	0.122561	-3.01519	0.00256819	0.0169203
Armc10	121.257	0.465783	0.10793	4.31561	1.5916e-05	0.000358962
Armc5	100.23	-0.111183	0.130865	-0.849603	0.395546	0.621129
Armc6	83.0017	-0.138842	0.137609	-1.00896	0.312995	0.541524
Armc7	79.0264	0.227267	0.141681	1.60407	0.108698	0.271423
Armc8	141.758	-0.0743627	0.112273	-0.662336	0.507756	0.713661
Armc9	107.008	0.217917	0.124481	1.7506	0.080015	0.218885
Armcx1	69.5183	0.341189	0.133734	2.55125	0.0107336	0.0495668
Armcx2	103.465	0.11998	0.194844	0.615776	0.538042	0.733852
Armcx3	134.82	0.435325	0.123265	3.5316	0.000413048	0.00423441
Armcx4	59.0406	0.239107	0.141751	1.68681	0.0916392	0.240825
Armh3	129.413	-0.0654098	0.10812	-0.604976	0.545195	0.738966
Armh4	87.8977	-0.355813	0.183637	-1.9376	0.0526725	0.161391
Armt1	76.3089	-0.0161279	0.125701	-0.128304	0.897909	0.951999
Arnt	207.105	0.123004	0.0967043	1.27196	0.203387	0.411927
Arnt2	132.451	0.249788	0.16482	1.51552	0.129641	0.306392
Arntl	67.3727	0.610561	0.211859	2.88193	0.00395249	0.023251
Arntl2	62.4308	0.106743	0.137095	0.778607	0.436211	0.657967
Arpc1a	315.12	0.055823	0.0932973	0.598335	0.549617	0.741354
Arpc1b	455.085	1.21785	0.370654	3.28568	0.00101736	0.00846461
Arpc2	934.384	0.0521045	0.202249	0.257626	0.796696	0.901544
Arpc3	659.127	0.0127114	0.148629	0.085524	0.931845	0.967225
Arpc4	723.796	-0.115149	0.16311	-0.705957	0.480215	0.692839
Arpc5	855.323	0.2575	0.233365	1.10342	0.269845	0.494937
Arpc5l	287.554	-0.449016	0.164869	-2.72347	0.00646002	0.0339168
Arpin	147.855	0.367105	0.113586	3.23194	0.00122953	0.00975435
Arpp19	697.619	-0.487006	0.184191	-2.64402	0.00819268	0.0403091
Arrb1	186.225	0.360678	0.245162	1.47118	0.141243	0.325114
Arrb2	174.591	0.793373	0.355027	2.23468	0.0254382	0.0943289
Arrdc1	114.301	0.103154	0.202018	0.510616	0.60962	0.782629
Arrdc2	55.1312	0.462222	0.146298	3.15945	0.00158068	0.0117229
Arrdc3	293.232	0.652169	0.213517	3.05441	0.00225503	0.0153702
Arrdc4	147.75	0.565903	0.17345	3.26263	0.00110382	0.00901183
Arsa	89.5715	0.261047	0.118611	2.20087	0.0277454	0.100668
Arsb	143.449	0.0364611	0.262539	0.138879	0.889546	0.948019
Arsg	96.2858	-0.131445	0.276848	-0.474791	0.634936	0.800685
Arsk	100.565	-0.00128844	0.115065	-0.0111975	0.991066	0.995559
Art4	65.0239	0.442559	0.257507	1.71863	0.0856816	0.229222
Arv1	89.5603	0.131559	0.129936	1.01249	0.311306	0.540053
Arvcf	136.863	-0.329041	0.249112	-1.32085	0.18655	0.388607
As3mt	269.218	-0.503996	0.213499	-2.36065	0.018243	0.0739676
Asah1	550.103	0.380353	0.240864	1.57912	0.114308	0.281184
Asah2	95.2233	0.034685	0.156221	0.222025	0.824294	0.916839
Asap1	113.981	0.414417	0.185201	2.23766	0.0252435	0.0939199
Asb11	116.628	-0.0839988	0.141078	-0.595406	0.551572	0.742706
Asb13	89.6653	0.058768	0.159093	0.369394	0.711834	0.851693
Asb2	47.8937	0.107623	0.172299	0.62463	0.532214	0.729542
Asb3	123.951	0.229604	0.0939722	2.44332	0.0145527	0.0625387
Asb6	94.8321	0.212766	0.118368	1.7975	0.0722565	0.203246
Asb7	104.52	0.00672344	0.093039	0.0722648	0.942391	0.972498
Asb8	117.391	-0.258168	0.118167	-2.18476	0.0289061	0.103924
Asb9	112.7	-0.275844	0.2381	-1.15852	0.246651	0.467958
Ascc1	144.093	-0.0477929	0.104592	-0.456944	0.647712	0.810201
Ascc2	165.765	-0.131212	0.0988213	-1.32777	0.184255	0.385734
Ascc3	154.128	0.206689	0.105463	1.95983	0.0500156	0.155514
Asf1a	179.318	-0.0612822	0.085969	-0.71284	0.475945	0.688882
Ash1l	241.678	0.0313401	0.100153	0.312921	0.754341	0.876882
Ash2l	175.446	-0.0285187	0.0992696	-0.287286	0.773894	0.888856
Asl	480.284	-0.349197	0.473735	-0.737114	0.461053	0.677026
Get3	448.08	-0.353566	0.158844	-2.22586	0.0260232	0.095907
Asns	97.2009	0.404707	0.230155	1.75841	0.0786778	0.216351
Asnsd1	179.862	-0.56112	0.129128	-4.34546	1.38986e-05	0.000324471
Aspa	353.636	-1.10006	0.401533	-2.73966	0.00615034	0.0326518
Aspdh	108.603	-0.697139	0.257142	-2.7111	0.00670601	0.0348403
Aspg	74.818	0.175263	0.27239	0.643427	0.519947	0.722148
Asph	325.196	-0.509673	0.112537	-4.52892	5.92849e-06	0.000170952
Aspn	67.3874	0.22457	0.200005	1.12282	0.261514	0.485516
Aspscr1	229.714	-0.369075	0.13216	-2.79265	0.00522784	0.0289025
Asrgl1	111.375	0.0618336	0.139159	0.444338	0.656799	0.815955
Ass1	2697.21	-0.851395	0.722838	-1.17785	0.238856	0.457986
Asxl1	145.729	0.300989	0.13768	2.18614	0.0288051	0.10362
Asxl2	118.057	0.160543	0.112168	1.43127	0.152353	0.34178
Atad1	268.523	0.0148929	0.0895706	0.16627	0.867945	0.939531
Atad2b	108.611	0.213513	0.122779	1.73899	0.0820361	0.222581
Atad3a	313.444	-0.561811	0.111281	-5.04859	4.45077e-07	2.17039e-05
Atat1	94.2359	0.295228	0.0978769	3.01632	0.0025586	0.0168747
Ate1	206.298	-0.0327486	0.125126	-0.261725	0.793534	0.899615
Atf1	149.672	0.224911	0.116025	1.93846	0.0525668	0.161199
Atf2	157.691	0.16658	0.0911095	1.82834	0.0674979	0.193356
Atf3	71.6298	0.583826	0.177302	3.29284	0.000991823	0.00830684
Atf4	291.048	0.0444578	0.185339	0.239873	0.810429	0.908872
Atf5	158.535	0.279283	0.228014	1.22485	0.220632	0.435539
Atf6	225.937	0.0934342	0.156156	0.59834	0.549613	0.741354
Atf6b	168.067	0.166795	0.121064	1.37774	0.168283	0.364566
Atf7	153.45	0.477539	0.132104	3.61486	0.000300507	0.00332639
Atf7ip	208.679	0.288405	0.153286	1.88148	0.0599063	0.176904
Atg10	94.1051	-0.408738	0.126356	-3.23481	0.00121724	0.00970513
Atg101	100.961	0.288982	0.164634	1.7553	0.0792086	0.217432
Atg13	127.318	0.219229	0.0994126	2.20524	0.0274371	0.0997924
Atg14	107.79	0.282591	0.107402	2.63114	0.00850985	0.0416264
Atg16l1	160.371	0.138655	0.140113	0.98959	0.322375	0.550141
Atg16l2	71.3146	0.571828	0.169425	3.37512	0.000737841	0.00663153
Atg2a	160.5	0.0880243	0.0920808	0.955946	0.3391	0.566936
Atg2b	195.847	-0.197121	0.113485	-1.73698	0.082391	0.223352
Atg3	200.936	-0.107976	0.138199	-0.781307	0.434622	0.656848
Atg4a	138.081	-0.373373	0.0850453	-4.39029	1.13201e-05	0.000276218
Atg4b	162.586	0.0255052	0.102334	0.249236	0.803178	0.905323
Atg4c	77.8088	0.126902	0.127906	0.992143	0.321128	0.549498
Atg4d	93.4272	-0.362712	0.127651	-2.84143	0.00449112	0.0256242
Atg7	125.848	0.163346	0.0914247	1.78667	0.0739901	0.206697
Atg9a	168.961	-0.361291	0.11934	-3.02741	0.0024666	0.016405
Atic	184.783	0.24998	0.147492	1.69487	0.0900999	0.238012
Atl2	200.604	-0.380129	0.0895001	-4.24725	2.16414e-05	0.000456313
Atl3	272.37	0.0916934	0.132383	0.692637	0.488537	0.699652
Atm	70.5842	0.375857	0.124382	3.0218	0.00251277	0.0166251
Atmin	96.7143	0.00735318	0.100871	0.0728967	0.941888	0.972456
Atn1	115.984	0.407151	0.128097	3.17846	0.00148061	0.0112222
Atoh8	68.2366	0.159074	0.181307	0.877372	0.380285	0.607205
Atox1	918.752	-0.274751	0.219795	-1.25004	0.211286	0.422841
Atp10a	62.143	0.28407	0.182579	1.55588	0.119738	0.289599
Atp11a	1148.25	0.958242	0.74859	1.28006	0.200523	0.40738
Atp11b	221.865	0.113917	0.102359	1.11292	0.265744	0.490577
Atp11c	78.9597	0.0842474	0.112194	0.750912	0.452706	0.67101
Atp13a1	195.053	0.147902	0.0820515	1.80255	0.0714591	0.201547
Atp13a2	116.19	0.254978	0.154441	1.65097	0.098744	0.253753
Atp13a3	299.407	-0.164157	0.173497	-0.946164	0.344065	0.571556
Atp1a1	4250.32	-0.637477	0.277573	-2.29661	0.0216411	0.083555
Atp1a2	73.8762	0.0927178	0.222247	0.417184	0.676544	0.828381
Atp1a3	60.4164	-0.264741	0.230439	-1.14886	0.250614	0.473062
Atp1b1	5102.42	-0.738527	0.373791	-1.97578	0.0481801	0.150959
Atp1b2	90.7754	0.554531	0.210219	2.63787	0.00834275	0.0409107
Atp1b3	431.057	0.0906032	0.212102	0.427168	0.669257	0.824092
Atp2a2	553.371	-0.202157	0.17565	-1.15091	0.249769	0.471921
Atp2a3	68.2142	0.149718	0.145931	1.02595	0.304917	0.533541
Atp2b1	310.113	0.0879483	0.142174	0.618597	0.536182	0.73255
Atp2b4	113.767	-0.295081	0.20619	-1.43111	0.152398	0.34182
Atp2c1	289.864	-0.394732	0.121369	-3.25234	0.00114458	0.00927266
Atp4a	84.6566	-0.358794	0.268472	-1.33643	0.181409	0.382631
Atp5a1	5793.15	-1.22294	0.277788	-4.40243	1.07046e-05	0.000264577
Atp5d	1384.6	-0.724039	0.241199	-3.00184	0.00268357	0.0174619
Atp5e	1573.61	-0.870455	0.215887	-4.03199	5.53065e-05	0.00090717
Atp5g3	4837.23	-1.06358	0.302123	-3.52036	0.000430966	0.00438253
Atp5j2	1118.04	-1.15807	0.23749	-4.87629	1.08099e-06	4.41842e-05
Atp5k	1157.17	-0.937315	0.255421	-3.66969	0.000242848	0.00282168
Atp5l	1742.12	-0.945763	0.24094	-3.92531	8.66176e-05	0.00129007
Atp5mpl	1355.09	-0.862921	0.241128	-3.57869	0.000345326	0.00369303
Atp5pb	1557.21	-1.17914	0.279927	-4.2123	2.52781e-05	0.000511639
Atp6ap2	465.698	-0.269423	0.149375	-1.80367	0.0712838	0.201323
Atp6v0a1	147.786	0.000637444	0.125782	0.00506783	0.995956	0.997773
Atp6v0a2	299.166	-0.690042	0.166958	-4.13303	3.58005e-05	0.000656475
Atp6v0a4	727.164	-0.6468	0.414708	-1.55965	0.118842	0.287764
Atp6v0b	765.246	-0.103846	0.162701	-0.638263	0.523303	0.72415
Atp6v0c	1927.6	-0.391065	0.220652	-1.77232	0.0763417	0.211725
Atp6v0d1	415.761	-0.482462	0.212381	-2.27168	0.0231058	0.087688
Atp6v0d2	154.723	-0.208673	0.20853	-1.00068	0.316979	0.545501
Atp6v0e	577.882	-0.190389	0.135134	-1.40889	0.158869	0.351588
Atp6v0e2	198.445	-0.206923	0.185599	-1.11489	0.264898	0.489705
Atp6v1a	854.353	-0.966778	0.245988	-3.93019	8.48802e-05	0.00127169
Atp6v1b1	228.291	-0.285438	0.46479	-0.614121	0.539135	0.734788
Atp6v1b2	879.106	-0.492433	0.281845	-1.74718	0.0806064	0.219978
Atp6v1c1	389.829	-0.0687914	0.132374	-0.519675	0.60329	0.778061
Atp6v1c2	81.9481	-0.279822	0.314627	-0.889378	0.3738	0.600903
Atp6v1d	439.08	-0.390948	0.191826	-2.03804	0.0415461	0.136081
Atp6v1e1	817.336	-0.66859	0.239225	-2.79481	0.00519304	0.0287289
Atp6v1g1	631.775	-0.715992	0.250719	-2.85576	0.00429339	0.0247431
Atp6v1g2	149.837	0.0755264	0.0934374	0.808311	0.418912	0.643031
Atp6v1g3	158.884	-0.212578	0.453565	-0.468683	0.639296	0.80386
Atp6v1h	283.357	-0.398828	0.172119	-2.31716	0.0204952	0.0804395
Atp7a	129.418	0.200711	0.090691	2.21313	0.0268886	0.0984071
Atp8a1	92.9549	0.479478	0.14293	3.35464	0.000794686	0.00705828
Atp8b1	82.684	0.166651	0.161227	1.03365	0.301301	0.530078
Atp8b2	78.6269	0.506057	0.18174	2.7845	0.00536096	0.0294387
Atp8b4	63.9115	-0.0149605	0.205581	-0.0727719	0.941988	0.972479
Atp9a	173.945	-0.0681059	0.147821	-0.460731	0.644992	0.807881
Atp9b	91.7032	0.495675	0.109847	4.51241	6.40959e-06	0.000179896
Atpaf1	164.031	-0.641287	0.146992	-4.36274	1.28442e-05	0.000305503
Atpaf2	142.867	-0.388054	0.0888687	-4.3666	1.26198e-05	0.0003013
Atpsckmt	87.3748	-0.0976766	0.10676	-0.914917	0.360235	0.586916
Atr	79.8677	-0.102992	0.107114	-0.961516	0.336293	0.564736
Atrip	81.7552	0.0163385	0.109928	0.14863	0.881846	0.944274
Atrn	108.463	-0.110982	0.0909299	-1.22052	0.222266	0.437876
Atrnl1	196.209	0.277394	0.168964	1.64174	0.100644	0.257103
Atrx	179.62	0.380577	0.130764	2.91042	0.00360946	0.0217809
Atxn1	156.167	-0.0225386	0.197175	-0.114308	0.908994	0.956418
Atxn10	332.371	0.195358	0.130099	1.50161	0.133199	0.312173
Atxn1l	192.761	0.121379	0.104848	1.15767	0.246998	0.468408
Atxn2	328.755	-0.234198	0.134721	-1.7384	0.0821401	0.22272
Atxn2l	365.997	0.294995	0.148905	1.9811	0.0475804	0.149637
Atxn3	121.871	0.215358	0.103408	2.0826	0.0372877	0.125232
Atxn7	122.675	0.0310071	0.103599	0.299299	0.764712	0.882741
Atxn7l1	64.9841	0.112916	0.141801	0.796294	0.425861	0.649709
Atxn7l2	98.2159	-0.351918	0.161095	-2.18455	0.0289222	0.103952
Atxn7l3	137.442	0.172564	0.143478	1.20271	0.229087	0.445885
AU021092	64.2395	0.118577	0.157486	0.752937	0.451488	0.669991
AU022252	101.813	0.0485095	0.0983939	0.493014	0.622003	0.792324
AU040320	92.3797	0.186669	0.127966	1.45874	0.144638	0.329902
Auh	394.151	-0.582696	0.195316	-2.98335	0.00285107	0.0182694
Aup1	566.938	-0.431135	0.18021	-2.39241	0.0167383	0.0694269
Aurkaip1	314.534	-0.529028	0.127749	-4.14117	3.45545e-05	0.000639918
Auts2	120.643	-0.0953159	0.145134	-0.656746	0.511345	0.716161
Aven	104.478	-0.367238	0.129941	-2.82618	0.00471066	0.0266677
Avl9	190.452	-0.0317672	0.0975657	-0.325598	0.744729	0.870835
Avpi1	161.526	-0.184649	0.107998	-1.70974	0.0873134	0.232553
Avpr1a	69.1501	0.337838	0.251294	1.34439	0.178821	0.378563
Avpr2	73.9728	-0.524212	0.182252	-2.8763	0.00402364	0.0235708
AW209491	87.1331	-0.11599	0.106932	-1.08471	0.27805	0.50442
AW549877	208.128	-0.348859	0.153375	-2.27455	0.022933	0.0871633
AW554918	90.404	-0.0317615	0.116706	-0.272151	0.785506	0.895873
Axin1	151.741	0.080341	0.0885604	0.907189	0.364307	0.591338
Axin2	62.4191	0.0970304	0.232131	0.417998	0.675949	0.82796
Axl	320.902	1.04573	0.315831	3.31105	0.000929459	0.00790509
Azgp1	87.8101	0.666433	0.447978	1.48765	0.136844	0.318119
Azi2	164.736	-0.326949	0.108714	-3.00744	0.00263461	0.0172241
Azin1	340.71	-0.522638	0.14926	-3.50153	0.000462597	0.004615
Iftap	185.85	-0.748069	0.167773	-4.45881	8.24176e-06	0.000218684
B230219D22Rik	234.805	0.213804	0.116294	1.83848	0.0659923	0.190206
B230307C23Rik	129.68	-0.0885117	0.102236	-0.865755	0.386625	0.61322
B2m	3691.96	1.38777	0.201869	6.87462	6.21569e-12	1.42735e-09
B3galnt1	88.4626	-0.420014	0.294062	-1.42832	0.1532	0.343192
B3galnt2	152.494	0.24231	0.0894086	2.71014	0.00672545	0.0349126
B3galt5	76.3914	-0.21175	0.178612	-1.18553	0.235806	0.453999
B3galt6	72.3769	0.280025	0.142737	1.96183	0.0497828	0.154904
B3gat2	286.232	-0.114774	0.274497	-0.418125	0.675856	0.82796
B3gat3	259.862	-0.157984	0.0942726	-1.67582	0.0937727	0.244498
B3glct	92.8285	0.139602	0.129618	1.07703	0.281466	0.507564
B3gnt2	189.857	0.0210687	0.0903039	0.233308	0.815522	0.911347
B3gnt3	73.8372	0.537843	0.188555	2.85245	0.00433835	0.0249288
B3gnt7	72.7828	0.156804	0.130777	1.19902	0.230519	0.447614
B3gnt8	62.9222	0.0392505	0.14457	0.271499	0.786007	0.896135
B3gnt9	79.2655	0.175166	0.173405	1.01016	0.312419	0.540986
B4galnt1	198.976	1.22128	0.269036	4.53946	5.63993e-06	0.000165272
B4galnt2	66.8546	0.111327	0.162774	0.68394	0.494013	0.703402
B4galnt3	93.0282	0.317464	0.164039	1.9353	0.0529534	0.162016
B4galt1	392.39	0.340223	0.225996	1.50544	0.132212	0.310437
B4galt2	84.6976	0.488242	0.185649	2.62992	0.00854051	0.0417118
B4galt3	171.743	0.239377	0.126982	1.88513	0.0594124	0.175856
B4galt4	78.2267	0.232942	0.117457	1.98321	0.0473444	0.149154
B4galt5	375.187	-0.2446	0.440197	-0.55566	0.578443	0.760935
B4galt6	126.19	0.164251	0.229012	0.717218	0.473239	0.687066
B4galt7	97.1543	0.124714	0.112063	1.11289	0.265754	0.490577
B4gat1	133.685	-0.0334113	0.109918	-0.303966	0.761154	0.880346
B9d1	120.785	0.214768	0.1244	1.72643	0.0842704	0.226551
B9d2	103.361	0.228838	0.118025	1.9389	0.0525132	0.161145
Babam1	376.581	-0.330092	0.148815	-2.21813	0.0265461	0.0974075
Babam2	291.72	0.00405621	0.118891	0.0341171	0.972784	0.988277
Bace1	166.237	0.107009	0.150997	0.70868	0.478523	0.691425
Bach1	181.671	0.304299	0.118805	2.56134	0.010427	0.0485416
Bad	192.476	-0.108921	0.110351	-0.987037	0.323625	0.551535
Bag1	630.983	-1.09488	0.163307	-6.70447	2.02144e-11	4.20125e-09
Bag2	156.046	0.262238	0.125439	2.09057	0.0365669	0.123387
Bag3	169.097	0.410094	0.159011	2.57903	0.00990769	0.0466049
Bag4	114.473	-0.330781	0.124806	-2.65035	0.00804088	0.0397498
Bag5	113.413	-0.0817241	0.113997	-0.716895	0.473439	0.687066
Bag6	330.57	0.17544	0.115282	1.52182	0.128053	0.303721
Bahcc1	89.9113	-0.0378867	0.0996424	-0.380227	0.703777	0.845176
Bahd1	208.368	0.182217	0.118372	1.53936	0.123717	0.295823
Baiap2	188.94	-0.0533744	0.153807	-0.347022	0.728575	0.860758
Baiap2l1	112.375	0.0490466	0.184296	0.266129	0.79014	0.89808
Baiap2l2	266.775	0.0909943	0.298391	0.30495	0.760404	0.880053
Bak1	177.821	0.604472	0.183857	3.28773	0.00101	0.0084311
Bambi	61.1656	-0.00503575	0.191782	-0.0262576	0.979052	0.989774
Banf1	377.944	-0.049871	0.16353	-0.304966	0.760392	0.880053
Banp	79.6904	0.105223	0.115096	0.914218	0.360602	0.587286
Bap1	170.979	-0.0864373	0.12055	-0.717024	0.473359	0.687066
Basp1	173.958	0.714191	0.358641	1.99138	0.0464391	0.146778
Batf3	76.211	-0.154613	0.18933	-0.816633	0.414138	0.638072
Bax	314.634	0.367509	0.175366	2.09567	0.0361118	0.122113
Baz1a	66.2406	0.293477	0.143208	2.0493	0.0404323	0.133506
Baz1b	221.887	0.080947	0.118795	0.681398	0.49562	0.704363
Baz2a	214.107	-0.0785687	0.133289	-0.589459	0.555553	0.745578
Baz2b	169.215	0.488118	0.135012	3.61536	0.000299933	0.00332294
Bbc3	92.0032	0.429425	0.106991	4.01364	5.97895e-05	0.000970138
Bbip1	143.605	-0.212814	0.107069	-1.98764	0.0468517	0.14786
Bbs12	89.3257	0.253409	0.11936	2.12306	0.0337484	0.116577
Bbs2	74.4767	-0.0610376	0.109649	-0.556665	0.577756	0.760507
Bbs7	85.0218	-0.229386	0.108796	-2.10841	0.0349955	0.119609
Bbs9	112.365	0.107662	0.0991949	1.08536	0.277762	0.504176
Bbx	171.378	0.302374	0.0815709	3.70688	0.000209825	0.0025384
BC003965	106.083	-0.0670797	0.101761	-0.659189	0.509775	0.715066
BC004004	562.558	-0.691324	0.229659	-3.01021	0.00261063	0.0171374
BC005537	841.065	-0.440581	0.139527	-3.15767	0.00159036	0.0117739
BC005624	193.534	-0.102686	0.11472	-0.895099	0.370734	0.597766
Rusf1	124.962	0.150091	0.100789	1.48916	0.136446	0.317545
BC024978	92.1575	-0.0321093	0.104296	-0.307867	0.758183	0.879083
BC028528	54.6505	0.238856	0.194695	1.22682	0.219891	0.434757
BC029722	201.192	-0.37571	0.161746	-2.32284	0.0201878	0.0796041
BC034090	231.024	0.0187712	0.132011	0.142195	0.886926	0.947033
BC035044	59.7483	-0.15871	0.13484	-1.17702	0.239186	0.458479
Cdin1	75.1957	0.359304	0.119041	3.01832	0.00254177	0.0167725
Cspg4b	77.9145	0.578673	0.211463	2.73652	0.00620923	0.0328678
Bcam	633.489	2.13217	0.361687	5.89507	3.74519e-09	4.51048e-07
Bcap29	129.767	0.0331169	0.095717	0.345988	0.729352	0.861149
Bcar1	197.591	-0.0159456	0.154105	-0.103473	0.917588	0.960717
Bcar3	86.7434	-0.0987974	0.144939	-0.681649	0.495461	0.704363
Bcas2	192.585	0.0124133	0.0986056	0.125888	0.89982	0.952292
Bcas3	134.863	0.292285	0.142582	2.04994	0.0403705	0.133371
Bcat1	167.897	2.57719	0.863001	2.98631	0.0028237	0.0181585
Bcat2	140.898	-0.732838	0.131849	-5.55816	2.72631e-08	2.25054e-06
Bccip	282.581	-0.633763	0.140545	-4.50934	6.50294e-06	0.000180908
Bckdha	718.295	-0.621301	0.347835	-1.7862	0.0740675	0.206776
Bckdk	175.304	-0.304439	0.119152	-2.55504	0.0106174	0.0491563
Bcl10	189.909	0.550555	0.158628	3.47073	0.00051905	0.00507792
Bcl2	108.434	0.228328	0.162968	1.40106	0.161197	0.355619
Bcl2a1c	64.8941	0.188495	0.18448	1.02176	0.306893	0.536033
Bcl2l1	459.659	0.333586	0.122289	2.72785	0.00637487	0.0335757
Bcl2l11	87.7509	0.714957	0.144254	4.95623	7.18733e-07	3.15195e-05
Bcl2l12	72.4017	0.134454	0.136405	0.985694	0.324283	0.552055
Bcl2l13	144.799	-0.19276	0.14929	-1.29118	0.196643	0.401877
Bcl2l2	170.214	-0.0706127	0.110969	-0.636327	0.524563	0.725069
Bcl3	156.722	1.15319	0.1747	6.60097	4.08468e-11	7.93685e-09
Bcl6	153.585	0.886098	0.188548	4.6996	2.6067e-06	8.80286e-05
Bcl6b	60.2324	0.104784	0.194765	0.538004	0.590575	0.768844
Bcl7a	369.751	-0.266381	0.186873	-1.42546	0.154024	0.344244
Bcl7b	161.889	-0.00924832	0.0834774	-0.110788	0.911784	0.957693
Bcl7c	236.912	0.0840597	0.118507	0.709322	0.478124	0.691007
Bcl9	115.568	0.413978	0.10968	3.77442	0.000160377	0.00208392
Bcl9l	170.137	0.460864	0.105816	4.35533	1.3287e-05	0.000314259
Bclaf1	168.198	0.574584	0.10825	5.30794	1.1087e-07	7.33133e-06
Bcor	99.4043	0.077319	0.118963	0.64994	0.515731	0.719903
Bcorl1	79.8007	0.211783	0.126832	1.66979	0.0949608	0.246781
Bcr	191.156	0.105057	0.0911363	1.15275	0.249014	0.470815
Bcs1l	110.186	-0.359476	0.0985962	-3.64594	0.000266414	0.00303683
Bdh1	197.023	-1.35859	0.648328	-2.09552
Bdh2	550.558	-0.0871669	0.401689	-0.217001	0.828208	0.918937
Bdp1	106.427	0.184222	0.111025	1.65928	0.0970586	0.250327
Becn1	182.67	0.0581995	0.11161	0.521455	0.60205	0.777494
Bend5	139.966	-0.0147844	0.174576	-0.0846876	0.93251	0.967439
Bend7	88.8033	-0.169743	0.125129	-1.35654	0.174927	0.373766
Bet1	111.375	-0.416133	0.136851	-3.04078	0.00235967	0.015844
Bet1l	91.305	0.0652281	0.107367	0.607526	0.543502	0.737318
Bex4	117.312	-0.343878	0.383973	-0.895578	0.370478	0.597439
Bfar	93.4003	-0.11458	0.119634	-0.957757	0.338186	0.566178
Bgn	1325.54	1.58642	0.342554	4.63115	3.63637e-06	0.000113964
Bhlhb9	123.853	0.372752	0.123871	3.0092	0.00261938	0.017168
Bhlhe40	694.773	0.236482	0.244529	0.967091	0.333499	0.562771
Bhmt	65.5153	-1.16685	0.208867	-5.58658	2.31589e-08	1.94998e-06
Bhmt2	264.339	-1.84075	0.444037	-4.1455	3.39077e-05	0.000630931
Bicc1	628.77	0.832284	0.176989	4.70246	2.57039e-06	8.75043e-05
Bicd1	90.0058	-0.00929208	0.0968719	-0.0959213	0.923583	0.963053
Bicd2	123.939	0.212458	0.145146	1.46375	0.143261	0.328264
Bicdl1	86.6797	0.422702	0.284408	1.48625	0.137213	0.318742
Bicra	95.6417	0.293389	0.109012	2.69134	0.00711658	0.0363308
Bicral	153.457	0.0187103	0.118149	0.158362	0.874171	0.941865
Bid	237.202	-0.675938	0.284437	-2.37641	0.0174822	0.0715723
Bik	117.259	0.514993	0.153985	3.34444	0.000824491	0.00721644
Bin1	111.505	0.461592	0.17499	2.63782	0.00834409	0.0409107
Bin2	55.6251	0.367395	0.248179	1.48037	0.138776	0.321485
Bin3	110.898	0.277129	0.113334	2.44525	0.0144754	0.0622909
Birc2	138.785	0.733452	0.146568	5.00417	5.61038e-07	2.61473e-05
Birc3	160.041	1.32003	0.186571	7.07522	1.49213e-12	4.20621e-10
Birc6	330.788	-0.196198	0.10342	-1.89709	0.0578161	0.172302
Bivm	127.185	0.0327315	0.0917472	0.356757	0.721274	0.857382
Blcap	159.914	0.378585	0.0918829	4.1203	3.78383e-05	0.000682711
Blmh	300.434	0.0446305	0.155649	0.286738	0.774313	0.888856
Blnk	109.358	0.434141	0.185136	2.34499	0.0190277	0.0762919
Bloc1s2	132.744	0.29684	0.117811	2.51964	0.0117476	0.0532564
Bloc1s3	128.66	0.13228	0.0863676	1.53159	0.125623	0.299193
Bloc1s4	97.0432	0.059063	0.125347	0.471196	0.637501	0.802303
Bloc1s5	102.63	0.107808	0.110208	0.978225	0.327963	0.55622
Bloc1s6	103.119	-0.172369	0.108019	-1.59572	0.110551	0.274313
Blvra	227.72	-0.292797	0.175082	-1.67234	0.0944573	0.245877
Blvrb	153.989	-0.644226	0.161743	-3.98301	6.80467e-05	0.00106497
Blzf1	112.008	-0.042086	0.0969039	-0.434307	0.664066	0.82095
Bmf	114.709	0.716768	0.211441	3.38991	0.000699146	0.00637101
Bmi1	165.073	0.015839	0.111509	0.142042	0.887047	0.947033
Bmp1	150.773	0.90339	0.292365	3.08994	0.00200194	0.0141018
Bmp2	69.5388	0.15746	0.201844	0.780105	0.435329	0.657366
Bmp2k	184.487	0.184075	0.129871	1.41736	0.156377	0.348087
Bmp4	159.869	0.196823	0.258578	0.761172	0.446554	0.666618
Bmp6	311.307	0.958617	0.349901	2.73969	0.00614981	0.0326518
Bmp7	130.825	-0.693046	0.199766	-3.4693	0.000521824	0.00510111
Bmpr1a	253.525	0.280322	0.136251	2.05739	0.0396484	0.131329
Bmpr1b	75.761	-0.0351307	0.256388	-0.137022	0.891014	0.948649
Bmpr2	297.447	0.0148171	0.134868	0.109864	0.912517	0.95788
Bmt2	126.526	-0.00111961	0.0978193	-0.0114457	0.990868	0.995518
Bmyc	102.707	0.500202	0.171242	2.92103	0.0034888	0.0212171
Bnc2	123.2	-0.439148	0.286235	-1.53422	0.124975	0.298043
Bnip1	130.009	-0.277515	0.090294	-3.07346	0.00211593	0.0146917
Bnip2	233.681	0.362545	0.216907	1.67143	0.0946375	0.246143
Bnip3	470.705	-1.03068	0.277232	-3.71776	0.000200994	0.00245984
Bnip3l	277.105	0.0662564	0.244571	0.270909	0.786461	0.896229
Boc	86.31	0.0463866	0.133487	0.347498	0.728217	0.860695
Bod1	370.276	-0.594365	0.162702	-3.65308	0.000259111	0.00296698
Bod1l	123.999	0.286821	0.101837	2.81647	0.00485552	0.0272193
Bok	102.949	0.699896	0.301874	2.31851	0.0204217	0.0802259
Bola1	77.2895	-0.194682	0.146269	-1.33098	0.183194	0.384406
Bola2	373.709	-0.145631	0.121057	-1.203	0.228976	0.445879
Bola3	285.309	-1.08567	0.190994	-5.68433	1.31326e-08	1.24693e-06
Bop1	139.897	0.0922973	0.124643	0.740495	0.459	0.67566
Borcs5	93.5859	-0.42709	0.114089	-3.74349	0.000181484	0.00229214
Borcs6	77.3952	0.293936	0.145145	2.02512	0.0428546	0.13914
Borcs7	90.0409	-0.0134762	0.11978	-0.112508	0.91042	0.957101
Borcs8	179.663	0.0845393	0.0841069	1.00514	0.314829	0.543729
Bpgm	122.926	-0.356123	0.116697	-3.05171	0.00227545	0.015476
Bphl	486.898	-1.05475	0.341657	-3.08715	0.00202083	0.0141952
Bpnt1	777.509	-0.831932	0.346016	-2.40432	0.0162028	0.0676499
Bptf	263.174	0.158701	0.114237	1.38922	0.164766	0.359896
Braf	171.244	0.106777	0.115018	0.928343	0.353229	0.580422
Brap	258.018	-0.380369	0.179891	-2.11444	0.0344775	0.118394
Brat1	75.8827	0.100632	0.120087	0.837996	0.402033	0.626642
Brcc3	170.538	-0.178776	0.115116	-1.55301	0.120421	0.290638
Brd1	240.608	0.00665867	0.114047	0.0583855	0.953442	0.979231
Brd2	445.018	0.520994	0.151978	3.42808	0.000607867	0.00571232
Brd3	164.576	0.369007	0.0963446	3.83008	0.000128103	0.00174536
Brd3os	71.9198	0.128099	0.123826	1.03451	0.3009	0.529695
Brd4	306.069	0.163732	0.111651	1.46646	0.142522	0.327105
Brd7	193.25	0.0677587	0.104324	0.649504	0.516012	0.720162
Brd8	162.154	0.416655	0.0839219	4.96479	6.87742e-07	3.05851e-05
Brd9	115.07	0.320561	0.117658	2.72452	0.00643954	0.0338599
Brf1	184.926	0.153259	0.11356	1.34959	0.177147	0.376597
Brf2	73.7256	0.0969283	0.128511	0.754242	0.450704	0.669142
Bri3	701.397	-0.141033	0.155303	-0.908119	0.363815	0.590857
Bri3bp	147.959	-0.0910019	0.112791	-0.806819	0.419771	0.644029
Brix1	147.194	-0.0408185	0.110045	-0.370924	0.710694	0.850409
Brk1	617.92	-0.172448	0.147301	-1.17071	0.241713	0.461905
Brms1	96.7016	0.116521	0.098059	1.18827	0.234727	0.452542
Brms1l	99.4014	-0.136862	0.110468	-1.23893	0.215373	0.429047
Brox	182.948	-0.0511485	0.0967131	-0.528868	0.596897	0.773687
Brpf1	107.64	0.241812	0.126216	1.91586	0.0553828	0.167261
Brpf3	114.58	0.200551	0.0952074	2.10646	0.0351643	0.120001
Brsk1	70.5033	0.376149	0.198873	1.89141	0.05857	0.173933
Brwd1	80.6339	0.309407	0.117222	2.63949	0.00830304	0.040741
Bscl2	329.379	-0.563971	0.138668	-4.06707	4.76082e-05	0.000810367
Bsdc1	156.314	0.462771	0.148157	3.12352	0.00178701	0.0128824
Bsg	1443.81	-0.399434	0.162828	-2.45311	0.0141628	0.0611469
Bsnd	120.67	-0.897478	0.240071	-3.73838	0.000185207	0.00232198
Bspry	256.126	0.986979	0.250886	3.93398	8.35507e-05	0.00125326
Bst1	169.057	1.56711	0.722956	2.16764	0.0301859	0.107243
Bst2	152.586	0.525714	0.193686	2.71426	0.00664244	0.034624
Btaf1	164.427	0.0127957	0.0918885	0.139253	0.88925	0.947943
Btbd1	262.816	-0.359427	0.0994151	-3.61542	0.000299864	0.00332294
Btbd10	100.254	0.132669	0.130803	1.01427	0.310455	0.538901
Btbd19	87.492	-0.106848	0.125414	-0.851961	0.394236	0.619985
Btbd2	147.984	-0.177929	0.121592	-1.46333	0.143377	0.32835
Btbd3	91.5086	0.257	0.130752	1.96556	0.0493499	0.153899
Btbd35f1	101.001	0.201016	0.165252	1.21642	0.223824	0.43971
Btbd6	106.802	0.162738	0.0939556	1.73207	0.0832604	0.22484
Btbd7	130.872	0.288658	0.123417	2.33889	0.0193411	0.077193
Btbd9	133.138	0.406508	0.124855	3.25583	0.0011306	0.00918887
Btd	241.415	-0.253349	0.207647	-1.2201	0.222428	0.438058
Btf3	825.692	-0.0947886	0.166524	-0.56922	0.569207	0.754284
Btf3l4	344.017	-0.0461278	0.114237	-0.403789	0.686368	0.834593
Btg1	430.132	1.2728	0.287169	4.43222	9.32662e-06	0.000238452
Btg3	125.131	0.178661	0.12923	1.38251	0.166815	0.362316
Btk	60.2769	0.179044	0.17996	0.994914	0.319778	0.548005
Btla	78.4985	-0.0834148	0.13162	-0.633757	0.52624	0.726701
Btnl9	81.3212	-0.06691	0.15964	-0.41913	0.675121	0.827602
Btrc	140.144	0.13478	0.0923692	1.45914	0.144526	0.329857
Bub3	281.686	0.162421	0.146044	1.11214	0.266078	0.490762
Bud13	71.8695	0.04696	0.120619	0.389324	0.697037	0.841594
Bud23	89.0908	0.195673	0.0999103	1.95849	0.0501727	0.155849
Bysl	104.208	-0.105183	0.12432	-0.846066	0.397516	0.622906
Bzw1	414.645	0.0838091	0.139589	0.600401	0.548239	0.7408
Bzw2	128.508	0.405293	0.156469	2.59024	0.00959094	0.0454328
C030006K11Rik	149.623	-0.522713	0.140926	-3.70914	0.000207963	0.00252313
C130074G19Rik	829.306	0.311546	0.338534	0.92028	0.357427	0.584981
C1d	261.006	-0.448773	0.129608	-3.46253	0.00053512	0.0052069
C1galt1	178.711	-0.256325	0.134445	-1.90654	0.0565797	0.169901
C1galt1c1	121.925	-0.193944	0.150278	-1.29057	0.196853	0.402061
C1qa	557.488	1.67484	0.392825	4.26358	2.01181e-05	0.000431395
C1qb	453.688	1.50502	0.413558	3.63919	0.000273495	0.0031051
C1qbp	430.085	-0.537485	0.142008	-3.78489	0.000153775	0.00201053
C1qc	384.256	1.60798	0.383817	4.18945	2.79632e-05	0.000551837
C1qtnf1	108.739	0.46707	0.175829	2.65639	0.00789814	0.0393195
C1qtnf12	209.054	-0.717191	0.231699	-3.09535	0.00196578	0.0139264
C1qtnf2	64.308	-0.0412707	0.14416	-0.286284	0.774661	0.888967
C1qtnf3	102.67	-0.66812	0.314485	-2.12449	0.0336292	0.116335
C1qtnf5	135.183	0.986053	0.252588	3.9038	9.46927e-05	0.00137943
C1qtnf6	68.6748	0.536219	0.222172	2.41353	0.0157989	0.0666244
C1qtnf7	79.7317	0.425491	0.247441	1.71956	0.0855119	0.228923
C1ra	150.209	0.977927	0.196004	4.98931	6.0594e-07	2.7441e-05
C1rl	71.2797	-0.446244	0.183491	-2.43196	0.0150172	0.064226
C1s1	115.782	0.843073	0.257942	3.26846	0.00108133	0.00888559
C2	189.095	0.893901	0.223689	3.99618	6.43734e-05	0.00102656
C2cd2	99.4786	0.113406	0.104736	1.08278	0.278906	0.505009
C2cd2l	166.329	-0.650669	0.25348	-2.56694	0.01026	0.0478878
C2cd3	120.444	0.194703	0.12545	1.55204	0.120654	0.290868
C2cd4b	65.5262	-0.0514524	0.145629	-0.35331	0.723856	0.858593
C2cd5	137.375	0.0434742	0.109556	0.396821	0.6915	0.838403
C3	1202.4	3.14841	0.436795	7.20798	5.67866e-13	1.88741e-10
Steep1	114.083	-0.115329	0.110303	-1.04556	0.295764	0.524133
C330018D20Rik	78.8869	-0.237497	0.117169	-2.02696	0.0426664	0.138747
C3ar1	132.062	0.454074	0.361433	1.25632	0.209001	0.419597
C4b	144.907	0.785295	0.412856	1.9021	0.0571578	0.170974
C5ar1	74.0164	0.209457	0.467485	0.44805	0.654117	0.814101
C5ar2	48.257	0.0227093	0.19285	0.117756	0.906261	0.955052
C6	60.7281	-0.0275867	0.148603	-0.18564	0.852727	0.931221
C7	101.239	-0.299941	0.289562	-1.03585	0.300274	0.529082
C77080	147.734	0.515381	0.144637	3.56328	0.000366246	0.00384513
C87436	105.081	0.119899	0.0977406	1.22671	0.219931	0.434768
C8a	75.2782	-1.12012	0.457151	-2.45023
C9orf72	76.1007	0.103097	0.11935	0.863816	0.387689	0.614032
Caap1	109.378	0.121717	0.0912571	1.33378	0.182276	0.383558
Cab39	299.199	-0.0414722	0.108441	-0.382439	0.702136	0.844476
Cab39l	193.56	-0.808603	0.123479	-6.54849	5.81199e-11	1.07949e-08
Cabcoco1	89.4211	-0.623912	0.146719	-4.25245	2.11449e-05	0.000448087
Cabin1	185.9	0.294782	0.109708	2.68696	0.0072105	0.0367064
Cables1	67.989	-0.0163222	0.135185	-0.12074	0.903897	0.954291
Cables2	78.0915	0.198223	0.136925	1.44768	0.147708	0.334844
Cacfd1	85.6705	0.0830893	0.106577	0.779618	0.435616	0.657507
Cachd1	164.63	0.131255	0.0887439	1.47903	0.139132	0.322073
Cacna1a	67.6309	0.27898	0.17654	1.58026	0.114046	0.28089
Cacna1c	71.1493	0.224141	0.189585	1.18227	0.2371	0.45564
Cacna1d	62.6039	0.320965	0.212192	1.51261	0.130378	0.307502
Cacnb3	110.926	0.795203	0.190383	4.17686	2.95562e-05	0.000576073
Cacnb4	61.3499	-0.317861	0.218001	-1.45807	0.144821	0.330219
Cactin	75.2573	0.149411	0.141103	1.05888	0.289655	0.517812
Cacul1	221.123	-0.0782566	0.134764	-0.580696	0.561446	0.749437
Cacybp	231.216	-0.350207	0.192872	-1.81575	0.0694092	0.197544
Cad	86.9579	0.378291	0.171847	2.20132	0.0277132	0.10058
Cadm1	126.65	1.17091	0.23886	4.90208	9.48279e-07	3.98348e-05
Cadm4	202.34	-0.181277	0.18398	-0.985309	0.324472	0.552282
Cadps2	148.291	0.0251369	0.147428	0.170503	0.864615	0.937588
Calb1	416.26	-2.22134	0.86874	-2.55697	0.0105588	0.0490104
Calcoco1	91.6306	0.282589	0.116059	2.43488	0.0148968	0.0638001
Calcrl	124.225	0.329154	0.244681	1.34524	0.178548	0.378414
Cald1	191.038	0.810647	0.308322	2.62922	0.00855806	0.0417491
Calhm2	72.8912	0.358785	0.181197	1.98008	0.0476949	0.149848
Calhm5	47.3412	0.346285	0.24313	1.42428	0.154366	0.344826
Calhm6	59.8173	0.0421257	0.15343	0.274559	0.783655	0.894878
Calm1	1239.59	-0.00838992	0.214204	-0.0391679	0.968757	0.986998
Calm2	1205.34	0.118066	0.169188	0.697839	0.485278	0.696563
Calm3	371.756	-0.085494	0.174657	-0.489498	0.624489	0.79389
Calml4	656.735	-0.903552	0.403801	-2.23762	0.0252461	0.0939199
Calr	1544.98	-0.128785	0.171175	-0.752357	0.451836	0.670272
Calu	503.324	0.483981	0.200694	2.41154	0.0158854	0.0668332
Camk1	229.88	-0.1489	0.111885	-1.33083	0.183245	0.384449
Camk1d	77.9632	0.0734796	0.16523	0.444712	0.656528	0.815896
Camk2d	119.042	0.248789	0.134713	1.84681	0.0647748	0.187553
Camk2g	85.711	0.293573	0.132922	2.20862	0.0272011	0.0992918
Camkk2	99.5511	0.220422	0.15585	1.41432	0.157268	0.349369
Camkmt	79.8725	-0.102248	0.106126	-0.963459	0.335317	0.564092
Caml	160.54	0.183776	0.103655	1.77296	0.0762353	0.211483
Camsap1	87.0901	0.217071	0.131489	1.65087	0.0987643	0.253753
Camsap2	120.849	0.149467	0.122932	1.21585	0.224042	0.439878
Camsap3	127.235	0.0623732	0.124115	0.502542	0.615286	0.786909
Camta2	132.81	0.0196222	0.105634	0.185756	0.852636	0.931221
Cand1	146.587	0.125094	0.0993061	1.25968	0.207785	0.417819
Cand2	63.27	-0.158849	0.144241	-1.10127	0.270779	0.496197
Cant1	114.069	0.338635	0.105908	3.19744	0.00138652	0.010639
Canx	1713.91	0.0173566	0.136731	0.12694	0.898988	0.952154
Cap1	522.43	0.365277	0.19838	1.8413	0.065577	0.189259
Capg	293.87	0.146844	0.601292	0.244214	0.807065	0.906629
Capn1	123.485	0.503924	0.15437	3.26439	0.00109698	0.00897919
Capn10	96.481	-0.201519	0.100323	-2.0087	0.0445689	0.142572
Capn15	134.424	0.118264	0.108635	1.08864	0.276314	0.502498
Capn2	373.154	0.658702	0.243139	2.70916	0.00674546	0.0349734
Capn5	147.637	0.260485	0.147998	1.76005	0.078399	0.215979
Capn7	131.775	0.00414894	0.110652	0.0374955	0.97009	0.987069
Capns1	1341.98	0.300589	0.207317	1.4499	0.147087	0.333922
Caprin1	734.441	-0.134462	0.150371	-0.894202	0.371214	0.598097
Caprin2	107.101	0.00404446	0.119507	0.033843	0.973002	0.988395
Capza1	308.995	-0.0144293	0.202616	-0.0712152	0.943226	0.972962
Capza2	751.268	-0.360959	0.157106	-2.29755	0.0215872	0.0834292
Capzb	472.951	0.298579	0.18864	1.5828	0.113468	0.279957
Car12	338.091	-0.651155	0.627322	-1.03799	0.299274	0.527965
Car13	78.3506	0.722812	0.187556	3.85385	0.000116277	0.00161737
Car14	210.817	-0.967225	0.620281	-1.55934	0.118917	0.287835
Car15	160.09	-0.57364	0.280261	-2.04681	0.0406771	0.134104
Car2	1072.15	-0.897426	0.469034	-1.91335	0.0557034	0.168108
Car3	130.265	-0.419139	0.663009	-0.632177	0.527271	0.726938
Car4	276.517	-0.527493	0.481688	-1.09509	0.273476	0.499051
Car5a	62.7984	-0.541187	0.238293	-2.2711	0.0231408	0.0877154
Car5b	220.294	0.0989057	0.168898	0.585593	0.558149	0.747474
Car9	67.4308	-0.202018	0.151894	-1.32999	0.183521	0.384708
Card10	262.468	0.00845619	0.259726	0.0325581	0.974027	0.988635
Card11	49.202	-0.140824	0.150892	-0.933272	0.35068	0.578134
Card19	190.309	0.0458573	0.157947	0.290333	0.771561	0.887264
Card9	57.5542	0.109398	0.160175	0.682993	0.494611	0.703627
Carhsp1	175.676	0.454853	0.1324	3.43545	0.000591578	0.00560513
Carm1	139.012	0.095287	0.0881098	1.08146	0.279494	0.50566
Carmil1	175.887	0.0883882	0.088188	1.00227	0.316213	0.545077
Carnmt1	98.2698	-0.171168	0.099219	-1.72515	0.0845	0.227023
Cars	132.75	0.327181	0.150111	2.1796	0.0292873	0.104817
Cars2	148.012	-0.313585	0.138504	-2.26409	0.0235688	0.0888846
Casc3	144.313	0.240572	0.104115	2.31064	0.0208527	0.0814127
Golm2	251.089	-0.144136	0.129242	-1.11524	0.264746	0.489495
Casd1	134.277	-0.0789561	0.116411	-0.678253	0.497611	0.705764
Cask	85.0531	0.11286	0.126405	0.892841	0.371942	0.598653
Caskin2	165.505	-0.0615412	0.0995757	-0.618034	0.536553	0.73255
Casp1	48.2661	0.0183641	0.199006	0.0922792	0.926476	0.96395
Casp12	78.3548	0.244047	0.229741	1.06227	0.288114	0.515696
Casp2	96.0361	0.321835	0.11658	2.76064	0.00576884	0.0310265
Casp3	93.2471	0.0910873	0.116141	0.784281	0.432875	0.654991
Casp4	104.902	0.331735	0.14908	2.22522	0.0260664	0.0960382
Casp6	112.424	0.0759011	0.109256	0.694712	0.487236	0.698184
Casp7	88.4873	0.28101	0.119738	2.34687	0.0189317	0.0760521
Casp8	126.073	0.139124	0.11767	1.18232	0.23708	0.45564
Casp8ap2	82.7274	0.005734	0.122003	0.0469988	0.962514	0.983937
Casp9	114.05	0.0149592	0.10588	0.141284	0.887646	0.947352
Casr	147.819	-0.820937	0.216317	-3.79507	0.000147603	0.00195129
Cast	229.683	0.292642	0.146799	1.99349	0.0462078	0.14627
Castor1	86.7213	-0.0173297	0.109237	-0.158643	0.873951	0.941865
Castor2	126.46	-0.332097	0.153341	-2.16574	0.0303309	0.107697
Casz1	82.2665	-0.0931926	0.133744	-0.696797	0.48593	0.696865
Cat	1568.98	-1.17997	0.402902	-2.92868	0.0034041	0.0208303
Cav1	135.045	0.00218104	0.24966	0.00873604	0.99303	0.996523
Cav2	176.04	0.447424	0.176621	2.53324	0.0113014	0.051716
Cavin1	162.1	1.04817	0.261163	4.01345	5.98367e-05	0.000970138
Cavin2	64.8207	0.029596	0.188044	0.157389	0.874938	0.941888
Cavin3	87.6544	0.189134	0.279535	0.676604	0.498658	0.706455
Cbarp	71.4923	0.594777	0.177711	3.34687	0.0008173	0.00717338
Cbfa2t2	159.495	-0.0570114	0.096174	-0.592795	0.553319	0.744002
Cbfa2t3	73.0954	0.429653	0.185589	2.31508	0.0206088	0.0806846
Cbfb	192.234	0.54386	0.176336	3.08422	0.00204083	0.0143177
Cbl	131.135	0.306728	0.158681	1.93299	0.0532377	0.162519
Cblb	77.7122	0.261392	0.131532	1.98728	0.0468909	0.147947
Cblc	108.378	0.576464	0.178856	3.22307	0.00126825	0.00994484
Cbll1	89.2387	0.180991	0.11197	1.61642	0.106004	0.266411
Cbr1	766.329	-1.95128	0.425669	-4.58404	4.56086e-06	0.000138138
Cbr3	82.7997	0.0789885	0.260633	0.303065	0.761841	0.880737
Cbr4	141.246	-0.204471	0.106071	-1.92768	0.0538954	0.164103
Cbs	195.377	-0.0530164	0.248143	-0.213652	0.830818	0.920365
Cbwd1	81.567	-0.230279	0.0990854	-2.32405	0.020123	0.0794038
Cbx1	312.311	-0.0884194	0.111719	-0.791442	0.428686	0.651845
Cbx3	166.174	0.353229	0.113115	3.12274	0.00179178	0.0129094
Cbx4	144.506	-0.10465	0.182766	-0.572588	0.566923	0.752401
Cbx5	277.828	-0.139784	0.135975	-1.02801	0.303944	0.532798
Cbx7	149.838	0.515942	0.101839	5.06625	4.05724e-07	2.01298e-05
Cbx8	301.261	-0.17963	0.15115	-1.18843	0.234665	0.452492
Cby1	88.2136	0.157574	0.121723	1.29453	0.195482	0.400347
Cc2d1a	102.555	0.225432	0.10903	2.06761	0.038677	0.128618
Cc2d1b	142.743	0.165598	0.115124	1.43843	0.150313	0.33855
Cc2d2a	78.572	0.25047	0.152018	1.64763	0.0994287	0.255135
Ccar1	218.333	0.0663967	0.134345	0.494225	0.621147	0.791474
Ccar2	111.898	0.265796	0.134488	1.97635	0.0481148	0.150829
Ccdc102a	68.2685	0.222819	0.197414	1.12869	0.259029	0.483045
Ccdc107	466.761	-0.384106	0.25434	-1.51021	0.130991	0.30846
Ccdc112	57.218	0.0868516	0.146579	0.592525	0.553499	0.744046
Ccdc115	78.0873	0.125568	0.118881	1.05625	0.290854	0.518742
Ccdc117	81.4033	0.0352905	0.102346	0.344815	0.730234	0.861707
Ccdc12	202.259	-0.144545	0.104323	-1.38555	0.165883	0.361224
Ccdc120	71.3132	0.475763	0.142874	3.32996	0.000868583	0.00751384
Ccdc124	297.66	-0.550368	0.156807	-3.50984	0.000448372	0.0045087
Ccdc127	104.348	0.108452	0.0965896	1.12281	0.261517	0.485516
Ccdc134	69.5953	-0.0765879	0.130854	-0.585291	0.558352	0.747596
Ccdc138	80.5596	0.0229818	0.111231	0.206613	0.836312	0.922822
Ccdc141	179.283	-0.240463	0.211643	-1.13617	0.255884	0.479
Ccdc142	89.7043	0.0941188	0.102024	0.92252	0.356258	0.5839
Ccdc148	71.2238	0.229424	0.136466	1.68118	0.0927273	0.242725
Ccdc149	73.7487	0.326273	0.11405	2.86079	0.00422591	0.0244445
Ccdc157	96.9869	0.0492912	0.10623	0.464006	0.642643	0.806251
Ccdc160	85.4411	-0.000333187	0.107451	-0.00310081	0.997526	0.99887
Ccdc163	93.6996	0.259805	0.124508	2.08665	0.0369196	0.124246
Ccdc167	77.0066	-0.14503	0.114491	-1.26673	0.205252	0.414242
Ccdc170	68.8317	-0.788867	0.334084	-2.36128	0.0182118	0.0738646
Ccdc181	135.704	-0.0784277	0.091502	-0.857114	0.391382	0.6172
Ccdc186	135.912	0.0892737	0.0971178	0.919231	0.357975	0.585271
Ccdc191	71.5388	0.0883524	0.117768	0.750222	0.453121	0.67131
ccdc198	490.735	-1.06361	0.260447	-4.08378	4.43086e-05	0.000770824
Ccdc22	124.203	0.0699082	0.119444	0.585281	0.558359	0.747596
Ccdc25	134.43	-0.0894598	0.0880668	-1.01582	0.309716	0.538462
Ccdc28a	106.719	0.22927	0.116614	1.96605	0.0492923	0.153757
Ccdc28b	99.4408	-0.0925708	0.123566	-0.74916	0.453761	0.672022
Ccdc30	76.7917	0.0521972	0.111534	0.467992	0.63979	0.804035
Ccdc34	74.3268	0.208038	0.137114	1.51727	0.129199	0.305692
Ccdc43	107.745	0.00488908	0.0969257	0.0504415	0.959771	0.983043
Ccdc47	295.725	-0.102538	0.119182	-0.860352	0.389595	0.615612
Ccdc50	435.587	0.123799	0.127895	0.967977	0.333056	0.562328
Ccdc58	103.937	-0.288344	0.114915	-2.50918	0.0121012	0.0543906
Ccdc59	120.11	0.107716	0.147387	0.730842	0.464876	0.680661
Ccdc6	188.623	0.158214	0.109561	1.44407	0.148718	0.336254
Ccdc61	68.2011	0.128945	0.124376	1.03674	0.299857	0.528659
Ccdc66	71.351	-0.056821	0.116699	-0.486901	0.626328	0.794948
Ccdc68	77.0753	-0.447026	0.171882	-2.60077	0.00930146	0.044398
Ccdc71	131.709	0.0216608	0.119666	0.18101	0.85636	0.933284
Ccdc71l	269.241	-0.0571927	0.114573	-0.499182	0.617651	0.788838
Ccdc8	57.4518	0.191851	0.202678	0.946579	0.343853	0.57143
Ccdc80	205.866	1.32057	0.508019	2.59946	0.00933719	0.0444846
Ccdc82	87.3715	0.203711	0.120849	1.68566	0.0918613	0.24127
Ccdc83	113.978	0.0550746	0.0901231	0.611104	0.54113	0.736053
Ccdc84	79.9641	0.253184	0.126372	2.00348	0.0451256	0.143669
Ccdc85b	202.4	-0.0533715	0.125589	-0.42497	0.670859	0.824939
Ccdc85c	123.002	-0.100321	0.120099	-0.835317	0.403539	0.628292
Ccdc88a	91.8341	0.185033	0.135306	1.36751	0.171465	0.36874
Ccdc88b	64.6325	0.203838	0.232318	0.877412	0.380263	0.607205
Ccdc88c	96.7252	0.399213	0.202751	1.96898	0.048955	0.152931
Ccdc90b	135.841	-0.154866	0.0866127	-1.78803	0.0737706	0.20627
Ccdc91	171.71	-0.407452	0.128117	-3.18032	0.00147113	0.011193
Ccdc93	117.322	-0.0246965	0.121444	-0.203357	0.838856	0.923511
Ccdc97	140.595	0.240643	0.118756	2.02636	0.0427282	0.13884
Cchcr1	69.4328	0.112478	0.14559	0.772567	0.439779	0.66116
Cck	67.1271	-0.0480943	0.183153	-0.26259	0.792866	0.899615
Cckar	166.449	-0.788539	0.29207	-2.69982	0.0069376	0.0357348
Ccl12	77.2862	0.2078	0.211508	0.982467	0.32587	0.554084
Ccl17	47.6313	0.551676	0.245922	2.2433	0.0248775	0.0929321
Ccl19	88.1772	0.157589	0.236163	0.667289	0.504587	0.710948
Ccl2	172.872	1.76246	0.484954	3.63428	0.000278756	0.00314807
Ccl20	64.6877	0.848435	0.351766	2.41193	0.0158683	0.0667922
Ccl21a	62.234	0.399012	0.321355	1.24166	0.214363	0.427373
Ccl22	45.6199	0.42004	0.238314	1.76255	0.0779763	0.215125
Ccl27a	178.466	-0.215361	0.0976394	-2.20567	0.0274069	0.0997837
Ccl28	65.4349	-0.429848	0.263229	-1.63298	0.102473	0.260201
Ccl3	51.8108	-0.274962	0.189608	-1.45016	0.147014	0.333893
Ccl4	58.1035	0.136329	0.201818	0.675503	0.499356	0.70681
Ccl5	127.001	0.951848	0.271426	3.50684	0.000453461	0.00455264
Ccl7	54.2368	0.257422	0.253669	1.0148	0.310203	0.538659
Ccl8	78.0359	0.135223	0.315244	0.428946	0.667962	0.82362
Ccl9	98.1219	0.648861	0.445802	1.45549	0.145533	0.331305
Ccm2	134.491	0.103324	0.172241	0.599881	0.548586	0.741124
Ccn2	208.562	1.66141	0.435532	3.81467	0.000136364	0.00183222
Ccn4	72.236	0.0115635	0.148555	0.0778395	0.937956	0.97014
Ccnb2	54.9573	0.717844	0.206746	3.4721	0.000516402	0.00506772
Ccnc	111.907	-0.173254	0.11182	-1.5494	0.121286	0.292133
Ccnd1	432.952	0.26684	0.336479	0.793036	0.427757	0.651305
Ccnd2	101.672	0.305212	0.201219	1.51682	0.129313	0.305848
Ccnd3	146.891	-0.422962	0.101738	-4.15734	3.21973e-05	0.000610588
Ccndbp1	168.033	0.30333	0.114702	2.6445	0.00818128	0.0402687
Ccng1	355.196	-0.454732	0.250621	-1.81442	0.0696126	0.197886
Ccng2	68.3786	0.296233	0.117366	2.524	0.0116027	0.0528081
Ccnh	168.007	-0.237261	0.100243	-2.36687	0.0179394	0.0730178
Ccni	548.62	-0.207896	0.172846	-1.20278	0.229061	0.445885
Ccnj	71.3555	-0.0479755	0.121839	-0.393762	0.693757	0.83949
Ccnk	141.209	-0.183345	0.104991	-1.74629	0.0807603	0.220233
Ccnl1	165.842	0.582511	0.130288	4.47095	7.78725e-06	0.000209262
Ccnl2	160.42	0.0579211	0.140463	0.412357	0.680078	0.830201
Ccnq	118.643	-0.0873834	0.129014	-0.677314	0.498207	0.706316
Ccnt1	118.64	0.074899	0.121245	0.617751	0.536739	0.73255
Ccnt2	163.995	0.141564	0.0987792	1.43314	0.151818	0.341065
Ccny	243.138	-0.344496	0.117661	-2.92788	0.00341285	0.0208637
Ccnyl1	113.476	0.0959609	0.1295	0.741012	0.458686	0.675278
Ccp110	84.6796	0.177876	0.117575	1.51287	0.130314	0.307408
Ccpg1	346.319	0.0446757	0.15555	0.28721	0.773951	0.888856
Ccpg1os	123.087	-0.0804473	0.132006	-0.60942	0.542246	0.736564
Ccr1	76.4328	0.0311314	0.318293	0.0978073	0.922085	0.962517
Ccr2	52.7947	0.158113	0.205103	0.770895	0.440769	0.66194
Ccr5	99.5446	0.465543	0.398583	1.168	0.242809	0.463209
Ccrl2	89.2345	0.156582	0.136618	1.14613	0.251741	0.474377
Ccs	225.888	-0.698425	0.210341	-3.32044	0.000898772	0.0077221
Ccser1	101.006	0.318977	0.176198	1.81033	0.0702447	0.199279
Ccser2	308.908	-0.819652	0.203016	-4.03737	5.40527e-05	0.000892399
Cct2	537.823	-0.0292016	0.1485	-0.196644	0.844106	0.926806
Cct3	569.613	0.0524805	0.130673	0.401616	0.687967	0.835668
Cct4	582.1	-0.185615	0.140338	-1.32262	0.185961	0.38791
Cct5	650.708	-0.108459	0.138779	-0.781523	0.434495	0.656749
Cct6a	364.003	-0.253567	0.144722	-1.75209	0.0797581	0.218418
Cct7	347.361	-0.137609	0.132878	-1.0356	0.300388	0.529209
Cct8	527.678	-0.2609	0.135098	-1.9312	0.0534583	0.162969
Ccz1	145.111	-0.110525	0.104597	-1.05668	0.290659	0.518726
Cd14	195.699	1.3652	0.289103	4.72219	2.33316e-06	8.02939e-05
Cd151	304.092	0.454049	0.138834	3.27045	0.00107378	0.00884081
Cd164	1084.25	-0.272222	0.2115	-1.28711	0.198058	0.403723
Cd180	67.2891	-0.0803093	0.172046	-0.46679	0.64065	0.804635
Cd1d1	70.0901	0.34382	0.147603	2.32936	0.0198398	0.0786494
Cd2	64.2753	0.225839	0.15845	1.4253	0.15407	0.344286
Cd200	114.824	0.168558	0.17039	0.989246	0.322543	0.550279
Cd200r1	58.6101	0.0954848	0.142744	0.668924	0.503544	0.709953
Cd209a	67.3613	0.123861	0.1847	0.670608	0.50247	0.709093
Cd22	62.4637	-0.236988	0.141021	-1.68052	0.0928566	0.242847
Cd247	65.1896	0.0793474	0.17488	0.453725	0.650027	0.811409
Cd248	95.9049	0.375328	0.203991	1.83993	0.065779	0.189721
Cd24a	851.564	1.65299	0.447065	3.69743	0.000217791	0.00261474
Cd274	63.8468	0.0110084	0.168283	0.065416	0.947843	0.975652
Cd276	58.643	0.625782	0.189721	3.29843	0.000972265	0.00819193
Cd2ap	462.896	0.725905	0.162904	4.45603	8.34915e-06	0.00022079
Cd2bp2	192.189	0.0149188	0.119711	0.124624	0.900821	0.952959
Cd300a	61.083	0.39779	0.38798	1.02528	0.305229	0.533866
Cd300c2	65.1571	0.781452	0.467512	1.67151	0.0946205	0.246143
Cd300lb	62.718	0.0131951	0.259202	0.0509065	0.9594	0.982823
Cd300ld3	106.542	0.728488	0.239254	3.04484	0.00232808	0.0157137
Cd300lf	95.3812	0.0906281	0.409481	0.221325	0.82484	0.917099
Cd300lg	110.163	-0.101152	0.240732	-0.420187	0.674349	0.827272
Cd302	187.384	-0.0403168	0.189922	-0.212281	0.831888	0.920739
Cd320	92.9939	-0.39823	0.101831	-3.91068	9.20353e-05	0.00135007
Cd33	55.2053	0.510201	0.384491	1.32695	0.184525	0.386237
Cd34	129.45	0.891728	0.235789	3.78189	0.000155643	0.00203076
Cd36	452.243	-0.217449	0.943956	-0.230359	0.817813	0.912776
Cd37	66.7158	0.52572	0.303579	1.73174	0.0833198	0.224897
Cd38	48.5927	0.305735	0.224848	1.35974	0.173913	0.37248
Cd3e	61.7554	0.258654	0.23937	1.08056	0.279892	0.505873
Cd3g	73.7462	-0.0771298	0.158263	-0.487353	0.626008	0.794839
Cd4	62.9969	0.146692	0.154443	0.949814	0.342207	0.569668
Cd40	72.3741	0.340076	0.162814	2.08874	0.0367307	0.123709
Cd44	210.593	2.09799	0.556609	3.76924	0.000163748	0.00212117
Cd47	184.179	0.970276	0.196529	4.93706	7.93105e-07	3.44224e-05
Cd48	76.6969	0.533364	0.283729	1.87984	0.0601302	0.177357
Cd52	261.825	1.13345	0.539792	2.09979	0.0357476	0.121304
Cd53	178.455	0.498916	0.413889	1.20543	0.228036	0.445008
Cd55	61.8659	0.176317	0.193087	0.913149	0.361164	0.587664
Cd59a	152.33	0.176651	0.121967	1.44835	0.147519	0.33462
Cd63	6017.06	-0.135428	0.233768	-0.579326	0.562369	0.749945
Cd68	162.957	0.518351	0.387228	1.33862	0.180694	0.381505
Cd72	79.0019	0.351733	0.234841	1.49775	0.134199	0.313761
Cd74	2496.01	2.96729	0.341522	8.68841	3.67541e-18	3.31574e-15
Cd79b	48.8045	0.0880103	0.139219	0.632172	0.527275	0.726938
Cd81	806.334	0.349794	0.17312	2.02053	0.0433284	0.140102
Cd82	399.231	0.697229	0.281517	2.47668	0.0132609	0.0583368
Cd83	61.1692	0.199208	0.14318	1.39131	0.164131	0.359143
Cd84	77.6326	0.118841	0.212892	0.558221	0.576694	0.759345
Cd86	72.0788	0.052483	0.122962	0.426825	0.669507	0.82424
Cd9	766.627	1.08273	0.229919	4.70919	2.48703e-06	8.51251e-05
Cd93	133.413	0.622799	0.29156	2.13609	0.0326718	0.113756
Cd99	2362.57	0.0274333	0.177208	0.154808	0.876973	0.942496
Cd99l2	147.174	0.0569292	0.0898723	0.633445	0.526443	0.726743
Cda	396.479	-0.597786	0.394591	-1.51495	0.129784	0.306674
Cdan1	96.5295	0.106238	0.102336	1.03813	0.299208	0.527965
Cdc123	239.338	-0.242803	0.0986024	-2.46245	0.0137992	0.0600152
Cdc14a	104.879	0.233373	0.143441	1.62696	0.103745	0.262585
Cdc14b	187.024	0.472413	0.204712	2.3077	0.0210159	0.081923
Cdc16	157.363	0.0403964	0.0932897	0.433021	0.664999	0.821559
Cdc20	69.7057	0.547183	0.191932	2.85093	0.00435922	0.0250301
Cdc23	75.9219	-0.051074	0.115062	-0.443882	0.657128	0.816159
Cdc25a	84.9117	-0.151146	0.115087	-1.31332	0.189076	0.392059
Cdc25b	78.0836	0.312413	0.126418	2.47127	0.0134634	0.05892
Cdc26	169.045	0.039471	0.117638	0.335529	0.737226	0.866317
Cdc27	208.1	-0.0659483	0.114075	-0.578112	0.563188	0.750037
Cdc34	256.872	-0.40167	0.150794	-2.66371	0.00772843	0.0386575
Cdc37	379.081	0.101355	0.0982334	1.03178	0.302176	0.530987
Cdc37l1	200.36	-0.0980304	0.133223	-0.735839	0.461829	0.677771
Cdc40	126.491	-0.114895	0.0888723	-1.29281	0.196075	0.401107
Cdc42	1066.57	0.0296017	0.137177	0.215792	0.82915	0.91966
Cdc42bpa	182.659	-0.138206	0.116792	-1.18335	0.23667	0.45519
Cdc42bpb	258.161	0.0254933	0.102664	0.248319	0.803888	0.905799
Cdc42bpg	111.862	0.13126	0.115051	1.14089	0.253917	0.476449
Cdc42ep1	165.689	0.646017	0.14547	4.44089	8.95878e-06	0.000232459
Cdc42ep2	68.7445	0.371522	0.156239	2.37791	0.0174112	0.0713972
Cdc42ep3	74.5082	0.00584917	0.164059	0.0356528	0.971559	0.987742
Cdc42ep4	152.64	0.418117	0.159426	2.62264	0.00872514	0.0423027
Cdc42se1	365.445	0.411293	0.178073	2.30969	0.0209051	0.0815416
Cdc42se2	199.926	0.20175	0.147159	1.37097	0.170384	0.367088
Cdc5l	193.67	-0.0779494	0.11458	-0.680303	0.496313	0.704793
Cdc73	238.346	-0.105983	0.110983	-0.954953	0.339602	0.567275
Cdca3	53.7564	0.593934	0.232129	2.55863	0.0105085	0.0488131
Cdca4	77.0745	0.474546	0.191389	2.47948	0.0131575	0.0579425
Cdcp1	101.513	0.25697	0.153953	1.66915	0.095088	0.24701
Cdh1	390.628	0.628066	0.222345	2.82474	0.00473192	0.0267521
Cdh11	199.618	0.825713	0.351423	2.34963	0.0187922	0.0756118
Cdh16	1290.11	0.299217	0.237345	1.26068	0.207423	0.417632
Cdh3	174.12	1.04617	0.190505	5.49155	3.98423e-08	3.08717e-06
Cdh5	147.133	0.384036	0.264796	1.45031	0.146971	0.333858
Cdh6	204.933	0.410516	0.440983	0.930911	0.3519	0.579313
Cdhr2	127.441	-0.653726	0.357009	-1.83112	0.0670829	0.192646
Cdhr5	642.859	-0.0100963	0.341288	-0.029583	0.9764	0.989051
Cdip1	162.443	-0.0686166	0.104555	-0.65627	0.51165	0.716265
Cdipt	292.072	0.0250058	0.116917	0.213876	0.830644	0.920347
Cdk10	176.906	-0.0366454	0.116316	-0.315051	0.752723	0.875664
Cdk11b	236.337	-0.0683491	0.0991368	-0.689442	0.490545	0.701016
Cdk12	139.906	0.306212	0.099494	3.07769	0.00208609	0.0145646
Cdk13	255.781	0.0975881	0.111409	0.875941	0.381062	0.607986
Cdk14	75.4157	0.219647	0.178414	1.23111	0.218281	0.432454
Cdk16	351.731	-0.601598	0.120889	-4.97645	6.47604e-07	2.89636e-05
Cdk17	117.156	0.525342	0.225984	2.32468	0.0200891	0.0793634
Cdk18	154.739	-0.297248	0.215747	-1.37776	0.168276	0.364566
Cdk19	132.017	0.162467	0.103043	1.57669	0.114867	0.281648
Cdk2	90.7869	0.139639	0.135185	1.03295	0.301628	0.530432
Cdk2ap1	292.75	0.322309	0.171597	1.87829	0.0603413	0.177938
Cdk2ap2	274.545	0.0715436	0.239292	0.29898	0.764955	0.882802
Cdk4	489.035	0.489792	0.13098	3.73943	0.000184435	0.00232014
Cdk5	169.05	-0.0785875	0.0922026	-0.852336	0.394028	0.619747
Cdk5rap2	67.6796	0.146703	0.117608	1.24739	0.212254	0.424441
Cdk5rap3	218.871	-0.362462	0.114223	-3.17328	0.00150727	0.0113653
Cdk6	223.445	0.957757	0.213769	4.48033	7.45268e-06	0.000201557
Cdk7	158.254	0.0977345	0.0986117	0.991105	0.321634	0.549775
Cdk8	184.982	-0.0931252	0.0963422	-0.966609	0.333739	0.562771
Cdk9	307.762	0.183391	0.12911	1.42043	0.155483	0.346587
Cdkal1	164.18	-0.0629371	0.111924	-0.562319	0.573898	0.757244
Cdkl1	420.788	-1.43054	0.363229	-3.93841	8.20242e-05	0.00123624
Cdkn1a	183.68	1.46732	0.380543	3.85585	0.000115328	0.0016095
Cdkn1b	286.629	0.510587	0.0965196	5.28998	1.2233e-07	7.88276e-06
Cdkn1c	99.3313	0.613401	0.300965	2.03811	0.0415385	0.136081
Cdkn2aip	208.715	-0.159532	0.133863	-1.19176	0.233356	0.451001
Cdkn2aipnl	119.345	0.278069	0.128574	2.16272	0.0305626	0.10824
Cdkn2c	97.5578	0.135504	0.120429	1.12518	0.260513	0.484505
Cdkn2d	84.3565	-0.0725563	0.116586	-0.622339	0.533719	0.730876
Cdo1	229.638	-0.614825	0.38199	-1.60953	0.1075	0.269132
Cdon	61.0289	0.382315	0.152006	2.51512	0.0118991	0.0537832
Cdpf1	108.918	0.0372951	0.0959003	0.388895	0.697354	0.841672
Cdr2	214.158	-0.313703	0.210138	-1.49285	0.135477	0.31593
Cdr2l	63.0906	0.309498	0.174111	1.77758	0.0754721	0.209814
Cds1	145.604	-0.120355	0.146059	-0.824016	0.40993	0.634262
Cds2	289.602	0.0902617	0.116	0.778118	0.4365	0.658032
Cdt1	89.7462	0.548736	0.271788	2.01898	0.0434889	0.140405
Cdv3	360.695	-0.240778	0.164645	-1.4624	0.143631	0.328812
Cdyl	68.3021	0.228087	0.142722	1.59812	0.110016	0.273523
Cdyl2	65.6441	-0.0361948	0.135376	-0.267365	0.789188	0.89747
Ceacam1	83.2726	-1.14311	0.306716	-3.72694	0.000193815	0.00240696
Ceacam2	135.541	-3.14306	0.781866	-4.01995
Cebpa	175.791	-0.0228949	0.103054	-0.222164	0.824186	0.916839
Cebpb	96.7639	0.82997	0.207855	3.99303	6.52339e-05	0.00103766
Cebpd	134.209	0.240259	0.423954	0.56671	0.570911	0.755276
Cebpg	66.0554	0.178966	0.175856	1.01769	0.308826	0.537638
Cebpz	102.859	0.12693	0.100582	1.26195	0.206966	0.417012
Cebpzos	199.086	-0.490143	0.124258	-3.94456	7.99452e-05	0.00121213
Celf1	273.411	-0.0657381	0.113645	-0.578449	0.562961	0.750037
Celf2	156.762	0.414513	0.333355	1.24346	0.213698	0.426451
Celsr1	134.171	0.12479	0.131956	0.945698	0.344303	0.5718
Celsr2	239.309	-0.0885469	0.134433	-0.658668	0.510109	0.715234
Cemip2	137.406	0.0271994	0.165544	0.164303	0.869493	0.940359
Cenpa	62.4856	0.514831	0.157369	3.27148	0.00106985	0.00881421
Cenpb	200.712	-0.167653	0.115658	-1.44956	0.14718	0.333922
Cenpc1	78.5864	0.166015	0.11925	1.39216	0.163875	0.359127
Cenph	109.413	0.0909018	0.153425	0.592482	0.553528	0.744046
Cenpj	74.1172	-0.0243886	0.11135	-0.219026	0.82663	0.91803
Cenpl	91.8055	0.223337	0.127654	1.74955	0.0801952	0.219051
Cenpo	69.8253	-0.0906359	0.116986	-0.774761	0.438481	0.659837
Cenpt	96.3889	0.122007	0.117871	1.03509	0.300628	0.529484
Cenpv	142.638	-0.0657118	0.142029	-0.462665	0.643604	0.807061
Cenpx	284.147	-0.618683	0.193184	-3.20257	0.00136208	0.0105256
Cep104	124.172	-0.0506311	0.102758	-0.492721	0.62221	0.79246
Cep112	112.014	0.209739	0.110149	1.90414	0.0568924	0.170556
Cep120	119.392	0.282999	0.0961043	2.94471	0.00323257	0.0200429
Cep126	88.3379	-0.237983	0.120807	-1.96995	0.0488447	0.152662
Cep135	76.8391	0.139216	0.117757	1.18224	0.237112	0.45564
Cep162	83.0636	0.527978	0.131188	4.02458	5.70776e-05	0.000933795
Cep164	73.6138	0.0724052	0.115215	0.628437	0.529718	0.727922
Cep170	100.198	0.539371	0.223199	2.41655	0.0156684	0.0662034
Cep170b	318.852	0.086955	0.163266	0.532597	0.594312	0.771694
Cep19	109.248	-0.314547	0.128051	-2.45641	0.0140333	0.0607614
Cep192	79.2369	0.442197	0.159799	2.76721	0.0056538	0.0306733
Cep250	91.6326	0.424036	0.129013	3.28677	0.00101344	0.00845428
Cep290	88.247	0.00307575	0.0991431	0.0310234	0.975251	0.988825
Cep295	71.903	0.000449346	0.114473	0.00392535	0.996868	0.998322
Cep350	186.155	-0.0706682	0.115365	-0.61256	0.540167	0.73548
Cep44	78.8863	0.0756939	0.110138	0.687264	0.491916	0.701778
Cep57	103.807	0.069076	0.0966273	0.714871	0.474689	0.687895
Cep63	127.728	-0.299546	0.101378	-2.95474	0.0031293	0.0196144
Cep68	90.6975	-0.0607081	0.102876	-0.590107	0.555119	0.745232
Cep83	95.9901	0.0144898	0.131418	0.110257	0.912205	0.957702
Cep89	96.7787	0.156267	0.104203	1.49964	0.133707	0.312958
Cep95	69.1841	0.00722131	0.137091	0.0526752	0.957991	0.981937
Cep97	95.2619	-0.0382745	0.111946	-0.341901	0.732425	0.862842
Cept1	186.385	-0.0560288	0.104191	-0.537751	0.590749	0.768954
Cercam	53.3702	0.552935	0.191409	2.88876	0.00386759	0.0229117
Cerk	130.566	0.293762	0.157123	1.86963	0.0615352	0.180776
Cers2	569.34	-0.32142	0.150466	-2.13617	0.032666	0.113756
Cers4	92.5111	0.246479	0.182011	1.3542	0.175672	0.374724
Cers5	166.416	0.186412	0.260003	0.716962	0.473397	0.687066
Cers6	202.458	-0.189009	0.22368	-0.844998	0.398112	0.623213
Ces1d	302.971	-1.70033	0.730896	-2.32636	0.0199993	0.0791326
Ces1e	139.565	-0.604616	0.455025	-1.32875	0.183929	0.385309
Ces1f	259.786	0.505067	0.71739	0.704035	0.481411	0.693379
Ces1g	80.0705	-0.0794574	0.203182	-0.391064	0.69575	0.840986
Ces2b	63.506	-0.450525	0.221881	-2.03048	0.0423075	0.137931
Ces2c	178.198	-0.561463	0.409872	-1.36985	0.170735	0.367481
Cetn2	215.475	-0.17075	0.118892	-1.43617	0.150953	0.339604
Cetn3	175.036	-0.104669	0.0863852	-1.21165	0.225645	0.441981
Cetn4	74.9455	-0.100762	0.113821	-0.885265	0.376014	0.603103
Cfap20	170.949	-0.0466599	0.100159	-0.465859	0.641316	0.805151
Cfap298	163.143	-0.244665	0.125149	-1.95498	0.0505851	0.156821
Cfap36	199.042	-0.397632	0.11613	-3.42403	0.000616989	0.00576373
Cfap410	105.444	0.00484654	0.122508	0.0395609	0.968443	0.986959
Cfap69	150.187	0.241407	0.1636	1.47559	0.140053	0.323241
Cfap97	100.772	-0.180288	0.123966	-1.45434	0.145853	0.331765
Cfb	156.882	0.654077	0.362814	1.80279	0.0714213	0.201531
Cfdp1	281.769	0.0156088	0.0963822	0.161947	0.871347	0.941091
Cfi	142.931	1.50719	0.40349	3.73539	0.000187428	0.00234007
Cfl1	2562.42	0.234019	0.240016	0.975018	0.329552	0.558416
Cfl2	300.448	-0.279048	0.121006	-2.30606	0.0211071	0.0821993
Cflar	163.546	-0.112097	0.144616	-0.775136	0.438259	0.659638
Cfp	109.846	0.510552	0.304327	1.67764	0.0934175	0.243803
Cftr	86.1294	0.484476	0.14918	3.24759	0.00116387	0.0093868
Cgas	69.1806	-0.193794	0.135515	-1.43006	0.152701	0.342438
Cggbp1	233.543	0.115531	0.0985595	1.1722	0.241117	0.461201
Cgn	137.863	0.584045	0.270931	2.1557	0.0311074	0.109745
Cgnl1	512.528	-0.68385	0.192413	-3.55407	0.000379322	0.00396264
Cgref1	259.27	-0.555398	0.284867	-1.94967	0.0512151	0.158192
Cgrrf1	129.232	-0.346297	0.103292	-3.35259	0.000800581	0.00710565
Ch25h	69.0206	0.0863412	0.2195	0.393354	0.694058	0.83949
Chac2	117.966	-0.44847	0.144138	-3.11139	0.00186209	0.0133097
Chaf1b	72.1661	0.239639	0.184871	1.29625	0.194889	0.399777
Champ1	97.8021	0.156536	0.108631	1.44098	0.14959	0.337561
Chchd1	411.174	-0.531397	0.121477	-4.37446	1.21732e-05	0.000292649
Chchd10	1532.18	-0.925618	0.334756	-2.76505	0.00569133	0.0307883
Chchd3	496.701	-1.06802	0.194367	-5.49484	3.91072e-08	3.08458e-06
Chchd4	165.893	-0.551037	0.162206	-3.39714	0.000680949	0.00623668
Chchd5	131.588	-0.0575797	0.0938949	-0.613236	0.53972	0.735109
Chchd6	119.497	-0.167851	0.11518	-1.4573	0.145035	0.330588
Chchd7	204.163	-0.37461	0.174485	-2.14695	0.0317973	0.111463
Chd1	192.575	-0.113304	0.0880498	-1.28682	0.198158	0.403796
Chd1l	98.6286	0.0753732	0.100357	0.751051	0.452622	0.670988
Chd2	189.585	0.140152	0.104133	1.3459	0.178336	0.37836
Chd3	420.268	0.0371039	0.285869	0.129794	0.89673	0.951411
Chd4	721.067	0.1699	0.133696	1.2708	0.2038	0.412566
Chd6	140.228	0.237184	0.100365	2.36322	0.0181167	0.0735737
Chd7	78.9215	0.144515	0.150868	0.957887	0.33812	0.566156
Chd8	128.404	0.390059	0.128946	3.02498	0.0024865	0.0164853
Chd9	155.266	0.081966	0.09709	0.844227	0.398543	0.623283
Chdh	306.984	0.210723	0.281614	0.748268	0.454299	0.672424
Chek2	82.5982	-0.142548	0.107659	-1.32408	0.185477	0.387459
Cherp	215.053	0.0314629	0.0980086	0.321022	0.748194	0.873354
Chfr	112.014	0.126072	0.113779	1.10804	0.267843	0.492768
Chic1	85.6319	-0.0768589	0.186106	-0.412985	0.679618	0.829972
Chic2	4308.32	-0.0765269	0.160564	-0.476612	0.633639	0.799566
Chid1	173.38	-0.356873	0.0922618	-3.86805	0.000109708	0.00154471
Chka	164.212	0.28893	0.144958	1.99319	0.0462406	0.14627
Chkb	182.393	0.222813	0.108891	2.0462	0.0407362	0.134229
Chm	99.6944	0.220866	0.0994862	2.22007	0.0264139	0.0970072
Chml	99.8508	0.0940453	0.122066	0.770445	0.441036	0.662168
Chmp1a	261.916	-0.106104	0.128766	-0.824008	0.409935	0.634262
Chmp1b	212.54	0.211392	0.111901	1.88909	0.0588793	0.174688
Chmp2a	228.679	0.059979	0.102628	0.584431	0.55893	0.747965
Chmp2b	277.004	0.0119211	0.116531	0.1023	0.918519	0.961055
Chmp3	257.586	-0.263773	0.132433	-1.99175	0.0463984	0.146686
Chmp4b	592.042	-0.045053	0.14683	-0.306838	0.758967	0.879669
Chmp4c	96.6453	0.340698	0.160284	2.12559	0.0335372	0.11608
Chmp5	197.855	-0.141483	0.12694	-1.11457	0.265035	0.489832
Chmp6	257.655	-0.401348	0.185343	-2.16543	0.030355	0.107753
Chmp7	159.064	-0.166401	0.0917544	-1.81354	0.0697481	0.198093
Chn2	69.8173	-0.200514	0.138813	-1.44449	0.148602	0.336051
Chordc1	113.727	-0.00780846	0.118285	-0.0660138	0.947367	0.975363
Chp1	321.02	-0.285764	0.130194	-2.1949	0.0281707	0.102035
Chpf	125.748	0.540977	0.154109	3.51034	0.000447527	0.0045038
Chpf2	166.436	0.247686	0.119434	2.07382	0.0380956	0.127153
Chpt1	3264.77	-1.20736	0.417084	-2.89476	0.00379444	0.0226376
Chrac1	174.25	-0.111173	0.106762	-1.04132	0.297725	0.526364
Chrna4	174.537	-1.34896	0.519537	-2.59646	0.00941903	0.0447615
Chrnb1	105.203	0.90149	0.2139	4.21455	2.5028e-05	0.00050739
Chst12	62.8886	0.274623	0.186415	1.47318	0.140702	0.3242
Chst14	94.2631	0.165957	0.148587	1.1169	0.264036	0.488593
Chst15	117.241	-0.351031	0.187194	-1.87523	0.0607616	0.178877
Chst2	65.9306	0.235633	0.13189	1.78658	0.074005	0.206697
Chsy1	106.368	0.193511	0.126256	1.53269	0.125353	0.298775
Chtf8	341.132	0.0953865	0.137022	0.696138	0.486343	0.69731
Chtop	242.825	0.0126084	0.110719	0.113877	0.909335	0.956442
Chuk	429.066	-0.861626	0.203646	-4.231	2.32651e-05	0.000484083
Ciao1	120.161	0.112755	0.116955	0.96409	0.335001	0.563906
Ciao2a	135.089	-0.6575	0.126521	-5.19679	2.02764e-07	1.19669e-05
Ciao2b	124.922	-0.00824239	0.111403	-0.0739871	0.941021	0.972116
Ciao3	165.613	-0.404125	0.118629	-3.40664	0.000657682	0.00605432
Ciapin1	132.863	-0.143798	0.105341	-1.36508	0.172228	0.369813
Ciart	76.31	-0.206005	0.116878	-1.76257	0.0779731	0.215125
Cib1	360.298	-0.285329	0.250176	-1.14051	0.254073	0.47667
Cic	215.193	0.661287	0.123877	5.33824	9.38519e-08	6.47732e-06
Cideb	588.629	-0.340253	0.383197	-0.887932	0.374577	0.60145
Ciita	102.204	0.512241	0.218303	2.34647	0.0189524	0.0761109
Cilk1	136.611	0.328395	0.133157	2.46622	0.0136547	0.0595769
Cinp	124.416	-0.0557029	0.114526	-0.486379	0.626698	0.795148
Cipc	125.769	-0.126815	0.140211	-0.904458	0.365752	0.592693
Cir1	113.285	0.297819	0.102115	2.91651	0.00353968	0.021483
Cirbp	236.708	0.370172	0.115396	3.20783	0.00133743	0.0104013
Cisd1	821.046	-1.12179	0.324386	-3.45821	0.000543783	0.00526685
Cisd2	405.847	-0.375006	0.140465	-2.66975	0.00759085	0.0381658
Cisd3	313.693	-0.953234	0.21861	-4.36044	1.29802e-05	0.000307579
Cish	230.029	-0.470282	0.168728	-2.78721	0.00531633	0.0292699
Cit	72.3063	-0.449366	0.193345	-2.32417	0.0201165	0.0794038
Cited2	251.535	0.233336	0.235102	0.992489	0.320959	0.549283
Ciz1	163.877	0.112399	0.0826015	1.36074	0.173595	0.371989
Ckap4	154.127	0.609085	0.27783	2.19229	0.0283584	0.102538
Ckap5	112.108	0.230741	0.095761	2.40955	0.0159723	0.0671316
Ckb	158.201	-0.98492	0.296056	-3.3268	0.000878487	0.00757875
Cklf	83.7458	0.201849	0.133157	1.51587	0.129552	0.306328
Ckmt1	151.192	-0.399777	0.227346	-1.75845	0.0786707	0.216351
Cks1b	82.4288	0.38703	0.188405	2.05425	0.0399514	0.132283
Cks2	168.976	-0.613701	0.183386	-3.34649	0.000818402	0.00717807
Clasp1	161.84	0.323011	0.121081	2.66772	0.00763677	0.0383204
Clasp2	157.792	0.164176	0.123094	1.33374	0.182289	0.383558
Clasrp	75.8256	0.14604	0.108081	1.35121	0.176627	0.375871
Clba1	109.756	-0.279075	0.142879	-1.95323	0.0507924	0.157194
Clca3a1	104.579	0.794818	0.245664	3.23538	0.0012148	0.00969228
Clcc1	117.029	0.0539965	0.0962461	0.561025	0.57478	0.757616
Clcf1	149.864	1.49039	0.219529	6.78904	1.12879e-11	2.41637e-09
Clcn2	86.6855	-0.0254475	0.119243	-0.213409	0.831008	0.920365
Clcn3	222.535	-0.518522	0.136693	-3.79332	0.000148646	0.00195971
Clcn4	128.204	-0.105612	0.11433	-0.923741	0.355621	0.583268
Clcn5	271.27	-0.37909	0.232619	-1.62966	0.103173	0.261597
Clcn6	118.183	-0.279641	0.155667	-1.79641	0.0724291	0.203549
Clcn7	168.464	0.213889	0.122546	1.74538	0.0809192	0.220261
Clcnka	96.5651	-0.948932	0.203171	-4.6706	3.00323e-06	9.87782e-05
Clcnkb	357.361	-0.751807	0.513694	-1.46353	0.143322	0.328284
Cldn1	185.037	1.54003	0.271009	5.68259	1.3267e-08	1.24693e-06
Cldn10	379.441	-0.568884	0.267857	-2.12384	0.0336839	0.116445
Cldn12	210.577	-0.133554	0.150428	-0.88783	0.374632	0.60145
Cldn15	90.6943	-0.0332061	0.175815	-0.188869	0.850196	0.929676
Cldn16	114.529	-0.266763	0.182659	-1.46044	0.144169	0.329506
Cldn19	78.7836	-0.264673	0.328113	-0.80665	0.419868	0.644029
Cldn2	1183.8	-0.183229	0.419031	-0.437268	0.661917	0.819368
Cldn3	141.743	1.42801	0.446417	3.19882	0.00137993	0.0106207
Cldn4	221.016	2.19942	0.40795	5.39141	6.99075e-08	5.07432e-06
Cldn5	116.292	0.257195	0.169965	1.51322	0.130223	0.307309
Cldn7	261.554	0.982669	0.33895	2.89916	0.00374164	0.0223755
Cldn8	195.935	0.129363	0.30234	0.427872	0.668745	0.82405
Cldnd1	143.13	0.18924	0.103416	1.82989	0.0672666	0.193042
Clec10a	48.3853	0.524864	0.225585	2.32667	0.0199827	0.0791165
Clec11a	58.5795	0.0280856	0.235979	0.119018	0.905261	0.954764
Clec12a	105.593	0.587632	0.236591	2.48375	0.0130009	0.0574433
Clec16a	167.498	-0.212662	0.0994658	-2.13805	0.0325131	0.113374
Clec2d	676.32	0.728277	0.190683	3.81932	0.000133822	0.00180189
Clec2h	156.802	-0.449929	0.585991	-0.767809	0.442601	0.663259
Clec2i	69.28	-0.186519	0.148145	-1.25902	0.208021	0.418095
Clec2j	111.001	0.684947	0.223039	3.07097	0.00213363	0.0147902
Clec4a1	72.4634	0.711009	0.25533	2.78466	0.00535837	0.0294373
Clec4a2	106.173	0.187208	0.277072	0.675668	0.499252	0.706742
Clec4a3	81.2252	0.612977	0.251312	2.43911	0.0147236	0.0631868
Clec4b1	77.1608	0.327233	0.179454	1.82349	0.0682292	0.194702
Clec5a	64.99	0.047389	0.256417	0.184812	0.853376	0.931221
Clec7a	93.5741	0.376659	0.257862	1.4607	0.144097	0.329463
Clec9a	62.9247	0.0812009	0.222762	0.364519	0.71547	0.85402
Clic1	995.688	0.883859	0.238773	3.70167	0.000214183	0.00257877
Clic3	91.0106	0.36314	0.270419	1.34288	0.17931	0.379385
Clic4	630.544	0.279747	0.283079	0.988229	0.32304	0.55083
Clic5	212.259	-0.280334	0.285804	-0.980862	0.326661	0.554831
Clint1	401.983	-0.223538	0.146297	-1.52798	0.126518	0.300871
Clip1	158.93	0.00589198	0.106244	0.0554568	0.955775	0.980381
Clip2	166.549	0.425241	0.150695	2.82186	0.00477466	0.0269176
Clip3	72.6129	0.26372	0.246914	1.06806	0.285491	0.512837
Clip4	86.1181	-0.0404538	0.160017	-0.252809	0.800415	0.903903
Clk1	479.557	0.416362	0.132873	3.13353	0.00172716	0.0125845
Clk3	119.985	0.179522	0.103127	1.74079	0.0817202	0.221915
Clk4	208.564	0.00746092	0.107837	0.0691867	0.944841	0.973912
Clmn	275.344	0.272573	0.207743	1.31207	0.189496	0.392737
Cln3	112.658	0.406874	0.112863	3.60504	0.000312105	0.00341585
Cln5	178.164	-0.00335629	0.116436	-0.0288251	0.977004	0.989051
Cln6	179.637	0.207826	0.103763	2.00289	0.0451889	0.143762
Cln8	130.427	0.168417	0.108555	1.55145	0.120794	0.291151
Clns1a	240.458	-0.0515682	0.113541	-0.45418	0.649699	0.811343
Clock	169.695	-0.401417	0.107731	-3.7261	0.000194465	0.0024103
Clp1	124.912	-0.124124	0.0872069	-1.42333	0.154642	0.345258
Clpb	164.307	-0.457386	0.127503	-3.58725	0.000334188	0.00359217
Clpp	244.446	-0.401551	0.126728	-3.16861	0.0015317	0.0114741
Clptm1	575.968	-0.191788	0.159102	-1.20545	0.228031	0.445008
Clptm1l	338.775	-0.0283537	0.138864	-0.204183	0.83821	0.923405
Clpx	224.694	-0.095562	0.17419	-0.548607	0.583275	0.763712
Clrn3	162.98	-0.172831	0.217702	-0.793887	0.427261	0.651099
Clstn1	82.1542	0.416944	0.116337	3.58393	0.000338466	0.00363197
Clstn2	67.1084	0.225916	0.163248	1.38388	0.166394	0.361734
Clta	889.722	-0.198266	0.146087	-1.35718	0.174725	0.373459
Cltb	366.049	-0.777834	0.206578	-3.76532	0.000166334	0.00214149
Cltc	748.153	-0.367588	0.134626	-2.73044	0.00632506	0.0333551
Cltrn	3064.72	-0.430848	0.623381	-0.691147	0.489473	0.700445
Clu	5305.2	2.04284	0.423121	4.82803	1.37894e-06	5.30975e-05
Cluap1	98.4917	0.166412	0.110099	1.51148	0.130665	0.308007
Cluh	555.513	-0.579793	0.216127	-2.68265	0.00730421	0.0370789
Clybl	129.103	-0.53238	0.187962	-2.83239	0.00462021	0.0262262
Cmah	91.0116	-0.935638	0.300346	-3.1152	0.0018382	0.0131837
Cmas	147.276	-0.214843	0.134455	-1.59788	0.110069	0.273601
Cmbl	340.554	-0.950813	0.417828	-2.27561	0.0228694	0.0869958
Cmc1	208.888	-0.333756	0.117468	-2.84124	0.00449388	0.0256242
Cmc2	132.986	-0.75854	0.133591	-5.67807	1.36225e-08	1.26509e-06
Cmc4	86.8637	0.015506	0.0998383	0.155311	0.876576	0.942306
Cmip	314.722	-0.12645	0.132529	-0.954126	0.34002	0.567899
Cmklr1	71.1343	0.042877	0.21042	0.203769	0.838534	0.923511
Cmpk1	620.862	-0.57969	0.18422	-3.14672	0.00165111	0.0121524
Cmpk2	96.6626	-0.140705	0.112882	-1.24648	0.212588	0.42484
Cmtm3	180.734	1.29736	0.201745	6.43069	1.27029e-10	2.16808e-08
Cmtm4	265.947	-0.254857	0.141542	-1.80057	0.0717704	0.20238
Cmtm6	371.655	0.107155	0.26496	0.404419	0.685904	0.834342
Cmtm7	83.712	0.566381	0.198995	2.8462	0.00442439	0.0253195
Cmtm8	87.115	0.147482	0.116258	1.26858	0.204591	0.413574
Cmtr1	115.28	0.118418	0.0986926	1.19987	0.23019	0.447432
Cnbd2	76.3144	-0.0249183	0.124379	-0.200342	0.841213	0.925108
Cnbp	829.686	-0.208023	0.166801	-1.24714	0.212348	0.424561
Cndp1	86.4147	-0.0321266	0.192517	-0.166876	0.867467	0.939149
Cndp2	1053.61	0.578746	0.506471	1.1427	0.253163	0.476093
Cnep1r1	110.393	0.00895717	0.092158	0.0971936	0.922573	0.962673
Cnih1	157.531	0.0107391	0.129286	0.083065	0.9338	0.967942
Cnih4	336.1	0.172551	0.119409	1.44504	0.148446	0.335819
Cnksr3	131.59	0.491031	0.160269	3.06379	0.00218555	0.015051
Cnn2	113.293	0.419199	0.379866	1.10354	0.269791	0.494911
Cnn3	550.013	-0.0888737	0.124857	-0.711806	0.476585	0.689571
Cnnm2	182.49	-0.365122	0.181591	-2.01068	0.0443589	0.14216
Cnnm3	110.245	0.20696	0.118442	1.74736	0.0805756	0.219942
Cnnm4	74.1627	-0.641167	0.147727	-4.34021	1.42348e-05	0.000330488
Cnot1	166.669	-0.0588865	0.0888491	-0.66277	0.507478	0.713349
Cnot10	147.579	0.0817817	0.105959	0.771823	0.440219	0.661586
Cnot11	137.829	0.0281041	0.118699	0.236768	0.812837	0.910325
Cnot2	172.109	0.0197287	0.0825211	0.239075	0.811048	0.909485
Cnot3	151.198	0.256365	0.11769	2.1783	0.0293833	0.105059
Cnot4	147.916	-0.0398414	0.090469	-0.440387	0.659657	0.818254
Cnot6	170.403	0.147679	0.106046	1.3926	0.163742	0.359114
Cnot6l	187.836	-0.0611841	0.110415	-0.554128	0.579491	0.761521
Cnot7	113.427	-0.120551	0.106828	-1.12846	0.259127	0.483067
Cnot8	144.764	-0.0172378	0.144932	-0.118937	0.905325	0.954764
Cnot9	144.161	-0.31871	0.10042	-3.17378	0.00150468	0.0113525
Cnp	82.2272	0.525312	0.224533	2.33958	0.0193057	0.0771128
Cnppd1	226.144	0.334981	0.114993	2.91306	0.00357905	0.0216388
Cnpy2	446.39	0.0540622	0.133973	0.403532	0.686557	0.834633
Cnpy3	111.024	0.0934392	0.106625	0.876337	0.380847	0.607719
Cnpy4	82.0076	0.258742	0.185964	1.39136	0.164117	0.359143
Cnst	81.8087	-0.0294114	0.112377	-0.26172	0.793538	0.899615
Cntfr	208.919	-0.376415	0.131693	-2.85828	0.00425944	0.0246097
Cntrl	79.8244	0.258136	0.11217	2.30129	0.021375	0.0829133
Cntrob	70.6455	0.0654396	0.112363	0.582397	0.560299	0.749003
Coa3	246.88	-0.532398	0.146338	-3.63815	0.000274607	0.00311337
Coa5	316.665	-0.491659	0.158042	-3.11094	0.00186496	0.0133226
Coa6	182.692	-0.447249	0.162825	-2.74681	0.00601777	0.0320829
Coa7	133.209	-0.236342	0.107929	-2.1898	0.0285388	0.102988
Coasy	280.272	-0.79852	0.296111	-2.69669	0.00700319	0.03597
Cobl	171.241	0.302034	0.18846	1.60264	0.109014	0.271996
Cobll1	300.913	-0.442155	0.151485	-2.9188	0.00351384	0.021357
Cog1	161.343	-0.00728408	0.0894781	-0.0814062	0.935119	0.968585
Cog2	161.8	-0.104586	0.0946457	-1.10503	0.269147	0.494284
Cog3	121.086	0.00448337	0.0934353	0.0479836	0.961729	0.983794
Cog4	146.978	-0.217318	0.0902422	-2.40816	0.016033	0.067277
Cog5	150.573	-0.0642931	0.0852308	-0.754341	0.450645	0.669142
Cog6	135.829	-0.359528	0.101422	-3.54487	0.000392812	0.00406991
Cog7	109.609	-0.0425313	0.118015	-0.36039	0.718556	0.855681
Cog8	99.6629	0.164468	0.0933721	1.76143	0.0781657	0.2156
Coil	74.3476	0.0825689	0.122128	0.676085	0.498987	0.706583
Col12a1	318.505	2.00708	0.594727	3.3748	0.000738703	0.00663153
Col14a1	99.2674	0.703625	0.202176	3.48026	0.00050092	0.00493882
Col15a1	469.762	1.27543	0.389461	3.27486	0.00105712	0.00872646
Col16a1	97.8581	0.444618	0.339067	1.3113	0.189756	0.392954
Col18a1	715.974	1.56219	0.189693	8.23533	1.79059e-16	1.2564e-13
Col1a1	1223.73	2.2147	0.455238	4.86493	1.14497e-06	4.60541e-05
Col1a2	429.763	1.6163	0.396911	4.07219	4.65738e-05	0.000800309
Col23a1	74.1475	-0.182457	0.115038	-1.58606	0.112727	0.278509
Col27a1	112.404	-0.55209	0.218116	-2.53118	0.0113679	0.051889
Col3a1	917.104	2.02244	0.436446	4.63388	3.58873e-06	0.000112909
Col4a1	1226.77	1.66591	0.24443	6.81548	9.39479e-12	2.0458e-09
Col4a2	834.826	1.53526	0.261748	5.8654	4.48063e-09	5.23985e-07
Col4a3	127.415	-0.05748	0.19755	-0.290963	0.771079	0.887264
Cert1	224.214	-0.0715184	0.10421	-0.686294	0.492528	0.702211
Col4a4	181.521	-0.244272	0.139312	-1.75342	0.0795305	0.218031
Col4a5	143.514	0.140994	0.134185	1.05074	0.293378	0.521662
Col5a1	133.763	0.61716	0.31162	1.98049	0.0476484	0.149739
Col5a2	171.842	0.383636	0.397036	0.966249	0.333919	0.562771
Col6a1	170.033	0.548608	0.30428	1.80297	0.0713928	0.201495
Col6a2	115.753	0.336046	0.22817	1.47279	0.140807	0.324288
Col6a3	177.174	0.509199	0.280602	1.81466	0.0695757	0.197879
Col8a1	81.6245	0.710763	0.211687	3.3576	0.000786213	0.00699779
Colec12	130.864	0.705	0.278753	2.52912	0.0114349	0.0521572
Colgalt1	248.926	0.888282	0.202262	4.39174	1.12448e-05	0.000275748
Colgalt2	78.4729	-0.194394	0.151787	-1.2807	0.200299	0.407109
Colq	82.3188	0.0330887	0.100397	0.329579	0.741718	0.869168
Commd1	264.542	-0.389233	0.152098	-2.55909	0.0104946	0.0487664
Commd10	128.704	-0.0952162	0.106423	-0.894699	0.370948	0.597967
Commd2	185.814	0.174784	0.0888553	1.96706	0.049176	0.153432
Commd3	289.135	-0.199673	0.16059	-1.24337	0.21373	0.426451
Commd4	222.118	-0.0433476	0.115404	-0.375616	0.707202	0.847837
Commd5	93.1472	-0.187269	0.118821	-1.57606	0.115011	0.28178
Commd6	225.795	-0.416227	0.152355	-2.73195	0.00629608	0.03323
Commd7	123.403	-0.130411	0.142755	-0.913533	0.360963	0.58757
Commd8	124.1	-0.358722	0.125317	-2.86251	0.00420306	0.0243508
Commd9	138.071	-0.289376	0.103365	-2.79955	0.00511732	0.0283971
Comt	778.318	0.0466834	0.291279	0.16027	0.872668	0.941476
Comtd1	98.1008	-0.205754	0.130304	-1.57903	0.11433	0.281184
Cop1	266.541	-0.436618	0.114853	-3.80154	0.000143798	0.00190774
Copa	551.883	-0.039587	0.117222	-0.33771	0.735582	0.865189
Copb1	397.902	-0.178965	0.0994091	-1.80029	0.0718149	0.202438
Copb2	332.081	-0.311542	0.109712	-2.83962	0.00451668	0.025731
Cope	305.689	-0.255979	0.105477	-2.42686	0.0152301	0.0648977
Copg1	262.554	-0.158354	0.110451	-1.43371	0.151656	0.340842
Copg2	159.175	-0.0781468	0.0909905	-0.858846	0.390426	0.616312
Coprs	77.9044	-0.398425	0.126658	-3.14567	0.00165709	0.0121893
Cops2	274.01	-0.138393	0.127089	-1.08894	0.276179	0.502342
Cops3	228.013	-0.233096	0.102349	-2.27746	0.0227587	0.0867621
Cops4	187.054	-0.0927651	0.104329	-0.889156	0.373919	0.600903
Cops5	345.421	-0.291903	0.141457	-2.06355	0.0390605	0.129688
Cops6	488.991	-0.512232	0.167929	-3.0503	0.00228617	0.0155238
Cops7a	239.925	-0.0805397	0.0999103	-0.80612	0.420174	0.644388
Cops8	174.105	-0.0515129	0.106622	-0.483137	0.628999	0.796522
[truncated: 10,662 more rows]

## Sheet: V_IRI_D14_vs_CTRL_tub
Gene	baseMean	log2FoldChange	lfcSE	stat	pvalue	padj
0610009B22Rik	220.823	-0.292139	0.142667	-2.0477	0.0405897	0.0645245
0610010K14Rik	135.315	-0.164083	0.119464	-1.37349	0.169599	0.225146
0610012G03Rik	246.472	-0.951855	0.185242	-5.13844	2.77024e-07	2.52987e-06
0610030E20Rik	105.452	0.0845371	0.108187	0.781395	0.43457	0.503867
0610040J01Rik	196.403	-0.228436	0.189258	-1.20701	0.227429	0.289764
1110004F10Rik	306.51	0.215606	0.124262	1.73509	0.0827241	0.120342
Bbln	109.044	-0.272283	0.160002	-1.70175	0.0888018	0.12796
Eola1	88.4239	0.391828	0.11799	3.32085	0.000897436	0.00243755
1110032A03Rik	188.471	-0.455984	0.184098	-2.47686	0.0132546	0.0244065
1110038F14Rik	100.528	0.394079	0.116638	3.37865	0.000728435	0.00204766
1110051M20Rik	133.575	0.324545	0.122115	2.65769	0.00786779	0.0154734
1110059E24Rik	85.566	0.14494	0.101236	1.43171	0.152228	0.20506
1110059G10Rik	95.5233	-0.18357	0.11196	-1.6396	0.101088	0.143503
1110065P20Rik	293.696	-0.291473	0.161179	-1.80839	0.0705466	0.104688
1190007I07Rik	202.029	-0.613444	0.162854	-3.76684	0.000165324	0.000602392
1500009L16Rik	56.8494	0.934892	0.252878	3.69701	0.000218151	0.000757978
1520401A03Rik	176.164	0.127837	0.105786	1.20845	0.226874	0.289144
1600012H06Rik	135.824	0.353732	0.110928	3.18883	0.00142848	0.00362065
1600014C10Rik	176.557	-0.0616822	0.193967	-0.318003	0.750483	0.794718
1700016C15Rik	287.125	0.417849	0.320921	1.30203	0.192905	0.251823
1700017B05Rik	84.4612	0.86228	0.14192	6.07581	1.23364e-09	2.22533e-08
1700020L24Rik	71.4043	-0.0629491	0.131941	-0.4771	0.633291	0.691729
1700025G04Rik	81.8471	0.870332	0.146941	5.923	3.16116e-09	4.99069e-08
1700028J19Rik	83.4597	-0.68705	0.13532	-5.0772	3.83029e-07	3.32714e-06
1700030K09Rik	79.6748	0.124734	0.130552	0.955432	0.339359	0.408162
1700037H04Rik	127.291	-0.219466	0.114427	-1.91795	0.0551178	0.0842069
1700094D03Rik	96.6761	0.288901	0.102827	2.80959	0.00496051	0.0104523
1700109H08Rik	89.2995	0.354887	0.111318	3.18804	0.00143242	0.0036299
1700123O20Rik	214.364	-0.0430138	0.132542	-0.324529	0.745538	0.790537
1810009A15Rik	110.755	-0.140371	0.105785	-1.32695	0.184525	0.242386
1810013L24Rik	356.081	0.530606	0.107596	4.93148	8.16107e-07	6.38231e-06
1810030O07Rik	98.0059	0.282491	0.132515	2.13176	0.0330265	0.0538898
1810037I17Rik	519.646	-0.0262464	0.195024	-0.13458	0.892944	0.914818
1810055G02Rik	67.871	0.310692	0.180366	1.72256	0.0849683	0.123181
2010003K11Rik	53.1383	-0.365828	0.199	-1.83834	0.0660129	0.0986912
2200002D01Rik	396.831	0.990218	0.338242	2.92754	0.00341654	0.00759299
2210016F16Rik	227.926	-0.410984	0.127402	-3.22589	0.00125584	0.00323869
2210016L21Rik	205.043	0.115928	0.10931	1.06055	0.288894	0.356113
2210408I21Rik	84.0878	0.0621531	0.123033	0.505174	0.613437	0.674006
2210418O10Rik	817.556	-0.16899	0.140928	-1.19913	0.230479	0.293078
2300009A05Rik	140.863	-0.70548	0.15199	-4.64163	3.4567e-06	2.2574e-05
2310009B15Rik	85.5665	-0.173326	0.153172	-1.13158	0.25781	0.323286
2310011J03Rik	186.838	0.260016	0.117814	2.207	0.0273141	0.0457772
2310022A10Rik	96.2406	0.11988	0.0946907	1.26602	0.205507	0.265747
2310022B05Rik	147.244	0.954392	0.165166	5.77839	7.54182e-09	1.06666e-07
2310030G06Rik	213.772	0.0807026	0.204497	0.394639	0.693109	0.744132
2310033P09Rik	98.2198	0.139993	0.101168	1.38376	0.166431	0.221452
2310039H08Rik	189.694	-0.659876	0.168671	-3.91221	9.14558e-05	0.000365418
2310057M21Rik	86.5119	-0.0756217	0.122621	-0.61671	0.537426	0.603136
2310061I04Rik	511.484	-0.677538	0.158743	-4.26815	1.971e-05	9.90206e-05
2410002F23Rik	154.441	0.938394	0.124931	7.51132	5.85355e-14	3.4227e-12
2410004B18Rik	88.0251	0.0736496	0.124385	0.592111	0.553776	0.618025
2510002D24Rik	89.7897	0.00392434	0.13466	0.0291425	0.976751	0.982038
2510009E07Rik	153.71	0.288128	0.0976697	2.95002	0.0031775	0.00713603
2510039O18Rik	108.625	0.250166	0.104633	2.3909	0.016807	0.0299229
2610001J05Rik	312.341	-0.00137437	0.120385	-0.0114165	0.990891	0.992856
2610002M06Rik	123.804	0.127681	0.0969431	1.31707	0.187814	0.246169
2610008E11Rik	94.9353	0.351456	0.126232	2.78422	0.00536571	0.0111811
2610301B20Rik	76.3561	0.406257	0.113823	3.5692	0.000358076	0.00114003
2610507B11Rik	427.609	-0.498364	0.149031	-3.34403	0.000825701	0.00226956
2610524H06Rik	69.3149	0.676793	0.137835	4.91016	9.10018e-07	7.02539e-06
2610528J11Rik	286.855	-0.750173	0.180898	-4.14693	3.36957e-05	0.000156866
2700062C07Rik	79.3751	0.0474192	0.107264	0.442077	0.658433	0.713086
Zfta	63.5051	0.937401	0.171409	5.46881	4.53063e-08	5.16909e-07
2700097O09Rik	74.9954	-0.55164	0.118885	-4.64013	3.48185e-06	2.2703e-05
2810004N23Rik	105.173	-0.60581	0.152738	-3.96634	7.29837e-05	0.000303318
2810459M11Rik	109.847	-0.289769	0.111894	-2.58967	0.00960678	0.018423
2900026A02Rik	90.8359	0.546752	0.164742	3.31883	0.000903942	0.00245101
3110040N11Rik	130.4	-0.225957	0.116236	-1.94396	0.0519007	0.0799104
3110082I17Rik	76.9668	0.232797	0.116043	2.00613	0.044842	0.0702324
3830406C13Rik	175.511	-0.137472	0.127294	-1.07996	0.280161	0.346872
4833420G17Rik	166.609	0.654726	0.100389	6.52192	6.94138e-11	1.79651e-09
4833439L19Rik	1764.14	-1.55975	0.386096	-4.03979	5.35002e-05	0.000233405
4921524J17Rik	132.854	-0.278735	0.144446	-1.92968	0.0536461	0.0822769
Dnaaf9	129.919	-0.196178	0.108128	-1.81431	0.0696295	0.10346
4930430F08Rik	110.06	-0.0958574	0.137043	-0.699468	0.48426	0.552702
4930453N24Rik	121.093	-0.225528	0.100846	-2.23635	0.0253287	0.0427619
4930503L19Rik	64.274	0.628717	0.148701	4.22806	2.35719e-05	0.000115036
4930523C07Rik	94.8319	1.24265	0.249754	4.97548	6.50866e-07	5.27289e-06
4931406C07Rik	725.572	-1.88717	0.40732	-4.63313	3.60172e-06	2.3388e-05
Garre1	165.469	1.00188	0.14419	6.9483	3.69703e-12	1.36133e-10
4932438A13Rik	136.914	0.0776045	0.144361	0.537574	0.590871	0.652677
4933411K16Rik	102.075	-0.382609	0.150038	-2.55007	0.0107701	0.0204152
4933427D14Rik	111.54	0.644403	0.12037	5.35351	8.62648e-08	9.12243e-07
4933434E20Rik	260.52	-0.0256927	0.112866	-0.227639	0.819927	0.854781
5031439G07Rik	196.471	0.269098	0.17143	1.56973	0.116479	0.162162
5730409E04Rik	62.9104	0.582045	0.140073	4.15529	3.24871e-05	0.000152024
5730455P16Rik	115.374	-0.168723	0.111275	-1.51628	0.12945	0.177841
6030458C11Rik	131.621	-0.0247255	0.107671	-0.22964	0.818372	0.853653
6430548M08Rik	103.847	0.219362	0.219068	1.00134	0.316662	0.384672
8030462N17Rik	94.8114	0.143467	0.110912	1.29352	0.195831	0.255226
9030025P20Rik	169.405	0.227952	0.103648	2.1993	0.0278568	0.0466064
9030624G23Rik	145.766	0.957184	0.161712	5.91908	3.23755e-09	5.08585e-08
9130019O22Rik	87.5899	0.0884851	0.102851	0.860323	0.389611	0.459071
9130023H24Rik	106.516	-0.207188	0.134641	-1.53882	0.123849	0.171157
9130401M01Rik	132.886	0.0728318	0.139255	0.523012	0.600966	0.662437
9530068E07Rik	661.774	0.224631	0.213364	1.0528	0.292431	0.360015
9930021J03Rik	106.012	0.139276	0.103033	1.35177	0.17645	0.233278
9930104L06Rik	70.2126	0.180558	0.121366	1.48772	0.136826	0.186823
9930111J21Rik1	118.674	1.59913	0.23552	6.78981	1.12282e-11	3.54885e-10
A1cf	244.838	-1.48089	0.324192	-4.56793	4.9257e-06	3.05258e-05
A430005L14Rik	127.399	-0.393692	0.11914	-3.30444	0.000951653	0.00256004
A4galt	162.998	0.481367	0.155976	3.08617	0.00202754	0.0048926
A4gnt	55.7232	-0.670814	0.350114	-1.91599	0.0553668	0.0845667
A530032D15Rik	82.138	1.09349	0.163958	6.66934	2.56964e-11	7.46083e-10
A630001G21Rik	52.5238	0.996279	0.231587	4.30197	1.69289e-05	8.74845e-05
A730049H05Rik	64.508	-0.687413	0.22167	-3.10106	0.00192829	0.00468622
A930033H14Rik	81.8582	0.138061	0.113138	1.22029	0.222354	0.284302
AA467197	61.2766	0.865872	0.294058	2.94456	0.0032341	0.00724049
AA986860	68.4797	0.76252	0.12282	6.20842	5.35195e-10	1.07294e-08
Aaas	139.285	0.0899007	0.132721	0.677364	0.498175	0.565518
Aacs	284.643	-1.44466	0.420051	-3.43924	0.000583339	0.00170231
Aadac	337.911	-1.13989	0.463919	-2.45709	0.0140069	0.0255732
Aadat	1340.65	-4.57917	0.922775	-4.96239
Aagab	204.211	0.169093	0.105558	1.60189	0.10918	0.153291
Aamdc	124.83	-0.728839	0.154122	-4.72897	2.25666e-06	1.56344e-05
Aamp	503.502	-0.153242	0.14609	-1.04896	0.294198	0.361733
Aar2	89.7688	-0.0123234	0.116658	-0.105636	0.915871	0.933317
Aars	305.03	-0.144707	0.127962	-1.13086	0.258115	0.323572
Aars2	89.76	-0.136808	0.117628	-1.16305	0.244808	0.308865
Aarsd1	253.917	-0.304087	0.124587	-2.44076	0.0146562	0.0266036
Aasdhppt	115.711	-0.0747499	0.108143	-0.691217	0.489429	0.557293
Aass	684.777	-1.69896	0.522302	-3.25282	0.00114264	0.00298666
Aatf	136.567	0.365491	0.110966	3.29372	0.000988716	0.00263783
AB124611	84.3349	0.967284	0.31197	3.10057	0.00193147	0.00469124
Abat	291.6	-1.4459	0.36892	-3.91928	8.88123e-05	0.000357115
Abca1	298.875	2.01772	0.216462	9.32132	1.14904e-20	2.45972e-18
Abca13	123.687	-1.78806	0.490014	-3.649	0.000263262	0.000886193
Abca2	173.155	0.201768	0.102199	1.97426	0.0483525	0.0750974
Abca3	582.381	-0.832297	0.341635	-2.43622	0.0148418	0.0268749
Abca5	101.263	-0.105641	0.106428	-0.992607	0.320902	0.389149
Abca8a	54.0319	-0.393742	0.17824	-2.20905	0.0271712	0.0455732
Abca9	51.4962	1.13156	0.205542	5.50523	3.68692e-08	4.29971e-07
Abcb10	126.392	-0.381554	0.0836757	-4.55992	5.1173e-06	3.14508e-05
Abcb6	108.342	-0.748984	0.146264	-5.12077	3.04298e-07	2.74884e-06
Abcb7	213.356	-0.387868	0.154609	-2.5087	0.0121176	0.0225497
Abcb8	132.373	-0.516581	0.130553	-3.95688	7.59365e-05	0.000313117
Abcc1	162.27	0.894534	0.356173	2.51151	0.0120215	0.0223981
Abcc10	68.4723	-0.178558	0.123798	-1.44233	0.149208	0.201529
Abcc2	653.131	-1.19311	0.509899	-2.3399	0.0192888	0.033686
Abcc3	103.133	-1.24857	0.729089	-1.7125
Abcc4	325.016	0.209636	0.279227	0.750772	0.45279	0.522021
Abcc5	162.682	0.948969	0.136928	6.93041	4.19613e-12	1.49874e-10
Abcd1	85.6059	0.425095	0.130235	3.26408	0.00109822	0.00288668
Abcd3	660.302	-1.10706	0.28812	-3.84238	0.000121848	0.000465219
Abcd4	136.728	-0.261646	0.22721	-1.15156	0.249501	0.314052
Abce1	386.248	-0.224135	0.130874	-1.7126	0.0867855	0.125455
Abcf1	243.48	0.15082	0.111663	1.35068	0.176799	0.233623
Abcf2	130.861	0.031701	0.102411	0.309545	0.756907	0.800045
Abcf3	169.869	0.0286095	0.0911519	0.313866	0.753623	0.797174
Abcg1	100.535	1.42112	0.228703	6.21384	5.17051e-10	1.0499e-08
Abcg2	1263.37	-1.16056	0.47836	-2.42611	0.0152615	0.0275204
Abcg3	50.4299	0.321612	0.282616	1.13798	0.255129	0.320427
Abhd10	105.267	-0.00241427	0.107893	-0.0223765	0.982148	0.986051
Abhd11	190.335	-0.201557	0.145251	-1.38765	0.165244	0.220035
Abhd12	232.631	0.530706	0.124358	4.26756	1.97622e-05	9.91787e-05
Abhd13	151.578	0.255637	0.10894	2.34658	0.0189466	0.0331664
Abhd14a	194.314	-0.736181	0.325278	-2.26324	0.0236211	0.0402937
Abhd14b	572.574	-1.30589	0.32093	-4.06909	4.71979e-05	0.000209824
Abhd16a	248.309	0.125435	0.121301	1.03408	0.301097	0.368851
Abhd17a	252.492	-0.42418	0.153455	-2.7642	0.00570618	0.0117933
Abhd17b	168.751	0.0219666	0.14901	0.147417	0.882803	0.907004
Abhd17c	276.063	-0.655238	0.193903	-3.3792	0.000726965	0.00204489
Abhd2	550.643	0.910241	0.378147	2.40711	0.0160793	0.0288059
Abhd3	199.712	-1.28893	0.337879	-3.81477	0.000136312	0.000511171
Abhd4	276.147	0.628333	0.140069	4.48588	7.26127e-06	4.26902e-05
Abhd5	255.688	-0.526183	0.175845	-2.99231	0.00276872	0.00634991
Abhd6	85.2238	-0.398313	0.14124	-2.82012	0.00480052	0.010173
Abhd8	108.725	0.0536838	0.115703	0.463978	0.642663	0.700015
Abi1	381.185	0.657389	0.177889	3.69551	0.00021945	0.000761653
Abi2	144.609	0.334325	0.124037	2.69537	0.00703106	0.0140644
Abi3	77.555	0.75465	0.241821	3.12069	0.00180428	0.00441886
Abi3bp	106.632	2.36675	0.35959	6.58181	4.64747e-11	1.26231e-09
Abitram	99.8149	0.288546	0.130029	2.21909	0.0264808	0.0445165
Abl1	179.625	0.776716	0.137134	5.66392	1.47956e-08	1.91856e-07
Abl2	126.73	0.24243	0.139741	1.73485	0.0827682	0.120364
Ablim1	233.247	-0.0308902	0.174884	-0.176632	0.859797	0.888136
Ablim3	74.1156	0.0361141	0.231097	0.156273	0.875818	0.901294
Abr	188.412	0.623623	0.24501	2.5453	0.0109184	0.0206746
Abracl	416.495	0.200483	0.192918	1.03921	0.298707	0.366385
Abraxas2	121.024	-0.242412	0.118217	-2.05057	0.0403087	0.0641344
Abt1	77.6926	-0.10189	0.119173	-0.854978	0.392563	0.462076
Abtb1	105.356	0.593603	0.111751	5.31186	1.08512e-07	1.10704e-06
Acaa1a	489.672	-0.134292	0.189507	-0.708642	0.478547	0.547319
Acaa1b	77.7656	-1.06952	0.163016	-6.56086	5.3499e-11	1.42551e-09
Acaa2	460.74	-1.89416	0.452738	-4.18378	2.86706e-05	0.000136043
Acaca	99.7384	0.310944	0.114135	2.72436	0.00644266	0.013059
Acad10	102.109	-0.598035	0.215724	-2.77222	0.0055675	0.0115418
Acad11	289.566	-1.27192	0.29854	-4.26049	2.03981e-05	0.00010191
Acad12	125.809	-0.583732	0.186389	-3.1318	0.0017374	0.00427912
Acad8	207.923	-0.497014	0.169322	-2.93532	0.00333208	0.00743142
Acad9	170.373	-0.567323	0.172722	-3.28459	0.00102129	0.00271385
Acadl	695.443	-0.831835	0.21591	-3.8527	0.000116822	0.000449563
Acadm	1393.97	-2.10372	0.432403	-4.86518	1.1435e-06	8.57164e-06
Acads	317.661	-0.70542	0.233249	-3.02433	0.00249187	0.00581099
Acadsb	355.526	-0.37754	0.155483	-2.42818	0.0151748	0.0273836
Acadvl	563.377	-1.25457	0.265791	-4.72014	2.35687e-06	1.61955e-05
Acap1	51.9958	0.595462	0.253989	2.34444	0.0190556	0.0333295
Acap2	157.12	0.699217	0.144899	4.82556	1.39611e-06	1.02696e-05
Acap3	77.5955	0.568212	0.155152	3.6623	0.000249961	0.000848203
Acat1	983.843	-1.08851	0.307864	-3.53568	0.000406728	0.00126464
Acat2	282.785	-1.18823	0.273268	-4.34822	1.3725e-05	7.28041e-05
Acat3	170.037	0.0153365	0.424717	0.03611	0.971195	0.977853
Acbd3	202.807	0.571071	0.114495	4.98775	6.10876e-07	4.99699e-06
Acbd4	122.619	-0.738359	0.211273	-3.49481	0.000474405	0.00143446
Acbd5	264.484	-0.458149	0.135077	-3.39176	0.00069446	0.00197057
Acbd6	111.192	0.226236	0.117425	1.92664	0.0540245	0.0827668
Accs	69.3515	0.751734	0.138391	5.43194	5.57446e-08	6.22506e-07
Acd	116.219	0.00779743	0.0961365	0.0811079	0.935356	0.948346
Ace	194.222	-0.457398	0.674151	-0.67848	0.497467	0.564867
Ace2	208.725	-0.559424	0.35477	-1.57686	0.114827	0.160126
Acer2	97.389	0.316779	0.164855	1.92157	0.0546602	0.0835886
Acer3	154.913	0.695305	0.123648	5.62328	1.8737e-08	2.35004e-07
Acin1	324.787	0.758855	0.129575	5.85651	4.72699e-09	7.00726e-08
Ackr3	271.003	-0.105916	0.217388	-0.48722	0.626103	0.685181
Acly	408.841	-0.169035	0.139961	-1.20773	0.227153	0.289441
Acmsd	545.716	-2.84574	0.705077	-4.03607	5.4354e-05	0.000236721
Acnat1	298.016	-1.80876	0.453203	-3.99105	6.57803e-05	0.000278514
Acnat2	380.753	-1.65015	0.564824	-2.92152	0.00348328	0.00771416
Aco1	904.3	-1.03763	0.255605	-4.05952	4.91729e-05	0.000217303
Aco2	748.527	-1.36917	0.256155	-5.3451	9.03674e-08	9.46385e-07
Acot11	91.2037	-0.561146	0.259962	-2.15857	0.0308836	0.050915
Acot12	320.335	-0.878325	0.375265	-2.34055	0.0192555	0.0336419
Acot13	686.657	-1.41819	0.352082	-4.02801	5.62519e-05	0.000244282
Acot3	84.0604	-1.43128	0.371179	-3.85604	0.000115237	0.000444548
Acot4	142.838	-0.676978	0.19353	-3.49805	0.000468679	0.00141986
Acot7	147.33	-0.91315	0.481941	-1.89473	0.0581278	0.0882078
Acot8	196.695	-0.890684	0.162412	-5.48411	4.15561e-08	4.78009e-07
Acox1	1849.13	-1.42559	0.421287	-3.3839	0.000714636	0.00201605
Acox2	188.66	-1.77136	0.451045	-3.92724	8.59245e-05	0.000347276
Acox3	254.337	0.0725213	0.243487	0.297845	0.765821	0.808022
Acp1	159.185	-0.342415	0.108895	-3.14445	0.00166398	0.00411918
Acp2	112.359	0.69729	0.1226	5.68752	1.28895e-08	1.70466e-07
Acp5	258.607	-0.505157	0.215343	-2.34583	0.0189849	0.0332196
Acp6	210.327	-0.671952	0.141544	-4.74732	2.06134e-06	1.44718e-05
Acrbp	74.3346	0.74507	0.135616	5.49395	3.9304e-08	4.54171e-07
Acsbg1	50.7877	0.227403	0.201052	1.13106	0.258028	0.32351
Acsf2	125.718	-0.798188	0.25817	-3.09172	0.00199	0.00481397
Acsf3	186.471	-0.520185	0.18421	-2.82387	0.00474481	0.0100701
Acsl1	353.538	-1.36538	0.27533	-4.95905	7.08393e-07	5.67343e-06
Acsl3	109.248	-0.524707	0.177443	-2.95705	0.003106	0.00699266
Acsl4	196.084	-0.304682	0.146008	-2.08674	0.0369112	0.0593569
Acsl5	413.926	0.389621	0.31283	1.24547	0.212958	0.274091
Acsm1	256.911	-1.65615	0.479228	-3.45588	0.000548504	0.00161845
Acsm2	2093.16	-0.393454	0.791696	-0.496976	0.619206	0.67881
Acsm3	221.146	2.78544	0.807256	3.4505	0.000559553	0.00164506
Acsm5	182.728	-1.09298	0.347102	-3.14887	0.00163901	0.00406694
Acss1	622.935	-1.88836	0.633261	-2.98196	0.00286406	0.00653534
Acss2	366.966	-0.812195	0.316845	-2.56339	0.0103657	0.0197226
Acss3	84.8217	-0.173428	0.170007	-1.02012	0.30767	0.375628
Actb	3725.16	1.18344	0.352536	3.35694	0.000788091	0.00218376
Actg1	5007.02	0.215803	0.221886	0.972583	0.330761	0.399303
Actl6a	208.706	0.279748	0.145568	1.92177	0.0546347	0.0835598
Actn1	494.596	2.24212	0.347895	6.44483	1.1573e-10	2.79956e-09
Actn4	969.927	0.2046	0.118834	1.72173	0.0851177	0.123355
Actr10	315.986	-0.0612381	0.0910985	-0.672219	0.501444	0.568565
Actr1a	414.989	0.382905	0.138861	2.75746	0.00582522	0.0119962
Actr1b	361.478	-0.438059	0.14384	-3.04547	0.00232321	0.00548246
Actr2	608.19	0.364303	0.19565	1.86201	0.0626019	0.0941713
Actr3	665.163	0.523434	0.23915	2.18873	0.0286168	0.0476757
Actr6	81.683	0.100809	0.107414	0.938507	0.347984	0.416868
Actr8	247.502	0.272407	0.128317	2.12292	0.0337605	0.0549549
Acvr1	94.2835	0.71997	0.164566	4.37497	1.2145e-05	6.56925e-05
Acvr1b	220.861	0.424504	0.126951	3.34385	0.000826249	0.00227057
Acvr2a	145.723	0.281829	0.10364	2.7193	0.00654208	0.0132097
Acvr2b	73.487	0.309405	0.130793	2.3656	0.0180008	0.0317306
Acvrl1	109.071	1.14132	0.215302	5.30103	1.15153e-07	1.15611e-06
Acy1	268.04	-2.36014	0.475509	-4.9634	6.92704e-07	5.5513e-06
Acy3	2556.23	-1.58283	0.648617	-2.44032	0.0146742	0.0266325
Acyp1	185.175	-0.712517	0.140263	-5.07984	3.77744e-07	3.29483e-06
Acyp2	202.696	-0.663604	0.179192	-3.70332	0.000212797	0.000742367
Ada	53.4383	0.369727	0.158972	2.32574	0.0200326	0.0348213
Adal	88.7645	-0.179251	0.14812	-1.21017	0.226213	0.288389
Adam10	319.539	0.760364	0.149424	5.08863	3.60663e-07	3.17343e-06
Adam11	79.3587	0.775213	0.259111	2.99182	0.00277318	0.00635478
Adam12	95.7201	1.72978	0.369373	4.68302	2.82681e-06	1.89404e-05
Adam15	241.719	0.889157	0.22298	3.9876	6.67439e-05	0.000281367
Adam17	173.149	0.906969	0.128008	7.08526	1.38785e-12	5.78498e-11
Adam19	72.1591	1.35344	0.315799	4.28578	1.82102e-05	9.29271e-05
Adam22	53.5048	0.135799	0.144592	0.939191	0.347633	0.416605
Adam8	112.942	1.5761	0.5159	3.05506	0.00225017	0.00533102
Adam9	346.829	-0.134058	0.146135	-0.917356	0.358956	0.428549
Adamts1	362.245	1.73236	0.347754	4.98156	6.30726e-07	5.14271e-06
Adamts10	119.301	1.82778	0.234561	7.79232	6.57901e-15	4.59077e-13
Adamts12	58.6315	0.845746	0.209654	4.03401	5.48334e-05	0.00023848
Adamts15	63.0741	0.569078	0.208204	2.73327	0.00627087	0.0127723
Adamts16	67.2744	1.0756	0.287863	3.73651	0.000186595	0.000665169
Adamts17	64.4232	0.279542	0.279729	0.999331	0.317634	0.385594
Adamts2	89.2968	1.66795	0.365431	4.56435	5.01052e-06	3.0967e-05
Adamts4	52.4331	0.575422	0.232915	2.47052	0.0134917	0.0247772
Adamts5	95.9496	0.917668	0.20913	4.38802	1.14385e-05	6.25405e-05
Adamts6	88.0158	0.317085	0.144383	2.19614	0.0280819	0.0469208
Adamts7	68.5866	0.762066	0.175085	4.35254	1.34567e-05	7.15913e-05
Adamts9	165.47	0.652695	0.195905	3.33169	0.000863215	0.00235677
Adamtsl2	83.1174	-0.0467963	0.193919	-0.241319	0.809308	0.845665
Adamtsl4	66.4275	0.499056	0.171954	2.90227	0.00370471	0.00813323
Adamtsl5	76.3616	1.13593	0.172924	6.56893	5.06791e-11	1.36477e-09
Adap1	112.388	0.362131	0.133685	2.70883	0.0067521	0.0135816
Adap2	349.281	0.047563	0.282086	0.168611	0.866102	0.893188
Adar	109.672	0.896454	0.14734	6.08427	1.17025e-09	2.12361e-08
Adck1	95.0269	-0.297667	0.102781	-2.89612	0.00377808	0.00826844
Adck2	115.613	0.200041	0.118091	1.69396	0.0902737	0.129918
Adck5	123.026	0.193012	0.118542	1.62821	0.103479	0.146273
Adcy1	75.6648	0.475352	0.203257	2.33867	0.0193526	0.0337929
Adcy3	62.954	0.615399	0.182937	3.364	0.00076822	0.00213667
Adcy6	276.074	0.610966	0.143722	4.25101	2.12805e-05	0.00010565
Adcy7	96.4837	2.14503	0.301449	7.11573	1.1132e-12	4.7822e-11
Adcy9	133.51	-0.0134078	0.120763	-0.111026	0.911596	0.93023
Add1	481.022	0.449418	0.137159	3.27662	0.00105057	0.00278111
Add3	453.54	-0.67532	0.240369	-2.80952	0.00496155	0.0104528
Adgra1	52.109	1.06655	0.293275	3.63668	0.000276176	0.000922291
Adgra2	107.415	0.635081	0.207636	3.05862	0.00222356	0.00527292
Adgra3	246.542	-0.633538	0.178909	-3.54112	0.00039843	0.00124324
Adgrd1	72.1457	0.160468	0.122762	1.30715	0.191163	0.250015
Adgre1	149.436	2.21638	0.36202	6.12227	9.22515e-10	1.73383e-08
Adgre5	203.319	1.44302	0.382763	3.77001	0.000163241	0.000595704
Adgrf5	153.101	0.87877	0.267588	3.28404	0.00102331	0.00271807
Adgrg1	1534.26	1.87803	0.186599	10.0646	7.92411e-24	2.94357e-21
Adgrg2	62.6111	0.88065	0.180238	4.88603	1.02889e-06	7.84242e-06
Adgrg3	74.6009	0.693775	0.216309	3.20734	0.00133969	0.00342378
Adgrg6	100.945	1.44366	0.299758	4.81608	1.46408e-06	1.0732e-05
Adgrl1	162.614	0.532363	0.169269	3.14508	0.00166043	0.00411121
Adgrl2	230.156	0.746389	0.153494	4.86267	1.15815e-06	8.6604e-06
Adgrl4	169.07	0.472988	0.232897	2.03088	0.0422667	0.0667285
Adh1	913.731	0.691123	0.497708	1.38861	0.164951	0.219737
Adh5	480.439	-0.389305	0.182872	-2.12884	0.0332677	0.0542506
Adhfe1	587.62	-1.6614	0.403943	-4.11295	3.90636e-05	0.000177728
Adi1	229.756	-0.793704	0.153703	-5.16387	2.41896e-07	2.23656e-06
Adig	74.0126	-0.0697774	0.114313	-0.610405	0.541594	0.606627
Adipor1	464.092	-0.206228	0.126653	-1.62828	0.103464	0.146268
Adipor2	212.195	-0.372358	0.132222	-2.81615	0.00486026	0.0102823
Adm2	63.6226	-0.826311	0.243314	-3.39607	0.000683617	0.00194243
Adnp	256.682	0.56422	0.093638	6.02555	1.68539e-09	2.92396e-08
Adnp2	109.09	0.49167	0.12143	4.04901	5.14348e-05	0.000225641
Ado	125.311	0.461903	0.114149	4.04649	5.19917e-05	0.000227452
Adora2a	74.6132	0.45909	0.20103	2.28369	0.0223896	0.0384527
Adora2b	80.4226	0.912683	0.272028	3.35511	0.000793346	0.00219543
Adpgk	84.6422	0.171501	0.107278	1.59865	0.109899	0.154173
Adprh	160.479	0.888712	0.168787	5.26529	1.39969e-07	1.37039e-06
Adprs	123.184	0.0104928	0.102686	0.102183	0.918611	0.935642
Adprm	109.755	0.180212	0.0942506	1.91205	0.0558696	0.0852729
Adra1a	110.489	-0.999329	0.394988	-2.53002	0.0114055	0.0213916
Adra2b	227.702	-0.8673	0.38155	-2.2731	0.0230203	0.0393913
Adrb1	53.5495	-0.37333	0.150759	-2.47634	0.0132736	0.0244275
Adrb2	75.4777	0.348549	0.231228	1.50738	0.131713	0.180623
Adrm1	325.465	-0.250233	0.161881	-1.54578	0.122157	0.169116
Adsl	208.635	-0.184358	0.119253	-1.54595	0.122118	0.16908
Adss	448.187	0.0277408	0.158403	0.175128	0.860979	0.889066
Adtrp	222.775	-1.30593	0.377203	-3.46215	0.000535883	0.00158758
Aebp1	331.824	2.07506	0.254472	8.15437	3.51002e-16	3.23588e-14
Aebp2	254.599	0.218069	0.158136	1.37899	0.167897	0.22312
Aen	197.618	0.0432478	0.202349	0.213729	0.830759	0.863934
Afap1	271.554	0.750976	0.166347	4.5145	6.34656e-06	3.80613e-05
Afap1l1	61.9473	0.332054	0.232555	1.42785	0.153336	0.206289
Afap1l2	139.192	0.708936	0.15001	4.72592	2.29074e-06	1.58358e-05
Afdn	293.847	0.42707	0.126264	3.38235	0.00071868	0.00202539
Aff1	224.782	0.664245	0.135697	4.89505	9.828e-07	7.53201e-06
Aff4	375.517	0.495136	0.118322	4.18466	2.85599e-05	0.000135657
Afg1l	115.563	-0.658951	0.128694	-5.12028	3.0509e-07	2.75235e-06
Afg3l1	108.466	-0.369018	0.150383	-2.45386	0.0141334	0.0257842
Afg3l2	349.912	-0.678177	0.139045	-4.87741	1.07488e-06	8.14382e-06
Afm	201.006	-1.55071	0.250169	-6.19864	5.6954e-10	1.13459e-08
Afmid	113.596	-0.983363	0.261375	-3.76227	0.000168377	0.000611093
Aftph	300.25	-0.215828	0.142344	-1.51624	0.129459	0.177841
Aga	101.105	-0.0785826	0.155999	-0.503738	0.614445	0.674704
Agap1	279.114	0.232413	0.131272	1.77047	0.0766486	0.11254
Agap2	75.8498	0.982577	0.2165	4.53846	5.66676e-06	3.44666e-05
Agap3	148.564	0.617648	0.124419	4.96427	6.896e-07	5.52993e-06
Agbl3	88.6403	-0.105553	0.12324	-0.856487	0.391728	0.461222
Agbl5	135.519	0.404375	0.0997169	4.05523	5.0086e-05	0.000220567
Agfg1	269.756	0.420406	0.170938	2.45941	0.0139167	0.0254334
Agfg2	138.102	-0.532599	0.222708	-2.39147	0.0167811	0.0299019
Aggf1	214.177	0.215996	0.101655	2.1248	0.0336036	0.0547277
Agk	80.6514	-0.0503029	0.11195	-0.449333	0.653191	0.708807
Agl	174.136	-0.426103	0.113256	-3.7623	0.00016836	0.000611093
Agmo	86.2491	-0.658928	0.312905	-2.10584	0.0352181	0.0569532
Ago1	212.782	0.680821	0.127105	5.35637	8.49093e-08	9.02108e-07
Ago2	278.027	0.107747	0.13229	0.814477	0.415372	0.484991
Ago3	107.019	0.321814	0.0979166	3.28662	0.00101398	0.00269556
Ago4	59.0425	0.327487	0.172521	1.89825	0.0576635	0.0876191
Agpat1	422.684	-0.25514	0.124754	-2.04516	0.0408395	0.0648428
Agpat2	223.774	0.314386	0.169824	1.85125	0.0641336	0.0961775
Agpat3	1186.47	-0.752879	0.192084	-3.91954	8.87192e-05	0.000356968
Agpat4	80.8477	1.02674	0.189477	5.41881	5.99957e-08	6.65858e-07
Agpat5	135.077	-0.288057	0.117462	-2.45234	0.0141932	0.025886
Agps	325.608	0.106292	0.443946	0.239425	0.810776	0.847059
Agrn	476.585	1.62779	0.263895	6.16832	6.90189e-10	1.34939e-08
Agt	273.82	-0.220062	0.614796	-0.357943	0.720386	0.768582
Agtpbp1	139.285	0.214419	0.163303	1.31301	0.189178	0.247778
Agtr1a	198.508	-0.290773	0.242025	-1.20141	0.229591	0.292033
Agtrap	238.431	-0.247643	0.186567	-1.32737	0.184388	0.242257
Agxt2	228.987	-1.38877	0.36587	-3.79582	0.000147157	0.000544884
Ahctf1	188.409	0.126248	0.102998	1.22573	0.220299	0.282157
Ahcy	483.406	-1.09797	0.26098	-4.20711	2.58658e-05	0.000124832
Ahcyl1	705.595	-0.788628	0.185353	-4.25473	2.09303e-05	0.000104214
Ahcyl2	332.573	-0.928608	0.289606	-3.20645	0.00134382	0.00343293
Ahdc1	199.902	0.728743	0.116115	6.27605	3.4728e-10	7.37167e-09
Ahi1	84.4715	-0.175697	0.107468	-1.63488	0.102074	0.144755
Ahnak	343.515	2.04923	0.347199	5.90218	3.58734e-09	5.54567e-08
Ahnak2	56.6075	0.898649	0.280756	3.20082	0.00137036	0.00349155
Ahr	82.4006	0.820732	0.208599	3.9345	8.33706e-05	0.00033923
Ahsa1	319.004	-0.286032	0.125667	-2.2761	0.0228397	0.0391087
Ahsa2	210.293	-0.266948	0.12573	-2.12318	0.0337385	0.0549332
AI413582	727.806	-0.0508988	0.136546	-0.372759	0.709328	0.758193
AI597479	96.7527	0.336337	0.101211	3.32312	0.000890178	0.00241992
AI661453	119.663	0.31502	0.166057	1.89705	0.0578207	0.0878052
AI837181	135.129	0.46959	0.0944659	4.971	6.66086e-07	5.37208e-06
AI854703	126.305	-0.687793	0.179237	-3.83734	0.000124372	0.000473138
Aida	214.492	0.556136	0.167527	3.31968	0.000901212	0.00244465
Aif1	89.1892	1.96383	0.251433	7.81056	5.69355e-15	4.08577e-13
[truncated: 12,251 more rows]

## Sheet: E_IRI_D1_vs_V_IRI_D1_tub
Gene	baseMean	log2FoldChange	lfcSE	stat	pvalue	padj
[truncated: 12,661 more rows]

[truncated: 8 more sheets: E_IRI_D7_vs_V_IRI_D7_tub, E_IRI_D14_vs_V_IRI_D14_tub, V_IRI_D1_vs_CTRL_mac, V_IRI_D7_vs_CTRL_mac, V_IRI_D14_vs_CTRL_mac, E_IRI_D1_vs_V_IRI_D1_mac, E_IRI_D7_vs_V_IRI_D7_mac, E_IRI_D14_vs_V_IRI_D14_mac]
