# Supplementary material for: The spleen tyrosine kinase inhibitor entospletinib resolves inflammation to promote repair following acute kidney injury
Source: JCI Insight. 2025 Aug 22;10(16):e189601. doi: 10.1172/jci.insight.189601 (PMC12406726; doi:10.1172/jci.insight.189601)
Supplement: Supplemental data set 3 [file jciinsight-10-189601-s016.xlsx]

## Sheet: Sheet1
AKI Mac	B cell	Baso/MC	CKD Mac	Ccr7+ DC	DTC	EC	ILC2	Mono 1	Mono 2	Mono 3	NK cell	Neu	PCT	PST	Prolif Mac	Res Mac 1	Res Mac 2	Stroma	T cell	aLOH	cDC1	cDC2	dLOH	pDC
Dst	Ebf1	Cyp11a1	Apoe	Mreg	Mecom	Meis2	Inpp4b	Lyz2	Fn1	Adgre4	Gm2682	Il1b	Lrp2	Gpx3	Cx3cr1	Tanc2	mt-Rnr2	Cald1	Skap1	Pkhd1	Wdfy4	H2-Ab1	Atp1b1	Siglech
Creb5	Bank1	Hdc	Mrc1	Ccr7	Pkhd1	Pbx1	St6galnac3	Gda	Lrp1	Rap1gap2	Skap1	Il1r2	Esrrg	Aldob	C1qa	Tgfbr1	mt-Rnr1	Rbms3	Gm2682	Malat1	Cst3	H2-Eb1	Spp1	Tcf4
C1qa	Aff3	Kcnq5	Cd83	Tbc1d8	Atp1b1	Flt1	Kcnq5	Lrp1	Pid1	Ldlrad3	Il2rb	Hdc	Slc4a4	Ndrg1	Tgfbr1	Tmcc3	Cx3cr1	Igfbp7	Itk	Erbb4	Clec9a	Cd74	Atp1a1	Rabgap1l
Cdk14	Foxp1	Slc24a3	Cd74	Tmem123	Malat1	PTPRG	Skap1	Plcb1	Tgfbi	Grk3	Stat4	Csf3r	Magi2	Acsm2	Cadm1	Cd74	Cd74	Pde3a	Grap2	Ank3	Naaa	H2-Aa	mt-Cytb	Grm8
Psd3	Bach2	Arhgap15	H2-Eb1	Relb	Esrrg	Plpp1	Rora	Ahnak	Thbs1	Stk10	Klrk1	Mxd1	Nhs	Akr1a1	Pvt1	Cadm1	Tmcc3	Prkg1	Bcl11b	Atp1b1	Gm36723	Trerf1	Fxyd2	Mctp2
C1qc	Pax5	Csf1	C1qa	Plxnc1	Ank3	Ldb2	Gata3	Emilin2	Msr1	Ace	Ptpn22	Srgn	Ptprd	Rn18s-rs5	C1qb	Arhgap22	Apoe	Gpc6	Tnik	mt-Rnr2	Irf8	Cbfa2t3	mt-Nd2	Runx2
C1qb	Ripor2	Ripor2	Ctsb	Etv3	Atp1a1	Ptprb	Il1rl1	Grk5	F13a1	Foxn3	Txk	Antxr2	Fut9	Ass1	Arhgap22	Itga9	Adgre1	Sox5	Ets1	Syne2	Ppt1	Dapk1	mt-Nd4	Prkca
Itga9	Ralgps2	Lilrb4b	Ctsc	Lrrk1	Phactr1	Ptprm	Nfkb1	Lyn	Lyz2	Ptpre	Clnk	S100a9	Malat1	4931406C07Rik	Axl	Frmd4b	Tanc2	Lhfp	Themis	mt-Rnr1	Ccser1	Chn2	mt-Nd5	Cacna1e
Fth1	Ets1	Fam107b	Cd86	Phlpp1	Syne2	Adgrl4	Il7r	Jarid2	Vim	Itga4	Ugcg	Sorl1	Tns1	Chpt1	Dst	Dst	mt-Co1	Mylk	Ablim1	Esrrg	Plbd1	Ciita	mt-Co1	Irf8
Cdk6	Ikzf3	Tec	Cx3cr1	Rftn1	Glis3	Apbb2	Itk	Cd44	Ahnak	Itgal	Tnik	Dennd4a	Pde4d	Sult1d1	Rad51b	Zfhx3	H2-Eb1	Cacna1c	Ptpn22	Spp1	Tbc1d8	Alcam	mt-Rnr2	Tex2
Pvt1	Mef2c	Syne1	C1qb	Mrtfa	Magi1	Emcn	Pde7b	Plac8	Adam8	Fgr	Ahnak	Lyst	Pkhd1	Atp5b	Frmd4b	Fnbp1	Frmd4b	Col4a1	Camk4	Glis3	Fnbp1	Itpr1	mt-Rnr1	Card11
Tanc2	Man1a	Jund	Lgmn	Rabgap1l	Tfcp2l1	Dysf	Pard3	Arhgap26	Pkm	Cyria	Ripor2	Litaf	Auts2	Fxyd2	Lpl	Cx3cr1	Tgfbr1	Col4a2	Mllt3	Mecom	Mctp1	Rin3	Rn18s-rs5	Fyn
Lcp1	Fchsd2	Ccl3	Dab2	Cacnb3	Phldb2	Sptbn1	Il2ra	Trps1	Ccl9	Pot1b	Arsb	Plek	Glis3	Oxct1	Ptma	Adgre1	Ctsc	Dlc1	Inpp4b	Bicc1	Tbc1d9	Tnip3	Clu	Tbc1d8
Cadm1	Ighm	Ccl4	H2-Ab1	Pcgf5	Clu	Limch1	Tnik	Zeb2	Itgam	Pou2f2	Il18r1	Cxcl2	Ndrg1	Rida	Cd72	H2-Eb1	Mrc1	Thsd4	Prkcq	mt-Cytb	Flt3	Pid1	Ly6a	Srgap3
Stab1	Tmem163	Hgf	Camk1d	Jak2	mt-Rnr2	Adgrf5	Pde7a	Cytip	Ftl1	Slc8a1	Cblb	Cxcr2	Ghr	Sord	C1qc	Fyb	C1qa	Rora	Cd247	mt-Nd5	Cdk14	Srgap3	Atp5b	Slc41a2
Cd36	Satb1	Gata2	Adgre1	Etv6	Dach1	Pecam1	Bcl11b	Cers6	Hif1a	Dusp16	Ptprc	Acod1	Ptprk	Keg1	Pola1	H2-Ab1	Fyb	Sparc	Tox	Atp1a1	Cbfa2t3	Ctnnd2	mt-Nd1	St8sia4
Rrbp1	Btla	Gm49339	Aoah	Tbc1d4	mt-Rnr1	Plpp3	Nrip1	Arhgef10l	Osbpl8	Nedd9	Ets1	Cd44	Gpx3	Ybx1	Mki67	Plxdc2	H2-Ab1	Nedd4	Ms4a4b	Tns1	Camk1d	Cd83	Nudt4	Aff3
Arhgap22	Ighd	Clint1	H2-Aa	Traf1	mt-Nd5	Col4a1	Emb	Itga4	Ccl6	Grk5	Adamts14	Clec4d	Zbtb20	Pck1	5430437J10Rik	C1qa	Arhgap22	Setbp1	Atxn1	Cgnl1	Srgap3	Ccdc88a	Mal	Bcl11a
Ftl1	Arhgap15	Cd200r3	Abca1	Ccdc88a	Tns1	Tshz2	1700113H08Rik	Fgr	Zeb2	Fyb	Pitpnc1	Lmnb1	Acsm2	Lrp2	Trerf1	Slc9a9	Camk1d	Col18a1	Prkca	Wwc1	Btla	Bach2	Umod	Zdhhc14
Dab2	Prkcb	Jun	mt-Rnr2	Grk3	Bicc1	Rapgef4	Atxn1	Gsr	Vcan	Lrp1	Dock2	Entpd1	Slc34a1	Pdzk1	Cdk14	Hdac9	C1qb	Col1a2	Prkch	Ptpn13	Arsb	Ahnak	Cd24a	Plekhm3
Ctsb	Arhgef18	Il18r1	Lyz2	Lsp1	Sox6	Tek	Il17rb	Psap	Mafb	Zfyve9	Ms4a4b	Slc7a11	Ank3	Fut9	Creb5	Adap2	Plxdc2	Meis2	Gramd3	Phldb2	Fmnl2	Tbc1d9	Ldhb	Tcf12
Basp1	Ppp1r16b	Rab44	Selenop	Nav1	Slit2	Ebf1	Ptpn13	Ptpn1	Actb	Tcf7l2	Vps37b	Neat1	Bnc2	Acox1	Anp32b	Dock8	Axl	Ror1	Dock2	Umod	Rab43	Akt3	Tfcp2l1	Rell1
Gm47283	Igkc	Myo1d	Tmcc3	Cblb	mt-Cytb	Shank3	Nr3c1	Slc8a1	Niban2	Ptprc	Kcnq5	Cd9	Timp3	Hspd1	Adgre1	Slc8a1	Zfhx3	Lama2	Dock10	Slc12a1	Itpr1	Eps8	Klk1	Tmem163
Cxcl16	Slc9a7	Runx1	C1qc	Cyria	Kcnq1	Egfl7	Elovl5	Tpd52	Ccr2	Ppm1h	Satb1	Ptgs2	Fhit	Maf	Top2a	Axl	Ciita	Tpm1	Fyn	mt-Co1	Psap	Ust	Mt1	Cmah
Tgfbr1	Fam107b	Sub1	Frmd4b	Tmem131l	Nr3c2	Tcf4	Stab2	Thbs1	Lgals3	Myo1g	Prkch	Samsn1	Trabd2b	Atp5a1	Itga9	Niban1	Aoah	Cfh	Arhgap15	Col4a3	Shtn1	Dock10	Mt2	Itpr1
Slc15a3	Prkce	Csf2rb	Rasgef1b	Myo1g	Wwc1	Timp3	Chn2	Adgre4	Gda	Ptprj	Bcl2	S100a8	Rab11fip3	Gpx1	Apobec1	Plxna4	Itga9	Pard3b	Rn18s-rs5	Kcnj16	Dpp4	Hivep2	Atp5a1	Ccr9
Gm49339	Kcnq5	Tax1bp1	Tanc2	Tmcc3	Prdm16	Kdr	Pitpnc1	Gpr141	Jarid2	Gm15987	Jak1	Cmip	Syne2	Lactb2	Cdk6	Apoe	Adap2	Nr2f2	Ccdc88c	mt-Nd4	Lrrk2	Pip4k2a	Lars2	Carmil1
Lpl	Ablim1	Il18rap	Stab1	Map4k4	Cdh1	Cyyr1	Plcb4	Vcan	Lgmn	Nr4a1	Il18rap	Tpd52	Cyp2j5	Hnf4a	Tanc2	C1qb	Cadm1	Sptbn1	Cblb	Shroom3	Parp8	Macroh2a1	Hsp90ab1	Pacsin1
Cx3cr1	Syk	Padi2	Zdhhc14	Clic4	Kcnj16	Fgd5	Ets1	Ifitm3	Gab1	Gda	Ikzf3	Pim1	Abcc2	Ftl1	Cd74	Creb5	Ly86	Zbtb20	Utrn	Paqr5	Fchsd2	Lsp1	Sdc4	Mbnl1
Axl	Snx29	Srgn	Atf3	Aebp2	Spp1	Eng	Aff4	Adgre5	Dab2	Lyz2	Samd3	Picalm	Slc13a1	4833439L19Rik	Diaph3	Psd3	Abca9	Pdgfrb	Pitpnc1	Col4a4	Ifi205	Uvrag	Igfbp7	Rftn1
Adap2	Cd55	Tnfaip8	Csf1r	Zfc3h1	Cadps2	Prex2	Dock10	Cyria	Epb41l2	Cblb	Ablim1	Tgm2	Myo6	Cmss1	Nsd2	Slco2b1	Zeb2	Pard3	Mbnl1	mt-Nd2	Plekha5	Gm2a	Cmss1	Uvrag
Slc8a1	Immp2l	Itk	Slc9a9	Rel	Ccser1	St6galnac3	Mllt3	Ccr2	Emilin2	Msn	Il12rb2	Arg2	Snx29	Miox	Cxcl16	Apobec1	Unc93b1	Malat1	Pde7a	Pkp4	Htr7	Jarid2	Gphn	Slc44a2
Sh3pxd2b	Myo1e	Pde4d	Plxdc2	Bmp2k	Rgs6	Sparc	Mgat5	Rap1gap2	Mitf	Gm19765	Ccdc88c	Ankrd33b	Kcnj15	Fth1	Nlrp1b	Unc93b1	Apobec1	Ebf1	Sntb1	Fhod3	Ciita	Etv6	Gm19951	Slc49a4
Hsp90ab1	Ms4a1	Nedd4	Ms4a7	Strip2	Tmem52b	Epas1	Camk4	F13a1	Rai14	Lyn	Itga2	Xylt1	Bicc1	Hmgcs1	Ctsc	Abca9	Dennd1a	Cacna2d1	St6galnac3	Pard3	Dock10	1700025G04Rik	Slc25a5	Eepd1
Zfhx3	Dgkd	Ms4a2	Maf	Tmtc2	Msi2	Exoc3l2	Tspan13	Fn1	Morrbid	Myo1f	Gzma	Clec4e	Slc25a21	Kcnj15	Lars2	Lifr	mt-Nd5	Timp3	Rabgap1l	Fxyd2	P3h2	Gm15987	Fth1	Zc3h12c
Lgmn	Blnk	Tnfaip3	Cxcl16	Fscn1	Fhod3	Heg1	Itpr2	S100a4	Cd44	Etv6	Ccl5	Cd300lf	Pakap	Phyh	Gphn	H2-Aa	C1qc	Sema5a	Pdcd4	Stox2	Zfp366	Rel	Tns1	Cyb561a3
Mgat5	Foxn3	Jazf1	Pid1	Swap70	Slc12a3	Col4a2	Tasp1	Ms4a6c	Abcc1	Gpr141	Dock10	Igf1r	Cgnl1	Mdh1	H2-Eb1	Ly86	Hdac9	Meis1	Cd226	Tacc2	Lrba	Itgax	Cox4i1	Lair1
Fnbp1	Stk17b	Adk	Slc15a3	Dpp4	Kctd1	Podxl	Coro2a	Vim	Basp1	Hck	Ncr1	Mpp7	Slc5a12	Slc4a4	Pou2f2	Csf1r	Pid1	B3galt1	Ppp1r16b	Slit2	H2-Ab1	Grk3	Defb1	Rpgrip1
Lilrb4b	Macf1	Neat1	Rbpj	Zfp366	mt-Co1	Prkg1	Ikzf3	Ptprc	Plec	Runx2	Osbpl3	Lcp1	Nox4	Timp3	Adap2	C1qc	Dst	Myo1d	Aak1	Kctd1	Mpeg1	Tiam1	Oxct1	Lrp8
Apobec1	Add3	Jak2	Gm19951	Flt3	Galnt18	Plvap	Ern1	Cd244a	Ctsb	Cytip	Fyn	Ets2	Fhod3	Fbp1	Hdac9	Nlrp1b	mt-Cytb	Gucy1a2	Stat4	Igfbp7	Ap1s3	Phlpp1	Kcnj16	Rnf220
Col14a1	St6gal1	Sytl3	Dennd1a	Cers6	Col4a4	Igfbp5	Tut4	Cybb	Slc7a8	Cd244a	Prkcq	Mmp9	Dab2	Acadm	Psd3	Ctsc	H2-Aa	Pdzrn3	mt-Rnr1	Lmo7	Trerf1	Dpp4	Ybx1	Kynu
Trerf1	Pgap1	Il6	Ifrd1	Hivep1	Ccdc141	Etl4	Itgb3	Atp2b1	Mdfic	Rap1b	Pdcd4	Rab7	Arhgap42	Gatm	AU020206	Taok3	Ctss	Rbpms	Fryl	Mrps6	Cadm1	Ank	Gabarapl1	Bcr
Adgre1	Chst3	Osm	Gphn	Map3k14	Atp6v0a4	Chrm3	Tnfaip3	Pid1	Plin2	Cybb	Setbp1	Chst11	Dpyd	Atp1b1	Tbxas1	Ciita	Csf1r	Bgn	Lck	Mast4	Pkib	Sh3bgrl	Tmem52b	Pdzd4
Nes	Bcar3	Cd69	Fosb	Samsn1	Tmprss2	Tspan9	Aak1	Niban2	Dock4	Ssh2	Rabgap1l	Abtb2	Kcnj16	Vdac1	Hexb	Dennd1a	Slc9a9	Nfia	Ikzf3	Stk39	Ece1	Nav1	Ptma	Ncald
Iqgap1	Lrrk2	Skap1	mt-Rnr1	Dock10	mt-Nd4	Dnm3	Icos	Samhd1	Plcb1	Svil	Klre1	Tnfaip2	P3h2	Lars2	Myo5a	Cpq	Myo5a	Pakap	Lef1	Sox6	Zbtb46	Fyn	Tsc22d1	Blnk
Fyb	Dmxl1	Atxn1	Ophn1	Il4i1	Pard3	Plcb1	Tox	Foxn3	Snx24	Hip1	Zbtb20	Pde4b	Atxn1	Idh1	Aoah	Ctss	Slc8a1	Tshz2	Sh3kbp1	Kng2	Myo9a	Rasgef1b	Mdh1	P2ry14
Rgs1	Pde7a	Slc18a2	Apobec1	Cd83	Ppp2r3a	Nfib	Ahcyl2	Etv6	Arg1	Rap1a	Gimap4	Il1rap	Igfbp7	Gphn	Dnmt3a	Serinc3	Fnbp1	Cdc42bpa	Ikzf1	P3h2	Rab7b	Nfkb1	Aldoa	Fmnl2
Ccnd1	Pou2af1	Klf7	Cmss1	Nlrc5	Sorbs2	Dlc1	Med12l	Flna	Rreb1	Arhgef10l	Fryl	Gm49339	Fggy	Akr1c21	Rrbp1	Pid1	Nlrp1b	Col3a1	Gimap4	Ppp2r3a	Mllt3	Card11	Pth1r	Apba1
Ctsc	Ppp3ca	Pip5k1b	Blnk	Ddhd1	Igfbp7	Rbms1	Mast4	Rnf149	Ccl2	Apbb1ip	Ppp1r16b	Ndel1	Galnt14	Sfxn1	Rn18s-rs5	Maml2	Dock8	Farp1	Stk39	Shank2	Jaml	Ext1	Syne2	Atp1b1
Rbpj	Ccnd3	Plek	Zeb2	Foxp4	Arhgef28	Syne1	Pip5k1b	Camk2d	Ubash3b	Fyn	Znrf3	Smox	Glis1	Me1	Pid1	Ptprj	Ophn1	Lbh	Ankrd44	Tln2	Lsp1	Cd209a	Tfap2b	Tubgcp5
