# Supplementary material for: The spleen tyrosine kinase inhibitor entospletinib resolves inflammation to promote repair following acute kidney injury
Source: JCI Insight. 2025 Aug 22;10(16):e189601. doi: 10.1172/jci.insight.189601 (PMC12406726; doi:10.1172/jci.insight.189601)
Supplement: Supporting data values [file jciinsight-10-189601-s020.xlsx]

## Sheet: 1B
D1	D1	D1	D1
CL	CL	IRI	IRI
vehicle	ento	vehicle	ento
0.291893	0.332444	0.990273	0.552431
0.293914	0.382533	0.856023	0.469857
0.287956	0.134532	1.01259	0.451466
0.397981	0.474583	0.990925	0.857844
		0.970277	0.715787

## Sheet: 1C
D1	D1	D1	D1	D7	D7	D7	D7	D14	D14	D14	D14
CL	CL	IRI	IRI	CL	CL	IRI	IRI	CL	CL	IRI	IRI
vehicle	ento	vehicle	ento	vehicle	ento	vehicle	ento	vehicle	ento	vehicle	ento
0.00714286	0.00781893	0.00840336	0.00781893	0.00666667	0.00666667	0.00555556	0.00705882	0.00705294	0.00714286	0.00552284	0.00619048
0.00699013	0.00636228	0.00904605	0.00673653	0.00722222	0.00742188	0.005	0.00742188	0.00720588	0.00634146	0.00426471	0.006
0.00727273	0.00636364	0.00818182	0.00681818	0.008125	0.00675676	0.005	0.00675676	0.00690476	0.00708333	0.00328571	0.005
0.00707547	0.00545455	0.00849057	0.00590909	0.00763359	0.00683491	0.00648855	0.00683491	0.00757692	0.0066087	0.00415385	0.0063913
0.0065	0.00590909	0.007	0.00590909	0.00855422	0.00713851	0.00644578	0.00683851	0.00795	0.0065	0.00415	0.00615
								0.00763636	0.00680952	0.00304545	0.00561905

## Sheet: 1E
D1	D1	D1	D1	D7	D7	D7	D7	D14	D14	D14	D14
CL	CL	IRI	IRI	CL	CL	IRI	IRI	CL	CL	IRI	IRI
vehicle	ento	vehicle	ento	vehicle	ento	vehicle	ento	vehicle	ento	vehicle	ento
1	1	39	19.9	1	1	69	15.63	1	1	41.0125	26.5
2	2	57	24	1	2	49.5	38	2	1	49	14
3	1	60	29	2	1	46	17	3	1	52	31
2	3	41	19	2	2	51.3	19	2	2	48	18
1	1	30	16	1	1	35	13	1	3	58	17
								1	1	49	22

## Sheet: 1F
D1	D1	D1	D1	D7	D7	D7	D7	D14	D14	D14	D14
CL	CL	IRI	IRI	CL	CL	IRI	IRI	CL	CL	IRI	IRI
vehicle	ento	vehicle	ento	vehicle	ento	vehicle	ento	vehicle	ento	vehicle	ento
8.56431e-06	9.23755e-06	8.8793e-06	7.4358e-06	1.30848e-05	1.08424e-05	2.03398e-05	9.59354e-06	1.53657e-05	1.68118e-05	2.39042e-05	1.48428e-05
1.07376e-05	1.11733e-05	8.88195e-06	8.21085e-06	1.43801e-05	1.08742e-05	2.02228e-05	1.01514e-05	1.30519e-05	1.19244e-05	2.7876e-05	1.38433e-05
1.03434e-05	1.15851e-05	1.27667e-05	1.44907e-05	1.34153e-05	1.28746e-05	1.96925e-05	1.3578e-05	9.31027e-06	1.08493e-05	1.93749e-05	1.7599e-05
1.16456e-05	1.32046e-05	1.33121e-05	1.17641e-05	8.26151e-06	1.14622e-05	1.43332e-05	1.38247e-05	8.53548e-06	1.09562e-05	1.92018e-05	1.36706e-05
1.13415e-05	1.20579e-05	1.42053e-05	1.20429e-05	1.14989e-05	1.38516e-05	1.59576e-05	1.18504e-05	1.18093e-05	1.47718e-05	3.76763e-05	1.4224e-05
								1.17455e-05	1.36531e-05	3.14192e-05	1.55076e-05

## Sheet: 2B
D1	D1	D1	D1	D7	D7	D7	D7	D14	D14	D14	D14
CL	CL	IRI	IRI	CL	CL	IRI	IRI	CL	CL	IRI	IRI
vehicle	ento	vehicle	ento	vehicle	ento	vehicle	ento	vehicle	ento	vehicle	ento
0.2456	0.5504	0.6278	0.146	0.8	0.3	8.5	1	0.212	0.1084	2.3724	1.257
0.0539	0.0297	1.405	1.448	0.25	0.28	7.8	5.1	0.35	0.6	11	3
0.8255	0.9804	0.5326	0.8562	0.26	0.25	7.2	1.2	0.26	0.31	17	8
0.4565	0.1918	0.4199	0.6561	0.4	0.35	5.5	2	0.5	0.23	11	2.3
0.6113	0.245	0.5817	0.3611	0.4	0.27	4.7	1.5	0.9	0.7	9	4
								0.8	0.22	16	2.5

## Sheet: 2E
D14	D14	D14	D14
CL	CL	IRI	IRI
vehicle	ento	vehicle	ento
1.342	1.999	4.8	3.4725
1.32867	1.53633	5.17575	3.10375
1.95967	2.611	17.975	7.2926
2.80333	1.72725	13.9436	2.8872
1.43133	2.38967	9.23725	2.50225
3.49067	2.304	14.9256	1.9525

## Sheet: 2F
treatment	alphaSMA	Fibrosis
vehicle CL	1.342	0.212
vehicle CL	1.32867	0.35
vehicle CL	1.95967	0.26
vehicle CL	2.80333	0.5
vehicle CL	1.43133	0.9
vehicle CL	3.49067	0.8
ento CL	1.999	0.1084
ento CL	1.53633	0.6
ento CL	2.611	0.31
ento CL	1.72725	0.23
ento CL	2.38967	0.7
ento CL	2.304	0.22
vehicle IRI	4.8	2.3724
vehicle IRI	5.17575	11
vehicle IRI	17.975	17
vehicle IRI	13.9436	11
vehicle IRI	9.23725	9
vehicle IRI	14.9256	16
ento IRI	3.4725	1.257
ento IRI	3.10375	3
ento IRI	7.2926	8
ento IRI	2.8872	2.3
ento IRI	2.50225	4
ento IRI	1.9525	2.5

## Sheet: 3B
D14	D14	D14	D14
CL	CL	IRI	IRI
vehicle	ento	vehicle	ento
0.00776	0.008	0.0048	0.00653846
0.00784	0.00665385	0.00488	0.00588462
0.00840909	0.00616667	0.00463636	0.005625
0.00833333	0.00766667	0.004875	0.00708333
0.00729167	0.00808333	0.00445833	0.00595833

## Sheet: 3D
D14	D14	D14
CL	IRI	IRI
vehicle	vehicle	ento
0.650527	67.7867	28.1249
1	61.0041	26.9065
0.5	60.1545	39.4887
0.61	53.9198	46.4408
0.7	42.7618	13.666

## Sheet: 3E
D14	D14	D14
CL	IRI	IRI
vehicle	vehicle	ento
1.27	6.99	4.31
1.71	7.2	3.31
1.44	11.1	3.91
0.9669	15.34	7.1
1	13.09	9.7

[truncated: 111 more sheets: 4E, 4F, 4G, 4H, 4I, 5D, 5F, 6A, 6E, 6H, 6I, 6J, 6M, 7A, 7B, 7C, 7D, 7E, 7F, 8B …]
